# Supplementary material for: Genome Evolution of a Symbiont Population for Pathogen Defense in Honeybees
Source: Genome Biol Evol. 2022 Oct 20;14(11):evac153. doi: 10.1093/gbe/evac153 (PMC9648514; doi:10.1093/gbe/evac153)
Supplement: evac153_Supplementary_Data [file evac153_supplementary_data.zip]

Archive with 2 entries (2 files):
- Suppl.Figures.pdf
- Suppl.Tables.xlsx
