# Supplementary material for: Genome Evolution of a Symbiont Population for Pathogen Defense in Honeybees
Source: Genome Biol Evol. 2022 Oct 20;14(11):evac153. doi: 10.1093/gbe/evac153 (PMC9648514; doi:10.1093/gbe/evac153)
Supplement: evac153_Supplementary_Data [file evac153_supplementary_data.zip › Suppl.Tables.xlsx]

## Sheet: S1
Hive	Bee	Sequencing technology	Sequencing date	Strain name	ENA analysis accession	Genome collections accession	Chromosome assembly
1	3	PacBio Sequel I	2016-09-13	H1B3-02M	ERZ13608404	GCA_946887835	HGAP3
3	1	PacBio Sequel I	2019-02-19	H3B1-03M	ERZ13608449	GCA_946887665	HGAP4
3	1	PacBio Sequel I	2019-02-19	H3B1-09M	ERZ13608481	GCA_946887775	HGAP4
3	1	PacBio Sequel I	2019-04-23	H3B1-10M	ERZ13608482	GCA_946887725	HGAP4
3	1	PacBio Sequel I	2019-04-23	H3B1-11M	ERZ13608497	GCA_946888535	HGAP4
3	2	PacBio Sequel I	2019-04-23	H3B2-02M	ERZ13608500	GCA_946887995	HGAP4
3	2	PacBio Sequel I	2019-04-23	H3B2-03M	ERZ13608507	GCA_946887805	HGAP4
3	2	PacBio Sequel I	2021-03-15	H3B2-03M-01	ERZ13608505	GCA_946888085	HGAP4
3	2	PacBio Sequel I	2021-03-15	H3B2-03M-04	ERZ13608506	GCA_946888035	HGAP4
3	2	PacBio Sequel I	2019-04-23	H3B2-04M	ERZ13608511	GCA_946887815	HGAP4
3	2	PacBio Sequel I	2016-09-13	H3B2-06M	ERZ13608520	GCA_946887755	HGAP3
4	2	PacBio Sequel I	2019-04-23	H4B2-03M	ERZ13608599	GCA_946887915	HGAP4
4	2	PacBio Sequel I	2019-04-23	H4B2-10M	ERZ13608628	GCA_946887985	HGAP4
4	2	PacBio Sequel I	2016-09-13	H4B2-11M	ERZ13608634	GCA_946887825	HGAP3
4	4	PacBio Sequel I	2019-04-23	H4B4-06M	ERZ13608682	GCA_946888195	HGAP4
4	4	PacBio Sequel I	2019-04-23	H4B4-10M	ERZ13608691	GCA_946888105	HGAP4
4	4	PacBio Sequel I	2019-04-23	H4B4-11M	ERZ13608701	GCA_946888395	HGAP4
4	4	PacBio Sequel I	2019-04-23	H4B4-12M	ERZ13608717	GCA_946888415	HGAP4
1	1	PacBio Sequel I	2016-09-13	H1B1-04J	ERZ13608394	GCA_946887615	HGAP3
3	1	PacBio Sequel I	2021-04-09	H3B1-01J	ERZ13608428	GCA_946887565	HGAP3
3	1	PacBio Sequel I	2019-04-23	H3B1-03J	ERZ13608448	GCA_946888505	HGAP4
3	1	PacBio Sequel I	2019-04-23	H3B1-04J	ERZ13608456	GCA_946888185	HGAP4
3	2	PacBio Sequel I	2021-04-09	H3B2-03J	ERZ13608504	GCA_946888005	HGAP4
3	2	PacBio Sequel I	2019-04-23	H3B2-04J	ERZ13608509	GCA_946887845	HGAP4
3	2	PacBio Sequel I	2019-04-23	H3B2-05J	ERZ13608516	GCA_946887855	HGAP4
4	2	PacBio Sequel I	2019-04-23	H4B2-02J	ERZ13608595	GCA_946887935	HGAP4
4	2	PacBio Sequel I	2021-04-09	H4B2-04J	ERZ13608607	GCA_946887545	HGAP4
4	2	PacBio Sequel I	2016-09-13	H4B2-05J	ERZ13608619	GCA_946888115	HGAP3
4	2	PacBio Sequel I	2019-04-23	H4B2-06J	ERZ13608623	GCA_946887875	HGAP4
4	4	PacBio Sequel I	2019-04-23	H4B4-02J	ERZ13608659	GCA_946887705	HGAP4
4	4	PacBio Sequel I	2019-04-23	H4B4-03J	ERZ13608671	GCA_946887525	HGAP4
4	4	PacBio Sequel I	2019-04-23	H4B4-04J	ERZ13608672	GCA_946887675	HGAP4
4	4	PacBio Sequel I	2019-04-23	H4B4-05J	ERZ13608675	GCA_946887575	HGAP4
2	1	PacBio Sequel I	2016-09-13	H2B1-05J	ERZ13608408	GCA_946887945	HGAP3
4	1	PacBio Sequel I	2019-04-23	H4B1-14J	ERZ13608579	GCA_946888075	HGAP4
4	1	PacBio Sequel I	2019-04-23	H4B1-16J	ERZ13608582	GCA_946887975	HGAP4
4	1	PacBio Sequel I	2019-04-23	H4B1-03J	ERZ13608571	GCA_946888045	HGAP4
4	1	PacBio Sequel I	2019-04-23	H4B1-11J	ERZ13608578	GCA_946888125	HGAP4
4	3	PacBio Sequel I	2016-09-13	H4B3-03J	ERZ13608646	GCA_946887925	HGAP3
4	5	PacBio Sequel I	2019-04-23	H4B5-04J	ERZ13608762	GCA_946888455	HGAP4
4	5	PacBio Sequel I	2019-04-23	H4B5-05J	ERZ13608769	GCA_946888295	HGAP4
4	5	PacBio Sequel I	2019-04-23	H4B5-07J	ERZ13608778	GCA_946888425	HGAP4
4	5	PacBio Sequel I	2019-04-23	H4B5-01J	ERZ13608734	GCA_946888285	HGAP4
3	1	PacBio Sequel I	2019-04-23	H3B1-01X	ERZ13608445	GCA_946887455	HGAP4
3	1	PacBio Sequel I	2019-04-23	H3B1-02X	ERZ13608447	GCA_946888205	HGAP4
3	1	PacBio Sequel I	2019-04-23	H3B1-03X	ERZ13608450	GCA_946888025	HGAP4
3	1	PacBio Sequel I	2019-04-23	H3B1-04X	ERZ13608464	GCA_946888015	HGAP4
3	2	PacBio Sequel I	2016-09-13	H3B2-02X	ERZ13608503	GCA_946888305	HGAP3
3	2	PacBio Sequel I	2019-04-23	H3B2-07X	ERZ13608522	GCA_946887735	HGAP4
3	2	PacBio Sequel I	2019-04-23	H3B2-08X	ERZ13608528	GCA_946887865	HGAP4
3	2	PacBio Sequel I	2019-04-23	H3B2-09X	ERZ13608530	GCA_946887695	HGAP4
4	5	PacBio Sequel I	2021-04-09	H4B5-02X	ERZ13608755	GCA_946888255	HGAP4
4	5	PacBio Sequel I	2019-04-23	H4B5-03X	ERZ13608758	GCA_946888655	HGAP4
4	5	PacBio Sequel I	2016-09-13	H4B5-07X	ERZ13608785	GCA_946888385	HGAP3
4	5	PacBio Sequel I	2019-04-23	H4B5-08X	ERZ13608803	GCA_946888265	HGAP4
1	1	PacBio Sequel I	2016-09-13	H1B1-05A	ERZ13608401	GCA_946888375	HGAP3
3	1	PacBio Sequel I	2019-04-23	H3B1-01A	ERZ13608415	GCA_946887765	HGAP4
3	1	PacBio Sequel I	2016-09-13	H3B1-02A	ERZ13608446	GCA_946887585	HGAP3
3	1	PacBio Sequel I	2019-04-23	H3B1-07A	ERZ13608467	GCA_946888355	HGAP4
3	1	PacBio Sequel I	2019-04-23	H3B1-11A	ERZ13608489	GCA_946887745	HGAP4
4	1	PacBio Sequel I	2018-09-25	H4B1-01A	ERZ13608544	GCA_946888235	HGAP4
4	1	PacBio Sequel I	2016-09-13	H4B1-02A	ERZ13608563	GCA_946887535	HGAP3
4	1	PacBio Sequel I	2019-04-23	H4B1-04A	ERZ13608576	GCA_946888175	HGAP4
-	20	PacBio Sequel I	2019-02-13	A2002	ERZ13608260	GCA_946887625	HGAP3
-	9	PacBio RS II	2015-09-29	A0901	ERZ13608212	GCA_946888055	HGAP3
-	8	PacBio RS II	2016-09-20	G0801	ERZ13608375	GCA_946887795	HGAP3
-	18	PacBio Sequel I	2019-02-13	A1803	ERZ13608248	GCA_946888525	HGAP3
-	7	PacBio RS II	2016-09-20	G0702	ERZ13608374	GCA_946887715	HGAP3
-	14	PacBio RS II	2016-09-20	A1404	ERZ13608239	GCA_946888315	HGAP3
-	1	PacBio Sequel I	2018-09-20	G0103	ERZ13608288	GCA_946887475	HGAP3
-	21	PacBio Sequel I	2019-02-13	A2103	ERZ13608276	GCA_946888245	HGAP3
-	21	PacBio Sequel I	2019-02-13	A2102	ERZ13608275	GCA_946888445	HGAP3
-	4	PacBio RS II	2016-04-29	G0407	ERZ13608324	GCA_946888215	HGAP3
-	4	PacBio RS II	2015-09-29	G0401	ERZ13608297	GCA_946888065	HGAP3
-	8	PacBio Sequel I	2018-09-20	G0804	ERZ13608392	GCA_946887495	HGAP3
-	4	PacBio RS II	2016-04-29	G0408	ERZ13608325	GCA_946888405	HGAP3
-	4	PacBio RS II	2016-04-29	G0415	ERZ13608334	GCA_946888155	HGAP3
-	14	PacBio RS II	2015-09-29	A1401	ERZ13608238	GCA_946887895	HGAP3
-	8	PacBio Sequel I	2018-09-20	G0803	ERZ13608391	GCA_946887595	HGAP3
-	4	PacBio RS II	2015-09-29	G0404	ERZ13608320	GCA_946887685	HGAP3
-	21	PacBio Sequel I	2018-06-25	A2101	ERZ13608270	GCA_946887555	HGAP3
-	4	PacBio RS II	2016-04-29	G0406	ERZ13608323	GCA_946887515	HGAP3
-	8	PacBio Sequel I	2018-09-20	G0802	ERZ13608384	GCA_946887485	HGAP3
-	1	PacBio Sequel I	2018-06-25	G0102	ERZ13608286	GCA_946888545	HGAP3
-	4	PacBio RS II	2016-04-29	G0414	ERZ13608332	GCA_946888095	HGAP3
-	18	PacBio Sequel I	2018-06-25	A1802	ERZ13608243	GCA_946887785	HGAP3
-	10	PacBio RS II	2016-09-20	A1003	ERZ13608230	GCA_946888325	HGAP3
-	4	PacBio RS II	2016-04-29	G0412	ERZ13608331	GCA_946888135	HGAP3
-	4	PacBio RS II	2016-04-29	G0417	ERZ13608338	GCA_946888145	HGAP3
-	1	PacBio RS II	2016-09-20	G0101	ERZ13608285	GCA_946887505	HGAP3
-	4	PacBio RS II	2016-04-29	G0410	ERZ13608328	GCA_946888435	HGAP3
-	20	PacBio Sequel I	2019-02-13	A2003	ERZ13608269	GCA_946887645	HGAP3
-	10	PacBio RS II	2016-09-20	A1002	ERZ13608223	GCA_946887905	HGAP3
-	4	PacBio RS II	2016-04-29	G0420	ERZ13608343	GCA_946887885	HGAP3
-	4	PacBio RS II	2015-09-29	G0402	ERZ13608306	GCA_946887605	HGAP3
-	4	PacBio RS II	2015-09-29	G0403	ERZ13608312	GCA_946887635	HGAP3
-	10	PacBio RS II	2016-09-20	A1001	ERZ13608213	GCA_946888165	HGAP3
-	6	PacBio RS II	2016-09-20	G0601	ERZ13608352	GCA_946887955	HGAP3
-	12	PacBio RS II	2015-09-29	A1201	ERZ13608232	GCA_946887965	HGAP3
-	4	PacBio RS II	2015-09-29	G0405	ERZ13608322	GCA_946887465	HGAP3
-	18	PacBio Sequel I	2019-02-13	A1805	ERZ13608251	GCA_946887655	HGAP3
-	20	PacBio Sequel I	2018-09-20	A2001	ERZ13608259	GCA_946888515	HGAP3
-	6	PacBio Sequel I	2018-06-25	G0602	ERZ13608373	GCA_946888345	HGAP3
-	12	PacBio RS II	2016-09-20	A1202	ERZ13608237	GCA_946888275	HGAP3
-	-	PacBio RS II	2015-09-29	fhon2	ERZ13608280	GCA_946888225	HGAP3
-	-	PacBio RS II	2015-09-29	fhon13	ERZ13608279	GCA_946888465	HGAP3

## Sheet: S2
sample	Ymax, (k)	Ymin (n0)	growth rate (r, [min^-1])	inflection point (t_mid, [min])	generation time (t_gen, [min])	strain	colony	origin
A1401-1.1.20.09.17	1.924	0.002	0.021	338	33.6	A1401	1	A
A1401-1.2.20.09.17	1.921	0.002	0.02	337	34.1	A1401	1	A
A1401-2.1.20.09.17	1.931	0.002	0.02	332	34	A1401	2	A
A1401-2.2.20.09.17	1.922	0.002	0.021	334	33.4	A1401	2	A
A1401-3.1.20.09.17	1.905	0.002	0.02	337	34.3	A1401	3	A
A1401-3.2.20.09.17	1.877	0.002	0.02	343	34.2	A1401	3	A
H3B1-01A-1.1.20.09.17	1.683	0.004	0.013	461	53.2	H3B1-01A	1	H
H3B1-01A-1.2.20.09.17	1.685	0.004	0.013	456	52	H3B1-01A	1	H
H3B1-01A-2.1.20.09.17	1.749	0.007	0.014	398	49.6	H3B1-01A	2	H
H3B1-01A-2.2.20.09.17	1.744	0.007	0.014	396	49.5	H3B1-01A	2	H
H3B1-01A-3.1.20.09.17	1.662	0.005	0.014	409	49.6	H3B1-01A	3	H
H3B1-01A-3.2.20.09.17	1.657	0.006	0.014	412	50.2	H3B1-01A	3	H
H3B1-03M-1.1.20.09.17	1.968	0.01	0.016	331	43.1	H3B1-03M	1	H
H3B1-03M-1.2.20.09.17	1.946	0.009	0.016	334	43.3	H3B1-03M	1	H
H3B1-03M-2.1.20.09.17	1.948	0.01	0.016	324	43	H3B1-03M	2	H
H3B1-03M-2.2.20.09.17	1.951	0.012	0.016	321	43.6	H3B1-03M	2	H
H3B1-03M-3.1.20.09.17	1.945	0.01	0.016	329	42.9	H3B1-03M	3	H
H3B1-03M-3.2.20.09.17	1.907	0.008	0.016	334	42.7	H3B1-03M	3	H
H3B1-07A-1.1.20.09.17	1.604	0.003	0.014	455	51.2	H3B1-07A	1	H
H3B1-07A-1.2.20.09.17	1.614	0.004	0.013	455	51.8	H3B1-07A	1	H
H3B1-07A-2.1.20.09.17	1.635	0.002	0.014	488	50.9	H3B1-07A	2	H
H3B1-07A-2.2.20.09.17	1.657	0.002	0.013	499	51.6	H3B1-07A	2	H
H3B1-07A-3.1.20.09.17	1.604	0.004	0.014	450	51	H3B1-07A	3	H
H3B1-07A-3.2.20.09.17	1.55	0.003	0.013	458	51.4	H3B1-07A	3	H
H3B2-07X-1.1.20.09.17	1.645	0.002	0.016	431	44.6	H3B2-07X	1	H
H3B2-07X-1.2.20.09.17	1.634	0.002	0.015	432	45.7	H3B2-07X	1	H
H3B2-07X-2.1.20.09.17	1.655	0.002	0.015	429	44.9	H3B2-07X	2	H
H3B2-07X-2.2.20.09.17	1.659	0.002	0.015	421	44.8	H3B2-07X	2	H
H3B2-07X-3.1.20.09.17	1.626	0.002	0.016	423	44.7	H3B2-07X	3	H
H3B2-07X-3.2.20.09.17	1.625	0.002	0.016	425	44.3	H3B2-07X	3	H
H4B2-04J-1.1.20.09.17	1.719	0.007	0.014	379	48	H4B2-04J	1	H
H4B2-04J-1.2.20.09.17	1.739	0.008	0.015	373	47.6	H4B2-04J	1	H
H4B2-04J-2.1.20.09.17	1.706	0.006	0.015	386	47.8	H4B2-04J	2	H
H4B2-04J-2.2.20.09.17	1.748	0.008	0.015	371	47.4	H4B2-04J	2	H
H4B2-04J-3.1.20.09.17	1.739	0.005	0.015	401	47.1	H4B2-04J	3	H
H4B2-04J-3.2.20.09.17	1.727	0.005	0.015	403	47.3	H4B2-04J	3	H
H4B4-03J-1.1.20.09.17	2.035	0.015	0.015	322	45.8	H4B4-03J	1	H
H4B4-03J-1.2.20.09.17	2.01	0.016	0.015	324	46.3	H4B4-03J	1	H
H4B4-03J-2.1.20.09.17	2.024	0.015	0.015	322	45.4	H4B4-03J	2	H
H4B4-03J-2.2.20.09.17	2.023	0.015	0.015	323	45.7	H4B4-03J	2	H
H4B4-03J-3.1.20.09.17	2.023	0.013	0.015	327	45.2	H4B4-03J	3	H
H4B4-03J-3.2.20.09.17	2.007	0.013	0.015	325	44.9	H4B4-03J	3	H
H4B5-02X-1.1.20.09.17	1.777	0.003	0.013	511	55.1	H4B5-02X	1	H
H4B5-02X-1.2.20.09.17	1.763	0.003	0.013	505	54.7	H4B5-02X	1	H
H4B5-02X-2.1.20.09.17	1.715	0.004	0.013	471	53	H4B5-02X	2	H
H4B5-02X-2.2.20.09.17	1.725	0.004	0.013	471	52.7	H4B5-02X	2	H
H4B5-02X-3.1.20.09.17	1.636	0.003	0.014	470	50.9	H4B5-02X	3	H
H4B5-02X-3.2.20.09.17	1.64	0.003	0.013	479	53.3	H4B5-02X	3	H
A1401-1.1.20.10.07	2.156	0.002	0.021	323	33	A1401	1	A
A1401-1.2.20.10.07	2.134	0.002	0.021	330	33.7	A1401	1	A
A1401-2.1.20.10.07	2.114	0.002	0.021	326	33.3	A1401	2	A
A1401-2.2.20.10.07	2.13	0.003	0.021	325	33.6	A1401	2	A
A1401-3.1.20.10.07	2.132	0.003	0.021	314	32.7	A1401	3	A
A1401-3.2.20.10.07	2.105	0.003	0.021	317	32.7	A1401	3	A
H4B1-14J-1.1.20.10.07	2.223	0.013	0.014	370	50	H4B1-14J	1	H
H4B1-14J-1.2.20.10.07	2.175	0.016	0.013	373	52.7	H4B1-14J	1	H
H4B1-14J-2.1.20.10.07	2.264	0.016	0.014	361	50.8	H4B1-14J	2	H
H4B1-14J-2.2.20.10.07	2.189	0.014	0.014	371	50.6	H4B1-14J	2	H
H4B1-14J-3.1.20.10.07	2.226	0.019	0.013	360	52.6	H4B1-14J	3	H
H4B1-14J-3.2.20.10.07	2.089	0.012	0.014	376	50.5	H4B1-14J	3	H
H4B1-16J-1.1.20.10.07	2.231	0.014	0.015	346	47.4	H4B1-16J	1	H
H4B1-16J-1.2.20.10.07	2.255	0.014	0.015	345	46.9	H4B1-16J	1	H
H4B1-16J-2.1.20.10.07	2.273	0.018	0.015	322	46.2	H4B1-16J	2	H
H4B1-16J-2.2.20.10.07	2.286	0.018	0.015	318	45.7	H4B1-16J	2	H
H4B1-16J-3.1.20.10.07	2.269	0.018	0.015	329	47.2	H4B1-16J	3	H
H4B1-16J-3.2.20.10.07	2.236	0.014	0.015	341	46.7	H4B1-16J	3	H
H4B5-03X-1.1.20.10.07	2.19	0.012	0.015	356	47.7	H4B5-03X	1	H
H4B5-03X-1.2.20.10.07	2.151	0.011	0.015	358	47.2	H4B5-03X	1	H
H4B5-03X-2.1.20.10.07	2.179	0.012	0.015	351	46.7	H4B5-03X	2	H
H4B5-03X-2.2.20.10.07	2.171	0.011	0.015	352	46.5	H4B5-03X	2	H
H4B5-03X-3.1.20.10.07	2.192	0.011	0.015	363	47.4	H4B5-03X	3	H
H4B5-03X-3.2.20.10.07	2.199	0.01	0.015	365	47.2	H4B5-03X	3	H
H4B5-04J-1.1.20.10.07	2.23	0.009	0.016	344	43.6	H4B5-04J	1	H
H4B5-04J-1.2.20.10.07	2.135	0.01	0.015	361	46.9	H4B5-04J	1	H
H4B5-04J-2.1.20.10.07	2.12	0.012	0.015	342	46	H4B5-04J	2	H
H4B5-04J-2.2.20.10.07	2.129	0.013	0.015	342	46.6	H4B5-04J	2	H
H4B5-04J-3.1.20.10.07	2.108	0.01	0.015	345	44.8	H4B5-04J	3	H
H4B5-04J-3.2.20.10.07	2.111	0.012	0.015	333	44.9	H4B5-04J	3	H
H4B5-05J-1.1.20.10.07	2.17	0.017	0.014	350	50	H4B5-05J	1	H
H4B5-05J-1.2.20.10.07	2.179	0.018	0.014	351	50.6	H4B5-05J	1	H
H4B5-05J-2.1.20.10.07	2.239	0.02	0.013	351	51.7	H4B5-05J	2	H
H4B5-05J-2.2.20.10.07	2.224	0.02	0.013	353	51.9	H4B5-05J	2	H
H4B5-05J-3.1.20.10.07	2.202	0.02	0.014	345	50.9	H4B5-05J	3	H
H4B5-05J-3.2.20.10.07	2.115	0.013	0.014	371	50.6	H4B5-05J	3	H
H4B5-07J-1.1.20.10.07	2.094	0.007	0.016	359	43.7	H4B5-07J	1	H
H4B5-07J-1.2.20.10.07	2.119	0.008	0.016	352	43.9	H4B5-07J	1	H
H4B5-07J-2.1.20.10.07	2.105	0.008	0.016	355	44.2	H4B5-07J	2	H
H4B5-07J-2.2.20.10.07	2.09	0.007	0.015	368	44.7	H4B5-07J	2	H
H4B5-07J-3.1.20.10.07	2.021	0.006	0.016	365	43.7	H4B5-07J	3	H
H4B5-07J-3.2.20.10.07	1.953	0.005	0.016	379	44.5	H4B5-07J	3	H
H4B5-08X-1.1.20.10.07	1.996	0.004	0.014	429	47.8	H4B5-08X	1	H
H4B5-08X-1.2.20.10.07	1.978	0.004	0.015	429	47.1	H4B5-08X	1	H
H4B5-08X-2.1.20.10.07	1.972	0.005	0.015	415	47.6	H4B5-08X	2	H
H4B5-08X-2.2.20.10.07	1.957	0.004	0.015	416	47	H4B5-08X	2	H
H4B5-08X-3.1.20.10.07	2.041	0.006	0.015	404	47.4	H4B5-08X	3	H
H4B5-08X-3.2.20.10.07	1.972	0.004	0.014	427	48.5	H4B5-08X	3	H
A1401-1.1.20.10.14	2.119	0.002	0.02	357	34.2	A1401	1	A
A1401-1.2.20.10.14	2.114	0.001	0.02	361	34	A1401	1	A
A1401-2.1.20.10.14	2.102	0.002	0.021	340	33.7	A1401	2	A
A1401-2.2.20.10.14	2.098	0.002	0.021	342	33.6	A1401	2	A
A1401-3.1.20.10.14	2.115	0.001	0.02	356	34	A1401	3	A
A1401-3.2.20.10.14	2.118	0.001	0.02	371	34.6	A1401	3	A
H3B1-09M-1.1.20.10.14	2.07	0.001	0.015	471	44.9	H3B1-09M	1	H
H3B1-09M-1.2.20.10.14	2.098	0.002	0.015	473	45.3	H3B1-09M	1	H
H3B1-09M-2.1.20.10.14	2.08	0.001	0.015	476	44.7	H3B1-09M	2	H
H3B1-09M-2.2.20.10.14	2.121	0.001	0.015	490	45.3	H3B1-09M	2	H
H3B1-09M-3.1.20.10.14	2.075	0.001	0.015	473	45.3	H3B1-09M	3	H
H3B1-09M-3.2.20.10.14	2.084	0.002	0.015	472	45.3	H3B1-09M	3	H
H3B1-10M-1.1.20.10.14	2.092	0.002	0.017	413	39.6	H3B1-10M	1	H
H3B1-10M-1.2.20.10.14	2.083	0.001	0.017	419	39.9	H3B1-10M	1	H
H3B1-10M-2.1.20.10.14	1.924	0.001	0.016	461	44.2	H3B1-10M	2	H
H3B1-10M-2.2.20.10.14	1.945	0.001	0.016	462	44.2	H3B1-10M	2	H
H3B1-10M-3.1.20.10.14	1.896	0.001	0.016	451	43.1	H3B1-10M	3	H
H3B1-10M-3.2.20.10.14	1.893	0.001	0.016	465	44.3	H3B1-10M	3	H
H3B1-11M-1.1.20.10.14	2.117	0.005	0.015	393	45.1	H3B1-11M	1	H
H3B1-11M-1.2.20.10.14	2.098	0.005	0.015	390	45.2	H3B1-11M	1	H
H3B1-11M-2.1.20.10.14	2.022	0.004	0.016	380	42	H3B1-11M	2	H
H3B1-11M-2.2.20.10.14	2.005	0.003	0.017	384	41.4	H3B1-11M	2	H
H3B1-11M-3.1.20.10.14	2.108	0.008	0.015	386	47.6	H3B1-11M	3	H
H3B1-11M-3.2.20.10.14	2.064	0.005	0.015	413	47.7	H3B1-11M	3	H
H3B2-02M-1.1.20.10.14	2.246	0.014	0.014	360	49	H3B2-02M	1	H
H3B2-02M-1.2.20.10.14	2.231	0.009	0.014	383	48.5	H3B2-02M	1	H
H3B2-02M-2.1.20.10.14	2.249	0.009	0.015	377	47.8	H3B2-02M	2	H
H3B2-02M-2.2.20.10.14	2.255	0.011	0.014	373	48.2	H3B2-02M	2	H
H3B2-02M-3.2.20.10.14	2.158	0.011	0.014	380	50.3	H3B2-02M	3	H
H3B2-03M-1.1.20.10.14	2.218	0.01	0.015	362	46.7	H3B2-03M	1	H
H3B2-03M-1.2.20.10.14	2.212	0.009	0.015	366	46.3	H3B2-03M	1	H
H3B2-03M-2.1.20.10.14	2.222	0.01	0.015	356	45.4	H3B2-03M	2	H
H3B2-03M-2.2.20.10.14	2.202	0.009	0.015	364	46	H3B2-03M	2	H
H3B2-03M-3.2.20.10.14	2.099	0.008	0.017	319	40	H3B2-03M	3	H
H3B2-04M-1.1.20.10.14	2.245	0.02	0.014	337	49.4	H3B2-04M	1	H
H3B2-04M-1.2.20.10.14	2.24	0.018	0.014	339	48.9	H3B2-04M	1	H
H3B2-04M-2.1.20.10.14	2.237	0.014	0.014	352	48	H3B2-04M	2	H
H3B2-04M-2.2.20.10.14	2.255	0.014	0.014	352	48	H3B2-04M	2	H
H3B2-04M-3.1.20.10.14	2.233	0.014	0.014	347	47.8	H3B2-04M	3	H
H3B2-04M-3.2.20.10.14	2.227	0.018	0.014	343	49.4	H3B2-04M	3	H
H4B2-03M-1.1.20.10.14	2.272	0.013	0.015	342	46	H4B2-03M	1	H
H4B2-03M-1.2.20.10.14	2.243	0.012	0.015	343	45.7	H4B2-03M	1	H
H4B2-03M-2.1.20.10.14	2.277	0.012	0.015	342	44.9	H4B2-03M	2	H
H4B2-03M-2.2.20.10.14	2.29	0.011	0.016	343	44.6	H4B2-03M	2	H
H4B2-03M-3.1.20.10.14	2.269	0.012	0.015	339	44.9	H4B2-03M	3	H
H4B2-03M-3.2.20.10.14	2.255	0.011	0.015	347	45.5	H4B2-03M	3	H
A1401-1.1.20.10.15	2.137	0.002	0.02	360	34.6	A1401	1	A
A1401-1.2.20.10.15	2.119	0.001	0.02	361	34.5	A1401	1	A
A1401-2.1.20.10.15	2.126	0.002	0.02	361	34.6	A1401	2	A
A1401-2.2.20.10.15	2.125	0.001	0.02	361	34.3	A1401	2	A
A1401-3.1.20.10.15	2.138	0.001	0.02	364	34.2	A1401	3	A
A1401-3.2.20.10.15	2.122	0.001	0.02	364	34.5	A1401	3	A
H4B2-02J-1.1.20.10.15	2.217	0.01	0.015	357	45.6	H4B2-02J	1	H
H4B2-02J-1.2.20.10.15	2.211	0.01	0.015	355	45.6	H4B2-02J	1	H
H4B2-02J-2.1.20.10.15	2.302	0.004	0.016	404	43.7	H4B2-02J	2	H
H4B2-02J-2.2.20.10.15	2.317	0.004	0.016	405	44.1	H4B2-02J	2	H
H4B2-02J-3.1.20.10.15	2.357	0.011	0.013	403	51.8	H4B2-02J	3	H
H4B2-02J-3.2.20.10.15	2.241	0.01	0.013	422	53.7	H4B2-02J	3	H
H4B2-06J-1.1.20.10.15	2.228	0.013	0.016	313	42.2	H4B2-06J	1	H
H4B2-06J-1.2.20.10.15	2.221	0.012	0.017	314	41.8	H4B2-06J	1	H
H4B2-06J-2.1.20.10.15	2.226	0.011	0.017	318	41.6	H4B2-06J	2	H
H4B2-06J-2.2.20.10.15	2.229	0.011	0.017	316	41.5	H4B2-06J	2	H
H4B2-06J-3.1.20.10.15	2.228	0.013	0.017	313	42	H4B2-06J	3	H
H4B2-06J-3.2.20.10.15	2.176	0.012	0.016	319	42.2	H4B2-06J	3	H
H4B2-10M-1.1.20.10.15	2.245	0.018	0.013	371	53.3	H4B2-10M	1	H
H4B2-10M-1.2.20.10.15	2.242	0.018	0.013	368	53.1	H4B2-10M	1	H
H4B2-10M-2.1.20.10.15	2.27	0.017	0.013	366	51.9	H4B2-10M	2	H
H4B2-10M-2.2.20.10.15	2.256	0.015	0.013	374	51.6	H4B2-10M	2	H
H4B2-10M-3.1.20.10.15	2.251	0.017	0.013	373	52.9	H4B2-10M	3	H
H4B2-10M-3.2.20.10.15	2.242	0.018	0.013	378	54.3	H4B2-10M	3	H
H4B4-06M-1.1.20.10.15	2.288	0.016	0.016	315	44.1	H4B4-06M	1	H
H4B4-06M-1.2.20.10.15	2.266	0.015	0.016	314	43.7	H4B4-06M	1	H
H4B4-06M-2.1.20.10.15	2.202	0.011	0.015	352	46.2	H4B4-06M	2	H
H4B4-06M-2.2.20.10.15	2.205	0.012	0.015	344	45.5	H4B4-06M	2	H
H4B4-06M-3.1.20.10.15	2.286	0.015	0.016	320	44	H4B4-06M	3	H
H4B4-06M-3.2.20.10.15	2.243	0.014	0.015	328	44.9	H4B4-06M	3	H
H4B4-10M-1.1.20.10.15	2.188	0.012	0.015	346	46.4	H4B4-10M	1	H
H4B4-10M-1.2.20.10.15	2.204	0.012	0.015	343	45.7	H4B4-10M	1	H
H4B4-10M-2.1.20.10.15	2.215	0.009	0.014	378	47.9	H4B4-10M	2	H
H4B4-10M-2.2.20.10.15	2.21	0.01	0.015	368	47.5	H4B4-10M	2	H
H4B4-10M-3.1.20.10.15	2.222	0.011	0.015	365	47.6	H4B4-10M	3	H
H4B4-10M-3.2.20.10.15	2.14	0.01	0.014	375	48.7	H4B4-10M	3	H
H4B4-11M-1.1.20.10.15	2.278	0.014	0.015	336	45.6	H4B4-11M	1	H
H4B4-11M-1.2.20.10.15	2.284	0.014	0.015	331	45.1	H4B4-11M	1	H
H4B4-11M-2.1.20.10.15	2.295	0.015	0.015	326	44.8	H4B4-11M	2	H
H4B4-11M-2.2.20.10.15	2.291	0.015	0.015	327	44.9	H4B4-11M	2	H
H4B4-11M-3.1.20.10.15	2.281	0.014	0.016	321	43.9	H4B4-11M	3	H
H4B4-11M-3.2.20.10.15	2.241	0.014	0.015	330	45.2	H4B4-11M	3	H
H4B4-12M-1.1.20.10.15	2.156	0.006	0.017	348	40.9	H4B4-12M	1	H
H4B4-12M-1.2.20.10.15	2.138	0.005	0.017	352	40.6	H4B4-12M	1	H
H4B4-12M-2.1.20.10.15	2.16	0.005	0.017	361	40.9	H4B4-12M	2	H
H4B4-12M-2.2.20.10.15	2.148	0.004	0.017	362	40.5	H4B4-12M	2	H
H4B4-12M-3.1.20.10.15	2.129	0.004	0.017	361	40.5	H4B4-12M	3	H
H4B4-12M-3.2.20.10.15	2.092	0.005	0.017	363	41.1	H4B4-12M	3	H
A1401-1.1.20.10.21	2.152	0.002	0.021	343	33.2	A1401	1	A
A1401-1.2.20.10.21	2.178	0.002	0.021	341	33.5	A1401	1	A
A1401-2.1.20.10.21	2.179	0.002	0.02	361	34.5	A1401	2	A
A1401-2.2.20.10.21	2.183	0.001	0.02	366	34.6	A1401	2	A
A1401-3.1.20.10.21	2.167	0.002	0.02	358	34.2	A1401	3	A
A1401-3.2.20.10.21	2.136	0.001	0.021	358	33.8	A1401	3	A
H3B1-03J-1.1.20.10.21	1.867	0.002	0.015	453	45.2	H3B1-03J	1	H
H3B1-03J-1.2.20.10.21	1.864	0.002	0.016	448	44.2	H3B1-03J	1	H
H3B1-03J-2.1.20.10.21	1.903	0.006	0.016	370	43.9	H3B1-03J	2	H
H3B1-03J-2.2.20.10.21	1.939	0.006	0.016	364	43.1	H3B1-03J	2	H
H3B1-03J-3.1.20.10.21	1.875	0.005	0.016	376	43.6	H3B1-03J	3	H
H3B1-03J-3.2.20.10.21	1.893	0.005	0.016	371	43.4	H3B1-03J	3	H
H3B1-04J-1.1.20.10.21	1.983	0.002	0.017	416	40.2	H3B1-04J	1	H
H3B1-04J-1.2.20.10.21	1.945	0.002	0.016	414	42.1	H3B1-04J	1	H
H3B1-04J-2.1.20.10.21	2.011	0.002	0.017	403	40.3	H3B1-04J	2	H
H3B1-04J-2.2.20.10.21	1.999	0.002	0.017	405	41	H3B1-04J	2	H
H3B1-04J-3.1.20.10.21	2.123	0.005	0.015	411	46.3	H3B1-04J	3	H
H3B1-04J-3.2.20.10.21	2.052	0.005	0.014	425	48.4	H3B1-04J	3	H
H3B2-03J-1.1.20.10.21	2	0.008	0.014	384	48.5	H3B2-03J	1	H
H3B2-03J-1.2.20.10.21	2.023	0.009	0.014	379	48.3	H3B2-03J	1	H
H3B2-03J-2.1.20.10.21	2.008	0.007	0.014	389	47.9	H3B2-03J	2	H
H3B2-03J-2.2.20.10.21	2.028	0.008	0.014	389	48.4	H3B2-03J	2	H
H3B2-03J-3.1.20.10.21	2.072	0.008	0.014	392	49	H3B2-03J	3	H
H3B2-03J-3.2.20.10.21	1.984	0.007	0.014	403	49.6	H3B2-03J	3	H
H3B2-04J-1.1.20.10.21	2.062	0.005	0.015	419	47.4	H3B2-04J	1	H
H3B2-04J-1.2.20.10.21	2.082	0.005	0.015	416	47.1	H3B2-04J	1	H
H3B2-04J-2.1.20.10.21	2.115	0.007	0.015	382	46.4	H3B2-04J	2	H
H3B2-04J-2.2.20.10.21	2.121	0.007	0.015	387	46.8	H3B2-04J	2	H
H3B2-04J-3.1.20.10.21	2.024	0.003	0.015	436	47.6	H3B2-04J	3	H
H3B2-04J-3.2.20.10.21	1.921	0.003	0.015	447	47.7	H3B2-04J	3	H
H3B2-05J-1.1.20.10.21	2.052	0.005	0.015	416	47.3	H3B2-05J	1	H
H3B2-05J-1.2.20.10.21	2.098	0.006	0.014	409	47.9	H3B2-05J	1	H
H3B2-05J-2.1.20.10.21	2.083	0.008	0.014	389	48	H3B2-05J	2	H
H3B2-05J-2.2.20.10.21	2.099	0.008	0.014	393	48.8	H3B2-05J	2	H
H3B2-05J-3.1.20.10.21	2.083	0.006	0.015	398	47	H3B2-05J	3	H
H3B2-05J-3.2.20.10.21	2.017	0.005	0.014	411	48	H3B2-05J	3	H
H4B4-02J-1.1.20.10.21	2.106	0.002	0.019	378	36.8	H4B4-02J	1	H
H4B4-02J-1.2.20.10.21	2.11	0.002	0.018	389	37.9	H4B4-02J	1	H
H4B4-02J-2.1.20.10.21	2.094	0.003	0.018	365	37.7	H4B4-02J	2	H
H4B4-02J-2.2.20.10.21	2.103	0.002	0.018	372	38	H4B4-02J	2	H
H4B4-02J-3.1.20.10.21	2.103	0.002	0.019	366	36.7	H4B4-02J	3	H
H4B4-02J-3.2.20.10.21	2.044	0.002	0.018	390	37.8	H4B4-02J	3	H
H4B4-04J-1.1.20.10.21	2.328	0.014	0.015	331	45	H4B4-04J	1	H
H4B4-04J-1.2.20.10.21	2.341	0.011	0.015	346	45	H4B4-04J	1	H
H4B4-04J-2.1.20.10.21	2.341	0.014	0.015	332	44.8	H4B4-04J	2	H
H4B4-04J-2.2.20.10.21	2.341	0.014	0.015	336	45.5	H4B4-04J	2	H
H4B4-04J-3.1.20.10.21	2.305	0.013	0.015	340	45.4	H4B4-04J	3	H
H4B4-04J-3.2.20.10.21	2.285	0.013	0.015	337	45.3	H4B4-04J	3	H
A1401-1.1.20.10.22	2.055	0.001	0.02	365	33.9	A1401	1	A
A1401-1.2.20.10.22	2.072	0.001	0.02	362	33.8	A1401	1	A
A1401-2.1.20.10.22	2.062	0.001	0.02	363	34.1	A1401	2	A
A1401-2.2.20.10.22	2.056	0.001	0.02	367	33.9	A1401	2	A
A1401-3.1.20.10.22	2.062	0.001	0.021	361	33.6	A1401	3	A
A1401-3.2.20.10.22	2.012	0.001	0.021	365	33.2	A1401	3	A
H3B1-01X-1.1.20.10.22	2.187	0.009	0.014	386	49.1	H3B1-01X	1	H
H3B1-01X-1.2.20.10.22	2.181	0.01	0.014	388	50.3	H3B1-01X	1	H
H3B1-01X-2.2.20.10.22	2.139	0.013	0.014	377	51.1	H3B1-01X	2	H
H3B1-01X-3.2.20.10.22	2.084	0.01	0.014	385	50.2	H3B1-01X	3	H
H3B1-02X-1.1.20.10.22	2.116	0.011	0.015	346	45.9	H3B1-02X	1	H
H3B1-02X-1.2.20.10.22	2.13	0.013	0.015	346	46.8	H3B1-02X	1	H
H3B1-02X-2.1.20.10.22	2.12	0.011	0.014	360	47.8	H3B1-02X	2	H
H3B1-02X-2.2.20.10.22	2.108	0.011	0.015	363	47.6	H3B1-02X	2	H
H3B1-02X-3.1.20.10.22	2.137	0.013	0.015	345	46.9	H3B1-02X	3	H
H3B1-02X-3.2.20.10.22	2.063	0.01	0.015	363	47.3	H3B1-02X	3	H
H3B1-03X-1.1.20.10.22	2.143	0.012	0.014	370	49.3	H3B1-03X	1	H
H3B1-03X-1.2.20.10.22	2.181	0.015	0.013	368	51.5	H3B1-03X	1	H
H3B1-03X-2.1.20.10.22	2.166	0.012	0.014	378	50.3	H3B1-03X	2	H
H3B1-03X-2.2.20.10.22	2.171	0.012	0.014	375	50.4	H3B1-03X	2	H
H3B1-03X-3.1.20.10.22	2.158	0.014	0.014	367	50.4	H3B1-03X	3	H
H3B1-03X-3.2.20.10.22	2.13	0.012	0.014	376	50.4	H3B1-03X	3	H
H3B1-04X-1.1.20.10.22	2.074	0.007	0.017	336	41.4	H3B1-04X	1	H
H3B1-04X-1.2.20.10.22	2.125	0.006	0.016	368	43.4	H3B1-04X	1	H
H3B1-04X-2.1.20.10.22	2.125	0.007	0.016	357	42.9	H3B1-04X	2	H
H3B1-04X-2.2.20.10.22	2.117	0.006	0.016	357	42.4	H3B1-04X	2	H
H3B1-04X-3.1.20.10.22	2.126	0.007	0.016	352	42.4	H3B1-04X	3	H
H3B1-04X-3.2.20.10.22	2.056	0.006	0.016	354	42.3	H3B1-04X	3	H
H3B2-08X-1.1.20.10.22	1.884	0.004	0.015	416	47.7	H3B2-08X	1	H
H3B2-08X-1.2.20.10.22	1.951	0.006	0.014	401	48.1	H3B2-08X	1	H
H3B2-08X-2.1.20.10.22	1.948	0.006	0.015	398	47.2	H3B2-08X	2	H
H3B2-08X-2.2.20.10.22	1.951	0.006	0.015	399	47.3	H3B2-08X	2	H
H3B2-08X-3.1.20.10.22	1.96	0.005	0.015	411	47.7	H3B2-08X	3	H
H3B2-08X-3.2.20.10.22	1.858	0.004	0.014	423	48.1	H3B2-08X	3	H
H3B2-09X-1.1.20.10.22	2.06	0.004	0.018	361	39.6	H3B2-09X	1	H
H3B2-09X-1.2.20.10.22	2.095	0.004	0.017	360	39.8	H3B2-09X	1	H
H3B2-09X-2.1.20.10.22	2.085	0.004	0.018	364	39.5	H3B2-09X	2	H
H3B2-09X-2.2.20.10.22	2.093	0.004	0.017	359	40	H3B2-09X	2	H
H3B2-09X-3.1.20.10.22	2.088	0.005	0.017	348	39.9	H3B2-09X	3	H
H3B2-09X-3.2.20.10.22	2.03	0.004	0.018	351	39.2	H3B2-09X	3	H
H4B4-05J-1.1.20.10.22	2.105	0.011	0.015	340	45	H4B4-05J	1	H
H4B4-05J-1.2.20.10.22	2.093	0.01	0.015	357	46	H4B4-05J	1	H
H4B4-05J-2.1.20.10.22	2.097	0.007	0.015	371	45.5	H4B4-05J	2	H
H4B4-05J-2.2.20.10.22	2.086	0.009	0.015	365	46.4	H4B4-05J	2	H
H4B4-05J-3.1.20.10.22	2.105	0.008	0.015	368	45.5	H4B4-05J	3	H
H4B4-05J-3.2.20.10.22	2.108	0.009	0.015	372	47.2	H4B4-05J	3	H
A1401-1.1.20.10.28	2.051	0.001	0.021	350	32.9	A1401	1	A
A1401-1.2.20.10.28	2.045	0.001	0.021	353	32.7	A1401	1	A
A1401-2.1.20.10.28	2.067	0.001	0.021	372	33.2	A1401	2	A
A1401-2.2.20.10.28	2.078	0.001	0.021	371	33.2	A1401	2	A
A1401-3.1.20.10.28	2.001	0.001	0.021	370	33.2	A1401	3	A
A1401-3.2.20.10.28	2.02	0.001	0.021	369	33.5	A1401	3	A
H3B1-11A-1.1.20.10.28	2.074	0.007	0.015	378	45.8	H3B1-11A	1	H
H3B1-11A-1.2.20.10.28	2.086	0.007	0.015	376	46	H3B1-11A	1	H
H3B1-11A-2.1.20.10.28	2.1	0.007	0.015	378	46.3	H3B1-11A	2	H
H3B1-11A-2.2.20.10.28	2.1	0.007	0.015	375	46	H3B1-11A	2	H
H3B1-11A-3.1.20.10.28	2.093	0.007	0.015	381	45.8	H3B1-11A	3	H
H3B1-11A-3.2.20.10.28	2.082	0.006	0.015	384	46	H3B1-11A	3	H
H4B1-01A-1.1.20.10.28	2.186	0.014	0.015	326	44.8	H4B1-01A	1	H
H4B1-01A-1.2.20.10.28	2.184	0.014	0.015	326	45.1	H4B1-01A	1	H
H4B1-01A-2.1.20.10.28	2.188	0.012	0.015	346	46	H4B1-01A	2	H
H4B1-01A-2.2.20.10.28	2.208	0.011	0.015	346	45.6	H4B1-01A	2	H
H4B1-01A-3.1.20.10.28	2.17	0.013	0.015	335	45.5	H4B1-01A	3	H
H4B1-01A-3.2.20.10.28	2.181	0.013	0.015	335	45.6	H4B1-01A	3	H
H4B1-03J-1.1.20.10.28	2.209	0.012	0.016	330	44.2	H4B1-03J	1	H
H4B1-03J-1.2.20.10.28	2.179	0.011	0.016	335	43.7	H4B1-03J	1	H
H4B1-03J-2.1.20.10.28	2.175	0.012	0.016	335	44.5	H4B1-03J	2	H
H4B1-03J-2.2.20.10.28	2.203	0.013	0.015	333	44.7	H4B1-03J	2	H
H4B1-03J-3.1.20.10.28	2.201	0.011	0.016	337	44.1	H4B1-03J	3	H
H4B1-03J-3.2.20.10.28	2.208	0.012	0.016	336	44.3	H4B1-03J	3	H
H4B1-04A-1.1.20.10.28	2.198	0.012	0.016	328	43.6	H4B1-04A	1	H
H4B1-04A-1.2.20.10.28	2.186	0.011	0.016	330	43.3	H4B1-04A	1	H
H4B1-04A-2.1.20.10.28	2.185	0.011	0.016	336	43.7	H4B1-04A	2	H
H4B1-04A-2.2.20.10.28	2.201	0.011	0.016	336	43.9	H4B1-04A	2	H
H4B1-04A-3.1.20.10.28	2.187	0.012	0.015	338	45	H4B1-04A	3	H
H4B1-04A-3.2.20.10.28	2.154	0.011	0.015	345	45.2	H4B1-04A	3	H
H4B1-11J-1.1.20.10.28	2.202	0.012	0.016	324	43.1	H4B1-11J	1	H
H4B1-11J-1.2.20.10.28	2.182	0.012	0.016	325	43.4	H4B1-11J	1	H
H4B1-11J-2.1.20.10.28	2.2	0.013	0.015	330	45	H4B1-11J	2	H
H4B1-11J-2.2.20.10.28	2.196	0.013	0.015	333	44.9	H4B1-11J	2	H
H4B1-11J-3.1.20.10.28	2.193	0.011	0.016	335	43.9	H4B1-11J	3	H
H4B1-11J-3.2.20.10.28	2.169	0.011	0.016	336	44.3	H4B1-11J	3	H
H4B5-01J-1.1.20.10.28	2.06	0.006	0.017	348	41.3	H4B5-01J	1	H
H4B5-01J-1.2.20.10.28	2.07	0.006	0.017	347	41.4	H4B5-01J	1	H
H4B5-01J-2.1.20.10.28	2.081	0.006	0.017	348	40.9	H4B5-01J	2	H
H4B5-01J-2.2.20.10.28	2.069	0.005	0.017	349	40.6	H4B5-01J	2	H
H4B5-01J-3.1.20.10.28	2.077	0.006	0.017	349	40.9	H4B5-01J	3	H
H4B5-01J-3.2.20.10.28	2.045	0.006	0.017	344	40.7	H4B5-01J	3	H
A1401-4.1.20.11.05	2.072	0.001	0.021	362	33.5	A1401	4	A
A1401-4.2.20.11.05	2.082	0.001	0.021	358	33.5	A1401	4	A
A1401-5.1.20.11.05	2.078	0.001	0.021	366	33.4	A1401	5	A
A1401-5.2.20.11.05	2.079	0.001	0.021	368	33.7	A1401	5	A
A1401-6.1.20.11.05	2.035	0.001	0.021	366	33.7	A1401	6	A
A1401-6.2.20.11.05	2.045	0.001	0.021	361	33.1	A1401	6	A
H3B1-01X-4.1.20.11.05	2.144	0.012	0.014	383	50.9	H3B1-01X	4	H
H3B1-01X-4.2.20.11.05	2.175	0.012	0.014	374	49.8	H3B1-01X	4	H
H3B1-01X-5.1.20.11.05	2.185	0.014	0.013	381	52	H3B1-01X	5	H
H3B1-01X-5.2.20.11.05	2.17	0.012	0.014	380	50.6	H3B1-01X	5	H
H3B1-01X-6.1.20.11.05	2.13	0.011	0.014	384	50.9	H3B1-01X	6	H
H3B1-01X-6.2.20.11.05	2.117	0.011	0.014	387	50.9	H3B1-01X	6	H
H3B1-04J-4.1.20.11.05	1.947	0.001	0.018	411	38.9	H3B1-04J	4	H
H3B1-04J-4.2.20.11.05	1.953	0.001	0.018	408	38.8	H3B1-04J	4	H
H3B1-04J-5.1.20.11.05	1.977	0.002	0.018	407	39.4	H3B1-04J	5	H
H3B1-04J-5.2.20.11.05	1.957	0.001	0.018	412	38.2	H3B1-04J	5	H
H3B1-04J-6.1.20.11.05	1.974	0.001	0.018	407	39.2	H3B1-04J	6	H
H3B1-04J-6.2.20.11.05	1.963	0.001	0.018	410	39.1	H3B1-04J	6	H
H3B1-10M-4.1.20.11.05	1.814	0.004	0.016	392	43.5	H3B1-10M	4	H
H3B1-10M-4.2.20.11.05	1.837	0.003	0.016	390	43.1	H3B1-10M	4	H
H3B1-10M-5.1.20.11.05	1.841	0.003	0.016	389	42.2	H3B1-10M	5	H
H3B1-10M-5.2.20.11.05	1.89	0.003	0.016	383	42.2	H3B1-10M	5	H
H3B1-10M-6.1.20.11.05	1.811	0.003	0.016	395	43.1	H3B1-10M	6	H
H3B1-10M-6.2.20.11.05	1.877	0.003	0.017	383	41.7	H3B1-10M	6	H
H3B1-11M-4.1.20.11.05	2.072	0.006	0.014	414	48.6	H3B1-11M	4	H
H3B1-11M-4.2.20.11.05	2.094	0.006	0.014	413	49.1	H3B1-11M	4	H
H3B1-11M-5.1.20.11.05	1.998	0.006	0.015	399	47.1	H3B1-11M	5	H
H3B1-11M-5.2.20.11.05	1.998	0.006	0.015	397	47	H3B1-11M	5	H
H3B1-11M-6.1.20.11.05	1.983	0.004	0.017	360	39.8	H3B1-11M	6	H
H3B1-11M-6.2.20.11.05	1.95	0.005	0.017	364	41.9	H3B1-11M	6	H
H3B2-02M-4.1.20.11.05	2.072	0.009	0.016	339	42.8	H3B2-02M	4	H
H3B2-02M-4.2.20.11.05	2.087	0.009	0.016	338	42.9	H3B2-02M	4	H
H3B2-02M-5.1.20.11.05	2.188	0.011	0.015	360	47.4	H3B2-02M	5	H
H3B2-02M-5.2.20.11.05	2.202	0.011	0.015	361	47.5	H3B2-02M	5	H
H3B2-02M-6.1.20.11.05	2.154	0.012	0.014	361	48.3	H3B2-02M	6	H
H3B2-02M-6.2.20.11.05	2.146	0.012	0.014	367	48.7	H3B2-02M	6	H
H3B2-03M-4.1.20.11.05	1.99	0.004	0.018	334	37.7	H3B2-03M	4	H
H3B2-03M-4.2.20.11.05	1.964	0.004	0.018	336	37.7	H3B2-03M	4	H
H3B2-03M-5.1.20.11.05	2.179	0.01	0.015	364	46.9	H3B2-03M	5	H
H3B2-03M-5.2.20.11.05	2.221	0.012	0.015	358	47.5	H3B2-03M	5	H
H3B2-03M-6.1.20.11.05	2.186	0.012	0.015	359	47.8	H3B2-03M	6	H
H3B2-03M-6.2.20.11.05	2.172	0.011	0.015	357	47.1	H3B2-03M	6	H
H4B2-02J-4.1.20.11.05	2.211	0.004	0.017	368	40.8	H4B2-02J	4	H
H4B2-02J-4.2.20.11.05	2.194	0.004	0.017	375	41.5	H4B2-02J	4	H
H4B2-02J-5.1.20.11.05	2.16	0.002	0.02	365	35	H4B2-02J	5	H
H4B2-02J-5.2.20.11.05	2.177	0.002	0.02	361	35.1	H4B2-02J	5	H
H4B2-02J-6.1.20.11.05	2.297	0.008	0.013	440	53.7	H4B2-02J	6	H
H4B2-02J-6.2.20.11.05	2.304	0.007	0.013	457	55	H4B2-02J	6	H
A1401-1.1.20.11.18	2.102	0.002	0.02	357	34.5	A1401	1	A
A1401-1.2.20.11.18	2.076	0.002	0.02	363	34.8	A1401	1	A
A1401-2.1.20.11.18	2.092	0.001	0.02	365	34.7	A1401	2	A
A1401-2.2.20.11.18	2.094	0.001	0.02	366	34.8	A1401	2	A
A1401-3.1.20.11.18	2.092	0.002	0.02	352	34.5	A1401	3	A
A1401-3.2.20.11.18	2.102	0.001	0.02	369	34.9	A1401	3	A
H3B1-11M-4.1.20.11.18	1.986	0.005	0.014	437	49.9	H3B1-11M	4	H
H3B1-11M-4.2.20.11.18	1.979	0.005	0.014	427	49.1	H3B1-11M	4	H
H3B1-11M-5.1.20.11.18	1.914	0.006	0.015	397	47.8	H3B1-11M	5	H
H3B1-11M-5.2.20.11.18	1.973	0.008	0.014	388	48.4	H3B1-11M	5	H
H3B1-11M-5.3.20.11.18	1.923	0.005	0.014	423	48.6	H3B1-11M	5	H
H3B1-11M-5.4.20.11.18	1.926	0.006	0.014	406	48.2	H3B1-11M	5	H
H3B1-11M-5.5.20.11.18	2.021	0.008	0.014	385	48.2	H3B1-11M	5	H
H3B1-11M-5.6.20.11.18	2.013	0.007	0.015	393	47.6	H3B1-11M	5	H
H3B1-11M-5.7.20.11.18	1.972	0.007	0.015	384	47.5	H3B1-11M	5	H
H3B1-11M-5.8.20.11.18	2.003	0.008	0.015	380	47.7	H3B1-11M	5	H
H3B1-11M-6.1.20.11.18	1.937	0.006	0.017	341	41.3	H3B1-11M	6	H
H3B1-11M-6.2.20.11.18	1.968	0.008	0.017	332	41.5	H3B1-11M	6	H
H3B2-03M-4.1.20.11.18	2.017	0.005	0.017	346	39.9	H3B2-03M	4	H
H3B2-03M-4.2.20.11.18	2.022	0.006	0.017	343	40.5	H3B2-03M	4	H
H3B2-03M-4.3.20.11.18	2.039	0.004	0.017	358	39.9	H3B2-03M	4	H
H3B2-03M-4.4.20.11.18	2.018	0.004	0.017	360	40.3	H3B2-03M	4	H
H3B2-03M-4.5.20.11.18	2.034	0.005	0.017	360	41.1	H3B2-03M	4	H
H3B2-03M-4.6.20.11.18	2.031	0.005	0.017	356	40.8	H3B2-03M	4	H
H3B2-03M-4.7.20.11.18	2.024	0.005	0.017	351	40.9	H3B2-03M	4	H
H3B2-03M-4.8.20.11.18	2.052	0.005	0.017	350	40.9	H3B2-03M	4	H
H3B2-03M-6.2.20.11.18	2.169	0.01	0.015	365	47.1	H3B2-03M	6	H
H3B2-03M-6.3.20.11.18	2.215	0.008	0.015	377	46.9	H3B2-03M	6	H
H3B2-03M-6.4.20.11.18	2.214	0.01	0.015	370	47.4	H3B2-03M	6	H
H3B2-03M-6.5.20.11.18	2.201	0.011	0.014	371	48.2	H3B2-03M	6	H
H3B2-03M-6.6.20.11.18	2.217	0.011	0.014	370	48.1	H3B2-03M	6	H
H3B2-03M-6.7.20.11.18	2.244	0.011	0.015	361	46.9	H3B2-03M	6	H
H3B2-03M-6.8.20.11.18	2.231	0.01	0.015	367	47.5	H3B2-03M	6	H
A1401-1.1.20.12.03	2.064	0.001	0.02	384	34.5	A1401	1	A
A1401-1.2.20.12.03	2.077	0.001	0.02	385	34.4	A1401	1	A
A1401-2.1.20.12.03	2.082	0.001	0.02	389	35	A1401	2	A
A1401-2.2.20.12.03	2.066	0.001	0.02	390	35.3	A1401	2	A
A1401-3.1.20.12.03	2.089	0.001	0.02	395	35.5	A1401	3	A
A1401-3.2.20.12.03	2.014	0.001	0.02	406	35	A1401	3	A
H3B1-01J-1.1.20.12.03	1.766	0.004	0.013	472	54.5	H3B1-01J	1	H
H3B1-01J-1.2.20.12.03	1.798	0.005	0.013	473	55	H3B1-01J	1	H
H3B1-01J-2.1.20.12.03	1.75	0.004	0.013	479	54.3	H3B1-01J	2	H
H3B1-01J-2.2.20.12.03	1.769	0.004	0.013	480	54.3	H3B1-01J	2	H
H3B1-01J-3.1.20.12.03	1.781	0.004	0.013	479	55	H3B1-01J	3	H
H3B1-01J-3.2.20.12.03	1.777	0.004	0.013	483	55.1	H3B1-01J	3	H
H3B1-02A-1.1.20.12.03	1.867	0.003	0.014	474	49.7	H3B1-02A	1	H
H3B1-02A-1.2.20.12.03	1.894	0.003	0.014	479	50.6	H3B1-02A	1	H
H3B1-02A-2.1.20.12.03	1.844	0.002	0.014	471	49.3	H3B1-02A	2	H
H3B1-02A-2.2.20.12.03	1.862	0.003	0.014	471	49.6	H3B1-02A	2	H
H3B1-02A-3.1.20.12.03	1.975	0.001	0.014	529	50.5	H3B1-02A	3	H
H3B1-02A-3.2.20.12.03	2.073	0.001	0.013	546	52	H3B1-02A	3	H
H3B2-02X-1.1.20.12.03	2.027	0.006	0.015	380	45.3	H3B2-02X	1	H
H3B2-02X-1.2.20.12.03	2.052	0.007	0.015	374	45.7	H3B2-02X	1	H
H3B2-02X-2.1.20.12.03	2.011	0.006	0.016	372	44.3	H3B2-02X	2	H
H3B2-02X-2.2.20.12.03	2.048	0.007	0.016	367	44.6	H3B2-02X	2	H
H3B2-02X-3.1.20.12.03	2.052	0.006	0.016	369	44	H3B2-02X	3	H
H3B2-02X-3.2.20.12.03	2.047	0.006	0.016	368	44.4	H3B2-02X	3	H
H3B2-06M-1.1.20.12.03	2.161	0.01	0.014	389	50.2	H3B2-06M	1	H
H3B2-06M-1.2.20.12.03	2.199	0.01	0.014	376	48.7	H3B2-06M	1	H
H3B2-06M-2.1.20.12.03	2.089	0.011	0.014	386	51.2	H3B2-06M	2	H
H3B2-06M-2.2.20.12.03	2.153	0.009	0.014	388	49.5	H3B2-06M	2	H
H3B2-06M-3.1.20.12.03	2.162	0.008	0.014	395	49.3	H3B2-06M	3	H
H3B2-06M-3.2.20.12.03	2.171	0.009	0.014	389	49.5	H3B2-06M	3	H
H4B1-02A-1.1.20.12.03	2.15	0.007	0.014	413	50.4	H4B1-02A	1	H
H4B1-02A-1.2.20.12.03	2.122	0.007	0.014	422	50.9	H4B1-02A	1	H
H4B1-02A-2.1.20.12.03	2.139	0.007	0.014	421	50.7	H4B1-02A	2	H
H4B1-02A-2.2.20.12.03	2.126	0.006	0.014	425	50.4	H4B1-02A	2	H
H4B1-02A-3.1.20.12.03	2.109	0.006	0.013	436	51.6	H4B1-02A	3	H
H4B1-02A-3.2.20.12.03	2.114	0.006	0.013	440	51.4	H4B1-02A	3	H
H4B2-05J-1.1.20.12.03	2.008	0.002	0.017	402	39.9	H4B2-05J	1	H
H4B2-05J-1.2.20.12.03	1.982	0.001	0.018	408	39	H4B2-05J	1	H
H4B2-05J-2.1.20.12.03	2.001	0.002	0.018	402	39.5	H4B2-05J	2	H
H4B2-05J-2.2.20.12.03	2.022	0.002	0.017	401	39.8	H4B2-05J	2	H
H4B2-05J-3.1.20.12.03	2.013	0.001	0.018	411	39.6	H4B2-05J	3	H
H4B2-05J-3.2.20.12.03	2.017	0.002	0.017	403	40.2	H4B2-05J	3	H
H4B2-11M-1.1.20.12.03	1.838	0.003	0.016	389	42.8	H4B2-11M	1	H
H4B2-11M-1.2.20.12.03	1.845	0.003	0.016	387	42.4	H4B2-11M	1	H
H4B2-11M-2.1.20.12.03	2.067	0.003	0.018	377	39.6	H4B2-11M	2	H
H4B2-11M-2.2.20.12.03	2.07	0.003	0.017	376	39.7	H4B2-11M	2	H
H4B2-11M-3.1.20.12.03	2.039	0.003	0.016	411	42.7	H4B2-11M	3	H
H4B2-11M-3.2.20.12.03	2.063	0.002	0.016	421	42.7	H4B2-11M	3	H
H4B5-07X-1.1.20.12.03	1.855	0.003	0.014	451	47.9	H4B5-07X	1	H
H4B5-07X-1.2.20.12.03	1.89	0.003	0.015	449	47.7	H4B5-07X	1	H
H4B5-07X-2.1.20.12.03	1.883	0.003	0.014	445	48	H4B5-07X	2	H
H4B5-07X-2.2.20.12.03	1.879	0.003	0.015	443	47.7	H4B5-07X	2	H
H4B5-07X-3.1.20.12.03	1.892	0.003	0.014	441	48.2	H4B5-07X	3	H
H4B5-07X-3.2.20.12.03	1.883	0.003	0.014	449	48.4	H4B5-07X	3	H
A1001-1.1.20.12.10	2.128	0.005	0.015	411	46.9	A1001	1	A
A1001-1.2.20.12.10	2.14	0.005	0.015	411	46.7	A1001	1	A
A1001-2.1.20.12.10	2.137	0.003	0.014	462	48.3	A1001	2	A
A1001-2.2.20.12.10	2.125	0.004	0.014	460	50	A1001	2	A
A1001-3.1.20.12.10	2.163	0.003	0.015	453	47.1	A1001	3	A
A1001-3.2.20.12.10	2.157	0.003	0.015	449	47.2	A1001	3	A
A1202-1.1.20.12.10	2.106	0.003	0.018	358	38.1	A1202	1	A
A1202-1.2.20.12.10	2.097	0.003	0.018	362	37.9	A1202	1	A
A1202-2.1.20.12.10	2.102	0.003	0.018	361	38.1	A1202	2	A
A1202-2.2.20.12.10	2.113	0.003	0.018	358	38.3	A1202	2	A
A1202-3.1.20.12.10	2.11	0.004	0.018	348	38.6	A1202	3	A
A1202-3.2.20.12.10	2.104	0.004	0.018	347	38.3	A1202	3	A
A1401-1.1.20.12.10	2.029	0.001	0.02	357	33.9	A1401	1	A
A1401-1.2.20.12.10	2.055	0.002	0.02	355	34.6	A1401	1	A
A1401-2.1.20.12.10	2.027	0.002	0.02	357	34.7	A1401	2	A
A1401-2.2.20.12.10	2.041	0.002	0.02	357	34.9	A1401	2	A
A1401-3.1.20.12.10	2.024	0.002	0.02	356	34.8	A1401	3	A
A1401-3.2.20.12.10	1.993	0.001	0.02	361	34.2	A1401	3	A
A1404-1.1.20.12.10	2.032	0.001	0.017	437	40.5	A1404	1	A
A1404-1.2.20.12.10	2.034	0.001	0.017	437	40.7	A1404	1	A
A1404-2.1.20.12.10	2.074	0.001	0.017	436	41.7	A1404	2	A
A1404-2.2.20.12.10	2.055	0.001	0.017	438	41.7	A1404	2	A
A1404-3.1.20.12.10	2.02	0.002	0.017	423	41.2	A1404	3	A
A1404-3.2.20.12.10	2.016	0.002	0.016	427	42	A1404	3	A
A2101-1.1.20.12.10	2.06	0.006	0.016	360	42.9	A2101	1	A
A2101-1.2.20.12.10	2.064	0.006	0.016	360	43.2	A2101	1	A
A2101-2.1.20.12.10	2.075	0.007	0.016	346	42.7	A2101	2	A
A2101-2.2.20.12.10	2.089	0.008	0.016	344	43	A2101	2	A
A2101-3.1.20.12.10	2.089	0.006	0.016	357	42.6	A2101	3	A
A2101-3.2.20.12.10	2.08	0.006	0.016	358	42.8	A2101	3	A
A2102-1.1.20.12.10	1.941	0.011	0.014	359	48.1	A2102	1	A
A2102-1.2.20.12.10	1.937	0.01	0.014	361	47.9	A2102	1	A
A2102-2.1.20.12.10	1.963	0.011	0.015	352	47.3	A2102	2	A
A2102-2.2.20.12.10	1.97	0.011	0.015	352	47.2	A2102	2	A
A2102-3.1.20.12.10	1.98	0.011	0.015	354	47.1	A2102	3	A
A2102-3.2.20.12.10	1.972	0.009	0.015	359	46.7	A2102	3	A
G0420-1.1.20.12.10	2.071	0.007	0.016	355	43.7	G0420	1	G
G0420-1.2.20.12.10	2.083	0.007	0.016	356	43.6	G0420	1	G
G0420-2.1.20.12.10	2.094	0.007	0.016	353	42.6	G0420	2	G
G0420-2.2.20.12.10	2.098	0.007	0.016	355	42.7	G0420	2	G
G0420-3.1.20.12.10	2.075	0.006	0.016	360	43.1	G0420	3	G
G0420-3.2.20.12.10	2.093	0.007	0.016	358	43.5	G0420	3	G
H1B1-05A-1.1.20.12.10	2.059	0.002	0.019	385	37.1	H1B1-05A	1	H
H1B1-05A-1.2.20.12.10	2.072	0.002	0.019	386	37.2	H1B1-05A	1	H
H1B1-05A-2.1.20.12.10	2.083	0.002	0.019	386	37	H1B1-05A	2	H
H1B1-05A-2.2.20.12.10	2.069	0.001	0.019	387	36.8	H1B1-05A	2	H
H1B1-05A-3.1.20.12.10	2.038	0.001	0.019	394	36.9	H1B1-05A	3	H
H1B1-05A-3.2.20.12.10	2.058	0.001	0.019	393	37	H1B1-05A	3	H
H1B3-02M-1.1.20.12.10	2.069	0.004	0.016	400	43.5	H1B3-02M	1	H
H1B3-02M-1.2.20.12.10	2.079	0.003	0.016	400	43.3	H1B3-02M	1	H
H1B3-02M-2.1.20.12.10	2.15	0.007	0.013	435	52.7	H1B3-02M	2	H
H1B3-02M-2.2.20.12.10	2.175	0.007	0.013	441	52.9	H1B3-02M	2	H
H1B3-02M-3.1.20.12.10	2.18	0.011	0.013	409	54	H1B3-02M	3	H
H1B3-02M-3.2.20.12.10	2.181	0.011	0.013	417	54.3	H1B3-02M	3	H
A0901-1.1.21.02.04	2.265	0.009	0.018	307	38.6	A0901	1	A
A0901-1.2.21.02.04	2.268	0.008	0.018	305	37.8	A0901	1	A
A0901-2.1.21.02.04	2.259	0.008	0.018	312	38	A0901	2	A
A0901-2.2.21.02.04	2.282	0.008	0.018	314	38.7	A0901	2	A
A0901-3.1.21.02.04	2.259	0.007	0.018	312	37.6	A0901	3	A
A0901-3.2.21.02.04	2.268	0.008	0.018	317	38.6	A0901	3	A
A1002-1.1.21.02.04	2.277	0.007	0.018	323	38.8	A1002	1	A
A1002-1.2.21.02.04	2.268	0.006	0.018	328	38.8	A1002	1	A
A1002-2.1.21.02.04	2.254	0.008	0.018	312	38.3	A1002	2	A
A1002-2.2.21.02.04	2.264	0.008	0.018	311	38.2	A1002	2	A
A1002-3.1.21.02.04	2.256	0.007	0.018	319	38.2	A1002	3	A
A1002-3.2.21.02.04	2.248	0.007	0.018	315	38.1	A1002	3	A
A1003-1.1.21.02.04	2.319	0.007	0.014	425	51.3	A1003	1	A
A1003-1.2.21.02.04	2.315	0.007	0.014	428	50.9	A1003	1	A
A1003-2.1.21.02.04	2.312	0.008	0.014	421	51.2	A1003	2	A
A1003-2.2.21.02.04	2.336	0.009	0.013	414	51.9	A1003	2	A
A1003-3.1.21.02.04	2.229	0.003	0.016	402	42.1	A1003	3	A
A1003-3.2.21.02.04	2.248	0.003	0.017	398	41.8	A1003	3	A
A1201-1.1.21.02.04	2.251	0.008	0.018	319	39.1	A1201	1	A
A1201-1.2.21.02.04	2.26	0.008	0.018	318	39	A1201	1	A
A1201-2.1.21.02.04	2.257	0.006	0.018	326	38.4	A1201	2	A
A1201-2.2.21.02.04	2.266	0.007	0.018	324	38.6	A1201	2	A
A1201-3.1.21.02.04	2.263	0.007	0.018	320	38.5	A1201	3	A
A1201-3.2.21.02.04	2.27	0.008	0.018	319	38.9	A1201	3	A
A1401-1.1.21.02.04	2.231	0.002	0.019	381	36.3	A1401	1	A
A1401-1.2.21.02.04	2.241	0.002	0.019	374	36.2	A1401	1	A
A1401-2.1.21.02.04	2.227	0.001	0.019	385	35.7	A1401	2	A
A1401-2.2.21.02.04	2.181	0.001	0.019	390	35.8	A1401	2	A
A1802-1.1.21.02.04	2.256	0.007	0.018	318	37.9	A1802	1	A
A1802-1.2.21.02.04	2.261	0.007	0.018	319	38.2	A1802	1	A
A1802-2.1.21.02.04	2.259	0.006	0.018	326	37.9	A1802	2	A
A1802-2.2.21.02.04	2.273	0.007	0.018	325	38.6	A1802	2	A
A1802-3.1.21.02.04	2.262	0.007	0.018	315	37.6	A1802	3	A
A1802-3.2.21.02.04	2.248	0.006	0.018	322	38.1	A1802	3	A
A1803-1.1.21.02.04	2.238	0.006	0.018	322	37.9	A1803	1	A
A1803-1.2.21.02.04	2.253	0.006	0.018	323	38.3	A1803	1	A
A1803-2.1.21.02.04	2.206	0.007	0.018	310	37.8	A1803	2	A
A1803-2.2.21.02.04	2.249	0.008	0.018	308	37.7	A1803	2	A
A1803-3.1.21.02.04	2.231	0.006	0.018	323	37.5	A1803	3	A
A1803-3.2.21.02.04	2.222	0.006	0.018	325	37.7	A1803	3	A
A1805-1.1.21.02.04	2.261	0.005	0.016	381	42.6	A1805	1	A
A1805-1.2.21.02.04	2.283	0.004	0.016	394	43.1	A1805	1	A
A1805-2.1.21.02.04	2.263	0.005	0.016	383	43.8	A1805	2	A
A1805-2.2.21.02.04	2.27	0.006	0.016	386	44.7	A1805	2	A
A1805-3.1.21.02.04	2.234	0.005	0.016	388	43.4	A1805	3	A
A1805-3.2.21.02.04	2.22	0.004	0.016	391	43.3	A1805	3	A
A2001-1.1.21.02.04	2.265	0.009	0.018	313	39.3	A2001	1	A
A2001-1.2.21.02.04	2.257	0.009	0.018	312	39.1	A2001	1	A
A2001-2.1.21.02.04	2.254	0.009	0.018	315	39.2	A2001	2	A
A2001-2.2.21.02.04	2.263	0.008	0.018	315	39	A2001	2	A
A2001-3.1.21.02.04	2.249	0.01	0.018	303	38.5	A2001	3	A
A2001-3.2.21.02.04	2.247	0.009	0.018	307	38.4	A2001	3	A
A2002-1.1.21.02.04	2.309	0.002	0.015	477	46.3	A2002	1	A
A2002-1.2.21.02.04	2.316	0.002	0.015	469	46.1	A2002	1	A
A2002-2.1.21.02.04	2.33	0.003	0.015	444	46.7	A2002	2	A
A2002-2.2.21.02.04	2.302	0.003	0.015	448	46.1	A2002	2	A
A2002-3.1.21.02.04	2.316	0.003	0.015	449	45.9	A2002	3	A
A2002-3.2.21.02.04	2.301	0.002	0.015	459	46.2	A2002	3	A
A1401-1.1.21.02.10	2.135	0.001	0.019	381	35.7	A1401	1	A
A1401-1.2.21.02.10	2.153	0.001	0.019	392	36	A1401	1	A
A1401-2.1.21.02.10	2.129	0.001	0.02	380	35.5	A1401	2	A
A1401-2.2.21.02.10	2.111	0.001	0.02	382	35.2	A1401	2	A
A2003-1.1.21.02.10	2.177	0.002	0.016	463	44.3	A2003	1	A
A2003-1.2.21.02.10	2.199	0.002	0.016	459	44	A2003	1	A
A2003-2.1.21.02.10	2.17	0.001	0.016	476	43.4	A2003	2	A
A2003-2.2.21.02.10	2.198	0.001	0.016	473	44.1	A2003	2	A
A2003-3.1.21.02.10	2.172	0.001	0.016	475	44.1	A2003	3	A
A2003-3.2.21.02.10	2.217	0.001	0.016	465	44.1	A2003	3	A
A2103-1.1.21.02.10	2.17	0.007	0.014	404	49.2	A2103	1	A
A2103-1.2.21.02.10	2.158	0.006	0.014	410	48.6	A2103	1	A
A2103-2.1.21.02.10	2.209	0.007	0.014	409	48.9	A2103	2	A
A2103-2.2.21.02.10	2.235	0.007	0.014	406	49	A2103	2	A
A2103-3.1.21.02.10	2.215	0.007	0.014	401	48.7	A2103	3	A
A2103-3.2.21.02.10	2.231	0.008	0.014	399	49	A2103	3	A
fhon2-1.1.21.02.10	2.079	0.007	0.015	385	46.7	fhon2	1	f
fhon2-1.2.21.02.10	2.069	0.006	0.015	388	46.6	fhon2	1	f
fhon2-2.1.21.02.10	2.107	0.007	0.015	381	46.7	fhon2	2	f
fhon2-2.2.21.02.10	2.111	0.007	0.015	383	46.3	fhon2	2	f
fhon2-3.1.21.02.10	2.098	0.006	0.015	393	46	fhon2	3	f
fhon2-3.2.21.02.10	2.114	0.006	0.015	394	46.5	fhon2	3	f
G0101-1.1.21.02.10	1.931	0.004	0.015	410	45.4	G0101	1	G
G0101-1.2.21.02.10	1.883	0.004	0.015	412	45.4	G0101	1	G
G0101-2.1.21.02.10	1.944	0.004	0.015	402	45.8	G0101	2	G
G0101-2.2.21.02.10	1.955	0.004	0.015	404	45.7	G0101	2	G
G0101-3.1.21.02.10	1.944	0.004	0.015	406	45.4	G0101	3	G
G0101-3.2.21.02.10	1.932	0.004	0.015	410	46	G0101	3	G
G0403-1.1.21.02.10	2.152	0.006	0.015	388	45.6	G0403	1	G
G0403-1.2.21.02.10	2.2	0.006	0.015	381	45.4	G0403	1	G
G0403-2.1.21.02.10	2.113	0.004	0.015	406	45.6	G0403	2	G
G0403-2.2.21.02.10	2.144	0.005	0.015	400	45.3	G0403	2	G
G0403-3.1.21.02.10	2.175	0.006	0.015	390	45.9	G0403	3	G
G0403-3.2.21.02.10	2.139	0.005	0.015	395	45.6	G0403	3	G
G0404-1.1.21.02.10	2.049	0.004	0.016	402	44.7	G0404	1	G
G0404-1.2.21.02.10	2.064	0.004	0.015	403	45.1	G0404	1	G
G0404-2.1.21.02.10	1.963	0.005	0.015	391	45.2	G0404	2	G
G0404-2.2.21.02.10	1.944	0.004	0.015	400	45.1	G0404	2	G
G0404-3.1.21.02.10	1.876	0.004	0.015	418	46.4	G0404	3	G
G0404-3.2.21.02.10	1.885	0.004	0.015	418	46.3	G0404	3	G
G0410-1.1.21.02.10	1.931	0.004	0.015	407	45.2	G0410	1	G
G0410-1.2.21.02.10	1.983	0.004	0.015	408	46	G0410	1	G
G0410-2.1.21.02.10	1.974	0.004	0.015	397	44.9	G0410	2	G
G0410-2.2.21.02.10	1.965	0.004	0.015	406	45	G0410	2	G
G0410-3.1.21.02.10	1.856	0.004	0.015	410	45.3	G0410	3	G
G0410-3.2.21.02.10	1.874	0.004	0.015	410	45.5	G0410	3	G
G0602-1.1.21.02.10	2.015	0.004	0.016	389	44.1	G0602	1	G
G0602-1.2.21.02.10	2.008	0.004	0.016	393	43.8	G0602	1	G
G0602-2.1.21.02.10	1.954	0.005	0.015	391	45.5	G0602	2	G
G0602-2.2.21.02.10	1.962	0.004	0.015	395	45	G0602	2	G
G0602-3.1.21.02.10	1.867	0.004	0.015	411	46.7	G0602	3	G
G0602-3.2.21.02.10	1.861	0.004	0.015	412	46.9	G0602	3	G
G0801-1.1.21.02.10	1.925	0.004	0.015	404	45.9	G0801	1	G
G0801-1.2.21.02.10	1.949	0.004	0.015	403	45.4	G0801	1	G
G0801-2.1.21.02.10	1.933	0.004	0.015	404	45.4	G0801	2	G
G0801-2.2.21.02.10	1.888	0.004	0.016	399	44.6	G0801	2	G
G0801-3.1.21.02.10	1.949	0.004	0.015	406	45.5	G0801	3	G
G0801-3.2.21.02.10	1.858	0.004	0.015	423	47.7	G0801	3	G
A1401-1.1.21.02.11	2.153	0.001	0.02	376	35.3	A1401	1	A
A1401-1.2.21.02.11	2.149	0.001	0.02	376	35.4	A1401	1	A
A1401-2.1.21.02.11	2.137	0.001	0.019	392	36	A1401	2	A
A1401-2.2.21.02.11	2.118	0.001	0.019	394	35.6	A1401	2	A
H1B1-04J-1.1.21.02.11	2.079	0.003	0.015	434	46.2	H1B1-04J	1	H
H1B1-04J-1.2.21.02.11	2.088	0.003	0.015	424	45.3	H1B1-04J	1	H
H1B1-04J-2.1.21.02.11	2.106	0.003	0.016	433	44.7	H1B1-04J	2	H
H1B1-04J-2.2.21.02.11	2.1	0.003	0.016	428	44.2	H1B1-04J	2	H
H1B1-04J-3.1.21.02.11	2.042	0.004	0.015	413	45.5	H1B1-04J	3	H
H1B1-04J-3.2.21.02.11	2.022	0.004	0.015	419	47.3	H1B1-04J	3	H
H2B1-05J-1.1.21.02.11	2.29	0.013	0.012	417	55.6	H2B1-05J	1	H
H2B1-05J-1.2.21.02.11	2.273	0.012	0.013	416	55.3	H2B1-05J	1	H
H2B1-05J-2.1.21.02.11	2.292	0.017	0.012	403	57.1	H2B1-05J	2	H
H2B1-05J-2.2.21.02.11	2.294	0.016	0.012	409	57.1	H2B1-05J	2	H
H2B1-05J-3.1.21.02.11	2.168	0.011	0.012	440	57.7	H2B1-05J	3	H
H2B1-05J-3.2.21.02.11	2.228	0.012	0.012	439	58.5	H2B1-05J	3	H
H4B3-03J-1.1.21.02.11	2.236	0.005	0.013	461	51.7	H4B3-03J	1	H
H4B3-03J-1.2.21.02.11	2.265	0.005	0.013	464	52.3	H4B3-03J	1	H
H4B3-03J-2.1.21.02.11	2.177	0.004	0.016	400	43.9	H4B3-03J	2	H
H4B3-03J-2.2.21.02.11	2.151	0.004	0.016	405	43.8	H4B3-03J	2	H
H4B3-03J-3.1.21.02.11	2.238	0.004	0.013	490	53	H4B3-03J	3	H
H4B3-03J-3.2.21.02.11	2.206	0.003	0.013	485	51.8	H4B3-03J	3	H
A1401-1.1.21.03.04	2.223	0.012	0.02	263	35	A1401	1	A
A1401-1.2.21.03.04	2.216	0.012	0.02	263	34.8	A1401	1	A
A1401-2.1.21.03.04	2.175	0.011	0.02	261	34.5	A1401	2	A
A1401-2.2.21.03.04	2.194	0.012	0.02	261	34.5	A1401	2	A
G0102-1.1.21.03.04	1.881	0.029	0.015	278	46.6	G0102	1	G
G0102-1.2.21.03.04	1.893	0.028	0.015	280	46.2	G0102	1	G
G0102-2.1.21.03.04	1.891	0.029	0.015	275	45.7	G0102	2	G
G0102-2.2.21.03.04	1.906	0.026	0.015	278	45.1	G0102	2	G
G0102-3.1.21.03.04	1.796	0.024	0.015	289	46.4	G0102	3	G
G0102-3.2.21.03.04	1.942	0.028	0.015	285	46.7	G0102	3	G
G0103-1.1.21.03.04	1.894	0.027	0.015	283	46.2	G0103	1	G
G0103-1.2.21.03.04	1.898	0.025	0.015	287	46.1	G0103	1	G
G0103-2.1.21.03.04	1.962	0.027	0.015	283	45.8	G0103	2	G
G0103-2.2.21.03.04	1.962	0.027	0.015	283	46	G0103	2	G
G0103-3.1.21.03.04	1.89	0.024	0.015	290	46.1	G0103	3	G
G0103-3.2.21.03.04	1.964	0.027	0.015	282	45.7	G0103	3	G
G0401-1.1.21.03.04	1.877	0.021	0.015	298	46.2	G0401	1	G
G0401-1.2.21.03.04	1.903	0.024	0.015	293	46.7	G0401	1	G
G0401-2.1.21.03.04	1.951	0.025	0.015	288	46.1	G0401	2	G
G0401-2.2.21.03.04	1.971	0.027	0.015	284	46	G0401	2	G
G0401-3.1.21.03.04	1.947	0.028	0.015	278	45.6	G0401	3	G
G0401-3.2.21.03.04	1.935	0.026	0.015	285	45.9	G0401	3	G
G0402-1.1.21.03.04	1.909	0.025	0.015	285	45.7	G0402	1	G
G0402-1.2.21.03.04	1.901	0.026	0.015	285	46.3	G0402	1	G
G0402-2.1.21.03.04	1.962	0.028	0.015	281	46	G0402	2	G
G0402-2.2.21.03.04	1.957	0.027	0.015	287	46.4	G0402	2	G
G0402-3.1.21.03.04	1.925	0.025	0.015	284	45.7	G0402	3	G
G0402-3.2.21.03.04	1.92	0.026	0.015	286	46.1	G0402	3	G
G0405-1.1.21.03.04	1.943	0.026	0.015	281	45.5	G0405	1	G
G0405-1.2.21.03.04	1.964	0.028	0.015	279	45.7	G0405	1	G
G0405-2.1.21.03.04	1.835	0.021	0.015	294	45.9	G0405	2	G
G0405-2.2.21.03.04	1.972	0.028	0.015	278	45.5	G0405	2	G
G0405-3.1.21.03.04	1.801	0.023	0.015	288	46	G0405	3	G
G0405-3.2.21.03.04	1.814	0.022	0.015	294	46.4	G0405	3	G
G0406-1.1.21.03.04	2.192	0.05	0.016	242	44.6	G0406	1	G
G0406-1.2.21.03.04	2.182	0.049	0.015	246	45.2	G0406	1	G
G0406-2.1.21.03.04	2.164	0.048	0.016	241	44.2	G0406	2	G
G0406-2.2.21.03.04	2.164	0.047	0.016	240	43.7	G0406	2	G
G0406-3.1.21.03.04	2.103	0.044	0.015	249	44.8	G0406	3	G
G0406-3.2.21.03.04	2.159	0.051	0.015	242	45	G0406	3	G
G0407-1.1.21.03.04	2.253	0.026	0.018	248	38.7	G0407	1	G
G0407-1.2.21.03.04	2.248	0.027	0.018	248	38.9	G0407	1	G
G0407-2.1.21.03.04	2.253	0.024	0.018	259	39.5	G0407	2	G
G0407-2.2.21.03.04	2.244	0.022	0.018	262	39.2	G0407	2	G
G0407-3.1.21.03.04	2.216	0.028	0.018	244	38.8	G0407	3	G
G0408-1.1.21.03.04	2.018	0.033	0.015	266	45.2	G0408	1	G
G0408-1.2.21.03.04	2.017	0.029	0.015	275	45.3	G0408	1	G
G0408-2.1.21.03.04	1.959	0.031	0.015	268	45.1	G0408	2	G
G0408-2.2.21.03.04	1.919	0.026	0.015	282	45.5	G0408	2	G
G0408-3.1.21.03.04	1.908	0.029	0.015	280	46.4	G0408	3	G
G0408-3.2.21.03.04	1.946	0.029	0.015	280	46.2	G0408	3	G
A1401-1.1.21.03.10	2.296	0.001	0.019	403	37.3	A1401	1	A
A1401-1.2.21.03.10	2.317	0.001	0.019	403	37	A1401	1	A
A1401-2.1.21.03.10	2.287	0.001	0.019	419	37.4	A1401	2	A
A1401-2.2.21.03.10	2.277	0.001	0.018	426	37.6	A1401	2	A
G0412-1.1.21.03.10	1.928	0.004	0.015	412	47.1	G0412	1	G
G0412-1.2.21.03.10	1.988	0.005	0.015	414	47.1	G0412	1	G
G0412-2.1.21.03.10	1.96	0.004	0.015	413	47.1	G0412	2	G
G0412-2.2.21.03.10	2.044	0.006	0.015	404	47.4	G0412	2	G
G0412-3.1.21.03.10	1.903	0.004	0.015	422	47.3	G0412	3	G
G0412-3.2.21.03.10	2.047	0.005	0.015	407	47.3	G0412	3	G
G0414-1.1.21.03.10	1.98	0.002	0.014	477	49	G0414	1	G
G0414-1.2.21.03.10	1.996	0.004	0.015	429	47.3	G0414	1	G
G0414-2.1.21.03.10	2.076	0.005	0.015	406	47.2	G0414	2	G
G0414-2.2.21.03.10	2.079	0.005	0.015	410	47.5	G0414	2	G
G0414-3.1.21.03.10	2.075	0.005	0.015	416	47.6	G0414	3	G
G0414-3.2.21.03.10	2.087	0.005	0.015	414	47.2	G0414	3	G
G0415-1.1.21.03.10	2.036	0.005	0.015	408	47.6	G0415	1	G
G0415-1.2.21.03.10	2.036	0.005	0.015	410	47.6	G0415	1	G
G0415-2.1.21.03.10	2.072	0.005	0.015	407	46.8	G0415	2	G
G0415-2.2.21.03.10	2.086	0.005	0.015	412	47	G0415	2	G
G0415-3.1.21.03.10	2.084	0.005	0.015	412	47.2	G0415	3	G
G0415-3.2.21.03.10	2.107	0.005	0.015	409	47.5	G0415	3	G
G0417-1.1.21.03.10	2.043	0.005	0.015	403	47	G0417	1	G
G0417-1.2.21.03.10	2.015	0.005	0.015	405	47.3	G0417	1	G
G0417-2.1.21.03.10	2.079	0.006	0.015	401	47.5	G0417	2	G
G0417-2.2.21.03.10	2.082	0.006	0.015	400	47.6	G0417	2	G
G0417-3.1.21.03.10	2.097	0.006	0.015	393	46.9	G0417	3	G
G0417-3.2.21.03.10	2.048	0.005	0.015	402	47.1	G0417	3	G
G0601-1.1.21.03.10	1.969	0.004	0.015	409	46.6	G0601	1	G
G0601-1.2.21.03.10	2.025	0.005	0.015	402	46.1	G0601	1	G
G0601-2.1.21.03.10	2.23	0.007	0.016	370	44.4	G0601	2	G
G0601-2.2.21.03.10	2.29	0.008	0.016	363	44.5	G0601	2	G
G0601-3.1.21.03.10	2.046	0.006	0.015	394	47	G0601	3	G
G0601-3.2.21.03.10	2.074	0.006	0.015	393	46.8	G0601	3	G
G0702-1.1.21.03.10	2.27	0.003	0.017	399	41.2	G0702	1	G
G0702-1.2.21.03.10	2.268	0.003	0.017	401	41.5	G0702	1	G
G0702-2.1.21.03.10	2.283	0.002	0.016	443	43.8	G0702	2	G
G0702-2.2.21.03.10	2.294	0.002	0.016	453	44.4	G0702	2	G
G0702-3.1.21.03.10	2.247	0.002	0.017	427	41.7	G0702	3	G
G0702-3.2.21.03.10	2.272	0.002	0.016	424	42.3	G0702	3	G
G0802-1.1.21.03.10	2.069	0.006	0.015	398	46.6	G0802	1	G
G0802-1.2.21.03.10	2.086	0.006	0.015	397	46.7	G0802	1	G
G0802-2.1.21.03.10	2.076	0.006	0.015	399	46.8	G0802	2	G
G0802-2.2.21.03.10	2.088	0.005	0.015	405	46.9	G0802	2	G
G0802-3.1.21.03.10	1.986	0.005	0.014	419	47.9	G0802	3	G
G0802-3.2.21.03.10	2.013	0.005	0.015	416	47.4	G0802	3	G
G0803-1.1.21.03.10	2.075	0.005	0.014	425	48.6	G0803	1	G
G0803-1.2.21.03.10	2.051	0.005	0.015	419	47.6	G0803	1	G
G0803-2.1.21.03.10	2.053	0.004	0.015	425	47.5	G0803	2	G
G0803-2.2.21.03.10	2.087	0.005	0.014	429	48.6	G0803	2	G
G0803-3.1.21.03.10	1.955	0.004	0.014	439	48.2	G0803	3	G
G0803-3.2.21.03.10	1.969	0.003	0.014	475	50.9	G0803	3	G
G0804-1.1.21.03.10	2.022	0.005	0.014	413	48.2	G0804	1	G
G0804-1.2.21.03.10	2.042	0.005	0.015	405	47.5	G0804	1	G
G0804-2.1.21.03.10	2.028	0.005	0.015	410	47.2	G0804	2	G
G0804-2.2.21.03.10	2.078	0.006	0.014	404	47.9	G0804	2	G
G0804-3.1.21.03.10	2.081	0.005	0.014	416	48.1	G0804	3	G
G0804-3.2.21.03.10	1.951	0.005	0.014	424	48.8	G0804	3	G

## Sheet: S3
strain	chromosome length (bp)	chromosome CDSs	fhon2 16S identity	fhon13 16S identity	pKUN (bp)	pPKS (bp)	pLPX (bp)	phage-plasmid 1 (bp)	phage-plasmid 2 (bp)	other ExEs (bp)	mean generation time (min)
G0102	1553915	1405	99.75-100.00	98.66-98.92							45.6
G0401	1553921	1405	99.75-100.00	98.66-98.92						9851;6469	45.9
G0803	1553917	1404	99.75-100.00	98.66-98.92						10032;8045	46
G0804	1553915	1405	99.75-100.00	98.66-98.92						7399	47.2
G0404	1553920	1407	99.75-100.00	98.66-98.92						9851	42.5
G0801	1553902	1407	99.75-100.00	98.66-98.92						10073	45.8
G0802	1553917	1402	99.75-100.00	98.66-98.92							45.3
G0402	1553827	1409	99.75-100.00	98.66-98.92						10023;7850	47.2
G0602	1555207	1405	99.75-100.00	98.66-98.92						9940	47.3
G0408	1553921	1407	99.75-100.00	98.66-98.92						9850;7902	46
G0414	1555210	1407	99.75-100.00	98.66-98.92						9073	39
G0410	1553650	1452	99.75-100.00	98.66-98.92						9849	47.6
G0412	1569142	1470	99.75-100.00	98.66-98.92						9884	46.1
G0101	1553858	1415	99.75-100.00	98.66-98.92						9746	46.1
G0601	1553905	1408	99.75-100.00	98.66-98.92						9851	48.6
G0702	1555322	1416	99.75-100.00	98.66-98.92							48
G0103	1553918	1404	99.75-100.00	98.66-98.92						9737;8178	45.3
G0405	1554799	1409	99.75-100.00	98.66-98.92						9747;8004	45.4
G0407	1553914	1407	99.75-100.00	98.66-98.92						9851	45.6
G0415	1553902	1408	99.75-100.00	98.66-98.92						9947	47
G0417	1554272	1426	99.75-100.00	98.66-98.92						9849	45.8
H3B1-03J	1558455	1410	99.75-100.00	98.66-98.92	19502					14845	43.9
H3B2-07X	1559748	1410	99.75-100.00	98.66-98.92	19965					15108	44.8
H3B1-10M	1558454	1407	99.75-100.00	98.66-98.92	19504					14884;8767	42.6
H4B2-05J	1575539	1431	99.75-100.00	98.66-98.92						14895	39.7
H4B2-11M	1575364	1439	99.81-100.00	98.73-98.92						14800	41.7
H4B5-07J	1559084	1412	99.81-100.00	98.73-98.92						14860	44.1
H1B1-04J	1563958	1430	99.81-100.00	98.73-98.92							45.5
H4B4-12M	1599432	1460	99.81-100.00	98.73-98.92							40.8
H4B5-01J	1571076	1422	99.81-100.00	98.73-98.92						8851	41
H3B1-01A	1592378	1458	99.75-100.00	98.66-98.92	19505						50.3
H3B2-08X	1592405	1460	99.75-100.00	98.66-98.92	19503						51.3
H3B1-09M	1546995	1390	99.75-100.00	98.66-98.92	19564						47.6
H4B5-02X	1592377	1459	99.75-100.00	98.66-98.92	19736						47.2
H3B1-02A	1605883	1479	99.75-100.00	98.66-98.92	19480						47.8
H3B1-07A	1590861	1455	99.75-100.00	98.66-98.92	19789					8767	48
H3B2-05J	1590944	1455	99.75-100.00	98.66-98.92	19504						47.7
H4B5-08X	1590819	1454	99.75-100.00	98.66-98.92	20488						53.3
H3B2-04J	1590945	1455	99.75-100.00	98.66-98.92	19597						50.7
H4B5-07X	1623616	1504	99.75-100.00	98.66-98.92	19362						45.1
H3B1-11M	1545363	1389	99.75-99.94	98.66-98.85						6798	46.2
H3B2-03J	1600658	1473	99.75-100.00	98.66-98.92							48.6
H3B1-03M	1586792	1459	99.43-100.00	98.41-98.98			32787	41084			43.1
H3B1-04X	1586762	1459	99.43-100.00	98.41-98.98			29550				42.4
H3B1-11A	1583280	1452	99.43-100.00	98.41-98.98			34587				46
H3B2-02X	1575107	1415	99.62-99.94	98.60-98.98							44.7
A1003	1530013	1392	99.68-100.00	98.60-98.92				40261		6309	48.2
A2103	1520632	1378	99.68-100.00	98.60-98.92				40260		6984	48.9
H4B2-04J	1607555	1473	99.75-100.00	98.73-98.92							47.5
H1B3-02M	1575795	1426	99.62-99.94	98.60-98.85							50.1
H4B5-03X	1548601	1398	99.75-100.00	98.66-98.92							37.5
H4B4-02J	1549911	1394	99.62-100.00	98.60-98.92						9750	47.1
fhon2	1614950	1490	99.81-100.00	98.66-98.92							46.5
H1B1-05A	1520403	1345	99.75-100.00	98.66-98.92	21309						54.7
H4B2-02J	1555683	1406	99.75-100.00	98.66-98.92						7063	41
H3B1-01J	1568032	1424	99.81-100.00	98.73-98.92	19506						37
H3B1-04J	1568034	1425	99.81-100.00	98.73-98.92	19504						45.5
H3B1-01X	1590479	1417	99.81-100.00	98.73-98.92						10958	38.2
H3B2-06M	1608193	1435	99.81-100.00	98.73-98.92							34.4
H3B1-03X	1589021	1416	99.81-100.00	98.73-98.92						10737	51
H2B1-05J	1602312	1420	99.81-100.00	98.73-98.92							39.7
H4B2-10M	1636333	1489	99.81-100.00	98.73-98.92							45.5
H3B2-02M	1590458	1419	99.81-100.00	98.73-98.92							43.5
H4B1-14J	1589130	1419	99.81-100.00	98.73-98.92						10733	42.9
H4B1-02A	1619532	1484	99.81-100.00	98.73-98.92							45.6
H4B4-05J	1606739	1455	99.81-100.00	98.73-98.92							44.6
H4B4-10M	1606740	1454	99.81-100.00	98.73-98.92							43.2
H3B1-02X	1606741	1454	99.81-100.00	98.73-98.92						8921	44.2
H4B1-03J	1577338	1418	99.87-100.00	98.79-98.92		33006					45.2
H4B4-04J	1574472	1414	99.87-100.00	98.79-98.92		32924					44.1
H4B4-11M	1575706	1417	99.87-100.00	98.79-98.92		32921					44.9
H4B1-11J	1626211	1490	99.87-100.00	98.79-98.92		32921					44.1
H4B1-01A	1575880	1418	99.87-100.00	98.79-98.92		32920					45.3
H4B3-03J	1588100	1438	99.87-100.00	98.79-98.92		32913					45.6
H4B1-04A	1626211	1490	99.87-100.00	98.79-98.92		32920					46.7
H4B1-16J	1574533	1414	99.87-100.00	98.79-98.92		32918					45.4
H4B2-03M	1583333	1424	99.87-100.00	98.79-98.92		32921					49.4
H4B4-03J	1574468	1414	99.87-100.00	98.79-98.92		32922					44.7
H4B4-06M	1579475	1491	99.87-100.00	98.79-98.92							38.2
H3B2-03M	1552708	1379	99.81-100.00	98.73-98.92							38.1
H3B2-03M-01	1552701	1381	99.81-100.00	98.73-98.92							46.5
H3B2-03M-04	1520729	1361	99.81-100.00	98.73-98.92							40
A1803	1599357	1466	99.81-100.00	98.73-98.92						10010	38.8
A2102	1554274	1400	99.81-100.00	98.73-98.92						10533	37.8
A1201	1599356	1465	99.81-100.00	98.73-98.92							38.9
A2001	1609934	1478	99.81-100.00	98.73-98.92							38.4
A1002	1599354	1466	99.81-100.00	98.73-98.92							47.4
A1802	1599350	1467	99.81-100.00	98.73-98.92						10018	48.6
A0901	1599356	1466	99.81-100.00	98.73-98.92							41.9
H3B2-04M	1553577	1402	99.81-100.00	98.73-98.92							44.1
H4B2-06J	1606467	1481	99.81-100.00	98.73-98.92		32923					47.4
A1202	1606822	1490	99.81-99.94	98.73-98.98							51.2
A1401	1543475	1414	99.81-100.00	98.73-98.98						6641;11963	50.4
H4B5-05J	1575823	1423	99.81-100.00	98.73-98.98						6776	50.6
H3B2-09X	1604616	1471	99.81-100.00	98.73-98.92		32920				6838	49.7
A1805	1582516	1425	99.81-100.00	98.73-98.98						10042	56.9
A2101	1582507	1426	99.81-100.00	98.73-98.98						10048	52.9
H4B5-04J	1612158	1469	99.81-100.00	98.73-98.92		32904				6798	50.9
G0403	1579824	1435	99.81-100.00	98.73-98.98			32867		36498		45.9
G0406	1579824	1436	99.81-100.00	98.73-98.98			32866		36499	8709	47.3
G0420	1570688	1458	99.81-100.00	98.73-98.98			32969		36476	7700	47.1
MP2	1614522	1469	99.75-100.00	98.66-98.98
A1404	1580271	1462	99.55-99.81	98.85-99.11							41.3
A2002	1494064	1352	99.36-99.68	98.98-99.24						7075	46.2
A2003	1492629	1350	99.36-99.68	98.98-99.24						8288	44
A1001	1492612	1353	99.36-99.68	98.98-99.24							47.7

## Sheet: S4
orthogroup	gene_name	classification	gene_length	recombinant	COGs	kunkeei_phylogeny	locus_tags
1		softcore	846		X		AKUA0901_00530;AKUA0901_06670;AKUA0901_08130;AKUA0901_09270;AKUA0901_09470;AKUA0901_10780;AKUA0901_13790;AKUA0901_13870;AKUA1001_00220;AKUA1001_02140;AKUA1001_02650;AKUA1001_11680;AKUA1002_00530;AKUA1002_06670;AKUA1002_08130;AKUA1002_09270;AKUA1002_09470;AKUA1002_10780;AKUA1002_13790;AKUA1002_13870;AKUA1003_00520;AKUA1003_00810;AKUA1003_01520;AKUA1003_04760;AKUA1003_05790;AKUA1003_09440;AKUA1003_…
2		shell	489		X		AKUA0901_06680;AKUA0901_08140;AKUA0901_10770;AKUA0901_13780;AKUA0901_13860;AKUA1002_06680;AKUA1002_08140;AKUA1002_10770;AKUA1002_13780;AKUA1002_13860;AKUA1003_00510;AKUA1003_01510;AKUA1003_04770;AKUA1003_12400;AKUA1201_06680;AKUA1201_08140;AKUA1201_10760;AKUA1201_13770;AKUA1201_13850;AKUA1202_00260;AKUA1202_01180;AKUA1202_02260;AKUA1202_02480;AKUA1202_05330;AKUA1202_05600;AKUA1202_06930;AKUA1202_…
3		shell	306		X		AKUA0901_08080;AKUA0901_09350;AKUA0901_13010;AKUA0901_13120;AKUA0901_14200;AKUA0901_14940;AKUA1002_08080;AKUA1002_09350;AKUA1002_13010;AKUA1002_13120;AKUA1002_14200;AKUA1002_14940;AKUA1201_08080;AKUA1201_09340;AKUA1201_13000;AKUA1201_13110;AKUA1201_14190;AKUA1201_14930;AKUA1202_01240;AKUA1202_05900;AKUA1202_06570;AKUA1202_07390;AKUA1202_07590;AKUA1202_12150;AKUA1202_13250;AKUA1202_14110;AKUA1202_…
4		shell	852		X		AKUA0901_08070;AKUA0901_09360;AKUA0901_13000;AKUA0901_13110;AKUA0901_14210;AKUA0901_14930;AKUA1002_08070;AKUA1002_09360;AKUA1002_13000;AKUA1002_13110;AKUA1002_14210;AKUA1002_14930;AKUA1003_01030;AKUA1003_02060;AKUA1003_07210;AKUA1003_09030;AKUA1003_14450;AKUA1201_08070;AKUA1201_09350;AKUA1201_12990;AKUA1201_13100;AKUA1201_14200;AKUA1201_14920;AKUA1202_01250;AKUA1202_05910;AKUA1202_06580;AKUA1202_…
5		shell	156		X		AKUA0901_01320;AKUA0901_01450;AKUA0901_12570;AKUA1001_02200;AKUA1001_04610;AKUA1001_12850;AKUA1001_13280;AKUA1002_01320;AKUA1002_01450;AKUA1002_12570;AKUA1201_01320;AKUA1201_01450;AKUA1201_12560;AKUA1202_01440;AKUA1202_04540;AKUA1202_12560;AKUA1401_01380;AKUA1401_04440;AKUA1401_08730;AKUA1404_01500;AKUA1404_12800;AKUA1404_04850;AKUA1404_10940;AKUA1802_01320;AKUA1802_01450;AKUA1802_12580;AKUA1803_…
6		shell	489		X		AKUA1003_06220;AKUA1003_11670;AKUG0101_00200;AKUG0101_01970;AKUG0101_04380;AKUG0101_05770;AKUG0101_11500;AKUG0101_12640;AKUG0102_00200;AKUG0102_01940;AKUG0102_04340;AKUG0102_05730;AKUG0102_11420;AKUG0102_12560;AKUG0103_00200;AKUG0103_01940;AKUG0103_04330;AKUG0103_05720;AKUG0103_11420;AKUG0103_12560;AKUG0401_00200;AKUG0401_01940;AKUG0401_04330;AKUG0401_05720;AKUG0401_11430;AKUG0401_12570;AKUG0402_…
7		shell	489		X		AKUA0901_09260;AKUA0901_09460;AKUA1001_00210;AKUA1001_02130;AKUA1001_02660;AKUA1001_11690;AKUA1001_00600;AKUA1001_01190;AKUA1001_01450;AKUA1001_06750;AKUA1001_07390;AKUA1002_09260;AKUA1002_09460;AKUA1003_00820;AKUA1003_05780;AKUA1201_09250;AKUA1201_09450;AKUA1202_02180;AKUA1202_13350;AKUA1202_13540;AKUA1202_14240;AKUA1202_02320;AKUA1202_13790;AKUA1202_15430;AKUA1401_02260;AKUA1401_02370;AKUA1401_…
8		shell	489		X		AKUA0901_00520;AKUA0901_12710;AKUA1002_00520;AKUA1002_12710;AKUA1201_00520;AKUA1201_12700;AKUA1202_01410;AKUA1202_04440;AKUA1202_07040;AKUA1202_10980;AKUA1202_14060;AKUA1401_01500;AKUA1401_06010;AKUA1401_13310;AKUA1802_00520;AKUA1802_12720;AKUA1803_00520;AKUA1803_12710;AKUA1805_13340;AKUA1805_13840;AKUA2001_00540;AKUA2001_12830;AKUA2101_13350;AKUA2101_13850;AKUA2102_00520;AKUA2102_12060;AKUFHON2_…
9		core	2220				AKUA0901_02220;AKUA0901_02240;AKUA1001_02170;AKUA1001_02220;AKUA1001_02180;AKUA1002_02220;AKUA1002_02240;AKUA1003_02130;AKUA1003_02180;AKUA1201_02220;AKUA1201_02240;AKUA1202_02220;AKUA1202_02240;AKUA1401_02180;AKUA1401_02200;AKUA1802_02220;AKUA1802_02240;AKUA1803_02220;AKUA1803_02240;AKUA1805_02280;AKUA1805_02300;AKUA2001_02240;AKUA2001_02260;AKUA2002_02150;AKUA2002_02200;AKUA2002_02160;AKUA2003_…
10		shell	354		X		AKUA0901_01330;AKUA0901_01460;AKUA0901_12560;AKUA1001_02060;AKUA1001_02190;AKUA1001_08560;AKUA1001_12840;AKUA1001_13270;AKUA1002_01330;AKUA1002_01460;AKUA1002_12560;AKUA1201_01330;AKUA1201_01460;AKUA1201_12550;AKUA1202_01450;AKUA1202_04750;AKUA1401_01390;AKUA1401_04650;AKUA1401_08720;AKUA1802_01330;AKUA1802_01460;AKUA1802_12570;AKUA1803_01330;AKUA1803_01460;AKUA1803_12560;AKUA2001_01350;AKUA2001_…
11		shell	1797		G		AKUG0403_13100;AKUG0403_13120;AKUG0406_13110;AKUG0406_13130;AKUG0420_13320;AKUG0420_13340;AKUH1B302M_12880;AKUH1B302M_12900;AKUH2B105J_12840;AKUH2B105J_12850;AKUH3B101A_13240;AKUH3B101A_13260;AKUH3B101J_12980;AKUH3B101J_13010;AKUH3B101X_12830;AKUH3B101X_12840;AKUH3B102A_13470;AKUH3B102A_13490;AKUH3B102X_13340;AKUH3B102X_13350;AKUH3B103M_13200;AKUH3B103M_13220;AKUH3B103X_12820;AKUH3B103X_12830;AKU…
12		shell	852		X		AKUG0101_02130;AKUG0101_05150;AKUG0101_05850;AKUG0101_09210;AKUG0101_11200;AKUG0101_13240;AKUG0102_02110;AKUG0102_05110;AKUG0102_05810;AKUG0102_09150;AKUG0102_11120;AKUG0102_13160;AKUG0103_02100;AKUG0103_05100;AKUG0103_05800;AKUG0103_09140;AKUG0103_11120;AKUG0103_13150;AKUG0401_02100;AKUG0401_05100;AKUG0401_05800;AKUG0401_09150;AKUG0401_11130;AKUG0401_13160;AKUG0402_02100;AKUG0402_05120;AKUG0402_…
13		shell	306		X		AKUG0101_02140;AKUG0101_05140;AKUG0101_05840;AKUG0101_09220;AKUG0101_11210;AKUG0101_13250;AKUG0102_02120;AKUG0102_05100;AKUG0102_05800;AKUG0102_09160;AKUG0102_11130;AKUG0102_13170;AKUG0103_02110;AKUG0103_05090;AKUG0103_05790;AKUG0103_09150;AKUG0103_11130;AKUG0103_13160;AKUG0401_02110;AKUG0401_05090;AKUG0401_05790;AKUG0401_09160;AKUG0401_11140;AKUG0401_13170;AKUG0402_02110;AKUG0402_05110;AKUG0402_…
14	carB	core	3060		EF		AKUA0901_00830;AKUA0901_02100;AKUA1002_00830;AKUA1002_02100;AKUA1201_00830;AKUA1201_02100;AKUA1404_00830;AKUA1404_02270;AKUA1802_00830;AKUA1802_02100;AKUA1803_00830;AKUA1803_02100;AKUA2001_00850;AKUA2001_02120;AKUA2102_00830;AKUA2102_02100;AKUG0403_00800;AKUG0403_02230;AKUG0406_00800;AKUG0406_02230;AKUG0420_00810;AKUG0420_02200;AKUH3B204M_00830;AKUH3B204M_02140;AKUH4B206J_00850;AKUH4B206J_02160;A…
15		softcore	498				AKUH3B103M_14180;AKUH3B103M_14190;AKUH3B103M_14200;AKUH3B103M_14210;AKUH3B103M_14220;AKUH3B103M_14230;AKUH3B104X_14180;AKUH3B104X_14190;AKUH3B104X_14200;AKUH3B104X_14210;AKUH3B104X_14220;AKUH3B104X_14230;AKUH3B111A_14150;AKUH3B111A_14160;AKUA0901_14280;AKUA1001_13250;AKUA1002_14280;AKUA1003_13450;AKUA1201_14270;AKUA1202_14530;AKUA1401_13740;AKUA1404_14320;AKUA1802_14290;AKUA1803_14280;AKUA1805_13…
16	ybiR	core	432		P		AKUA0901_04390;AKUA1001_04370;AKUA1002_04390;AKUA1003_04340;AKUA1201_04390;AKUA1202_04470;AKUA1401_04370;AKUA1404_04580;AKUA1802_04390;AKUA1803_04390;AKUA1805_04500;AKUA2001_04410;AKUA2002_04350;AKUA2003_04350;AKUA2101_04510;AKUA2102_04400;AKUA2103_04350;AKUFHON2_04480;AKUG0101_04400;AKUG0102_04360;AKUG0103_04350;AKUG0401_04350;AKUG0402_04360;AKUG0403_04490;AKUG0404_04370;AKUG0405_04350;AKUG0406_…
17		core	207				AKUA0901_02170;AKUA1001_02120;AKUA1002_02170;AKUA1003_02080;AKUA1201_02170;AKUA1202_02170;AKUA1401_02150;AKUA1802_02170;AKUA1803_02170;AKUA1805_02230;AKUA2001_02190;AKUA2002_02100;AKUA2003_02100;AKUA2101_02240;AKUA2102_02170;AKUA2103_02090;AKUFHON2_02210;AKUG0101_02120;AKUG0102_02100;AKUG0103_02090;AKUG0401_02090;AKUG0402_02090;AKUG0404_02090;AKUG0405_02090;AKUG0407_02090;AKUG0408_02120;AKUG0410_…
18		core	345				AKUH3B102A_11610;AKUH3B102A_11830;AKUH4B412M_11050;AKUH4B412M_11340;AKUH4B412M_11420;AKUA0901_11530;AKUA1001_10690;AKUA1002_11530;AKUA1003_10860;AKUA1201_11520;AKUA1202_11760;AKUA1401_10970;AKUA1404_11740;AKUA1802_11540;AKUA1803_11530;AKUA1805_11050;AKUA2001_11630;AKUA2002_10680;AKUA2003_10660;AKUA2101_11060;AKUA2102_10860;AKUA2103_10870;AKUFHON2_11770;AKUG0101_11090;AKUG0102_11010;AKUG0103_11010…
19	czcD	core	915		P		AKUH3B102A_11620;AKUH3B102A_11840;AKUH4B412M_11060;AKUH4B412M_11330;AKUH4B412M_11430;AKUA0901_11540;AKUA1001_10700;AKUA1002_11540;AKUA1003_10870;AKUA1201_11530;AKUA1202_11770;AKUA1401_10980;AKUA1404_11750;AKUA1802_11550;AKUA1803_11540;AKUA1805_11060;AKUA2001_11640;AKUA2002_10690;AKUA2003_10670;AKUA2101_11070;AKUA2102_10870;AKUA2103_10880;AKUFHON2_11780;AKUG0101_11100;AKUG0102_11020;AKUG0103_11020…
20		core	543				AKUH3B102A_11630;AKUH3B102A_11850;AKUH4B412M_11070;AKUH4B412M_11320;AKUH4B412M_11440;AKUA0901_11550;AKUA1001_10710;AKUA1002_11550;AKUA1003_10880;AKUA1201_11540;AKUA1202_11780;AKUA1401_10990;AKUA1404_11760;AKUA1802_11560;AKUA1803_11550;AKUA1805_11070;AKUA2001_11650;AKUA2002_10700;AKUA2003_10680;AKUA2101_11080;AKUA2102_10880;AKUA2103_10890;AKUFHON2_11790;AKUG0101_11110;AKUG0102_11030;AKUG0103_11030…
21		core	762		S		AKUH3B102A_11650;AKUH3B102A_11870;AKUH4B412M_11090;AKUH4B412M_11300;AKUH4B412M_11460;AKUA0901_11570;AKUA1001_10730;AKUA1002_11570;AKUA1003_10900;AKUA1201_11560;AKUA1202_11800;AKUA1401_11010;AKUA1404_11780;AKUA1802_11580;AKUA1803_11570;AKUA1805_11090;AKUA2001_11670;AKUA2002_10720;AKUA2003_10700;AKUA2101_11100;AKUA2102_10900;AKUA2103_10910;AKUFHON2_11810;AKUG0101_11130;AKUG0102_11050;AKUG0103_11050…
22	rluD	core	891		J		AKUH3B102A_11660;AKUH3B102A_11880;AKUH4B412M_11100;AKUH4B412M_11290;AKUH4B412M_11470;AKUA0901_11580;AKUA1001_10740;AKUA1002_11580;AKUA1003_10910;AKUA1201_11570;AKUA1202_11810;AKUA1401_11020;AKUA1404_11790;AKUA1802_11590;AKUA1803_11580;AKUA1805_11100;AKUA2001_11680;AKUA2002_10730;AKUA2003_10710;AKUA2101_11110;AKUA2102_10910;AKUA2103_10920;AKUFHON2_11820;AKUG0101_11140;AKUG0102_11060;AKUG0103_11060…
23		core	633		P		AKUH3B102A_11670;AKUH3B102A_11890;AKUH4B412M_11110;AKUH4B412M_11280;AKUH4B412M_11480;AKUA0901_11590;AKUA1001_10750;AKUA1002_11590;AKUA1003_10920;AKUA1201_11580;AKUA1202_11820;AKUA1401_11030;AKUA1404_11800;AKUA1802_11600;AKUA1803_11590;AKUA1805_11110;AKUA2001_11690;AKUA2002_10740;AKUA2003_10720;AKUA2101_11120;AKUA2102_10920;AKUA2103_10930;AKUFHON2_11830;AKUG0101_11150;AKUG0102_11070;AKUG0103_11070…
24		core	354				AKUH3B102A_11700;AKUH3B102A_11920;AKUH4B412M_11120;AKUH4B412M_11270;AKUH4B412M_11490;AKUA0901_11610;AKUA1001_10760;AKUA1002_11610;AKUA1003_10930;AKUA1201_11600;AKUA1202_11850;AKUA1401_11060;AKUA1404_11810;AKUA1802_11620;AKUA1803_11610;AKUA1805_11140;AKUA2001_11710;AKUA2002_10750;AKUA2003_10730;AKUA2101_11150;AKUA2102_10960;AKUA2103_10940;AKUFHON2_11860;AKUG0101_11180;AKUG0102_11100;AKUG0103_11100…
25		core	5955				AKUA0901_02250;AKUA1001_02230;AKUA1002_02250;AKUA1003_02190;AKUA1201_02250;AKUA1202_02270;AKUA1401_02210;AKUA1404_02400;AKUA1802_02250;AKUA1803_02250;AKUA1805_02310;AKUA2001_02270;AKUA2002_02210;AKUA2003_02210;AKUA2101_02320;AKUA2102_02250;AKUA2103_02200;AKUFHON2_02270;AKUG0101_02200;AKUG0102_02180;AKUG0103_02170;AKUG0401_02170;AKUG0402_02170;AKUG0403_02360;AKUG0404_02190;AKUG0405_02170;AKUG0406_…
26	clcA	core	411				AKUA0901_04140;AKUA1001_04140;AKUA1002_04140;AKUA1003_04090;AKUA1201_04140;AKUA1202_04220;AKUA1401_04140;AKUA1404_04320;AKUA1802_04140;AKUA1803_04140;AKUA1805_04250;AKUA2001_04160;AKUA2002_04120;AKUA2003_04120;AKUA2101_04260;AKUA2102_04150;AKUA2103_04100;AKUFHON2_04230;AKUG0101_04150;AKUG0102_04110;AKUG0103_04100;AKUG0401_04100;AKUG0402_04100;AKUG0403_04260;AKUG0404_04120;AKUG0405_04100;AKUG0406_…
27		core	396				AKUA0901_15080;AKUA1001_14010;AKUA1002_15080;AKUA1003_14410;AKUA1201_15070;AKUA1202_15310;AKUA1401_14570;AKUA1404_15090;AKUA1802_15090;AKUA1803_15080;AKUA1805_14590;AKUA2001_15210;AKUA2002_14000;AKUA2003_13980;AKUA2101_14600;AKUA2102_14410;AKUA2103_14270;AKUFHON2_15370;AKUG0101_14640;AKUG0102_14540;AKUG0103_14530;AKUG0401_14540;AKUG0402_14580;AKUG0403_14760;AKUG0404_14560;AKUG0405_14580;AKUG0406_…
28	gatD	core	711		R		AKUH4B507X_04860;AKUH4B507X_05820;AKUA0901_05450;AKUA1001_04740;AKUA1002_05450;AKUA1003_04840;AKUA1201_05450;AKUA1202_05620;AKUA1401_04790;AKUA1404_04980;AKUA1802_05450;AKUA1803_05450;AKUA1805_05010;AKUA2001_05470;AKUA2002_04720;AKUA2003_04720;AKUA2101_05020;AKUA2102_04780;AKUA2103_04850;AKUFHON2_04900;AKUG0101_04870;AKUG0102_04830;AKUG0103_04820;AKUG0401_04820;AKUG0402_04830;AKUG0403_04880;AKUG0…
29	tdk	core	585		F		AKUH4B507X_04880;AKUH4B507X_05860;AKUA0901_05470;AKUA1001_04760;AKUA1002_05470;AKUA1003_04860;AKUA1201_05470;AKUA1202_05640;AKUA1401_04810;AKUA1404_05000;AKUA1802_05470;AKUA1803_05470;AKUA1805_05030;AKUA2001_05490;AKUA2002_04740;AKUA2003_04740;AKUA2101_05040;AKUA2102_04800;AKUA2103_04870;AKUFHON2_04920;AKUG0101_04890;AKUG0102_04850;AKUG0103_04840;AKUG0401_04840;AKUG0402_04850;AKUG0403_04900;AKUG0…
30	atpG	core	903		C		AKUMP2_05470;AKUMP2_05670;AKUA0901_05580;AKUA1001_04870;AKUA1002_05580;AKUA1003_04970;AKUA1201_05580;AKUA1202_05750;AKUA1401_04920;AKUA1404_05110;AKUA1802_05580;AKUA1803_05580;AKUA1805_05140;AKUA2001_05600;AKUA2002_04850;AKUA2003_04850;AKUA2101_05150;AKUA2102_04910;AKUA2103_04980;AKUFHON2_05030;AKUG0101_05000;AKUG0102_04960;AKUG0103_04950;AKUG0401_04950;AKUG0402_04960;AKUG0403_05010;AKUG0404_0497…
31	atpD	core	1392		C		AKUMP2_05480;AKUMP2_05680;AKUA0901_05590;AKUA1001_04880;AKUA1002_05590;AKUA1003_04980;AKUA1201_05590;AKUA1202_05760;AKUA1401_04930;AKUA1404_05120;AKUA1802_05590;AKUA1803_05590;AKUA1805_05150;AKUA2001_05610;AKUA2002_04860;AKUA2003_04860;AKUA2101_05160;AKUA2102_04920;AKUA2103_04990;AKUFHON2_05040;AKUG0101_05010;AKUG0102_04970;AKUG0103_04960;AKUG0401_04960;AKUG0402_04970;AKUG0403_05020;AKUG0404_0498…
32	atpC	core	423		C		AKUMP2_05490;AKUMP2_05690;AKUA0901_05600;AKUA1001_04890;AKUA1002_05600;AKUA1003_04990;AKUA1201_05600;AKUA1202_05770;AKUA1401_04940;AKUA1404_05130;AKUA1802_05600;AKUA1803_05600;AKUA1805_05160;AKUA2001_05620;AKUA2002_04870;AKUA2003_04870;AKUA2101_05170;AKUA2102_04930;AKUA2103_05000;AKUFHON2_05050;AKUG0101_05020;AKUG0102_04980;AKUG0103_04970;AKUG0401_04970;AKUG0402_04980;AKUG0403_05030;AKUG0404_0499…
33	murAA	core	1308		M		AKUMP2_05510;AKUMP2_05710;AKUA0901_05620;AKUA1001_04910;AKUA1002_05620;AKUA1003_05010;AKUA1201_05620;AKUA1202_05790;AKUA1401_04960;AKUA1404_05150;AKUA1802_05620;AKUA1803_05620;AKUA1805_05180;AKUA2001_05640;AKUA2002_04890;AKUA2003_04890;AKUA2101_05190;AKUA2102_04950;AKUA2103_05020;AKUFHON2_05070;AKUG0101_05030;AKUG0102_04990;AKUG0103_04980;AKUG0401_04980;AKUG0402_05000;AKUG0403_05040;AKUG0404_0501…
34	mbl	core	996		DZ		AKUMP2_05520;AKUMP2_05720;AKUA0901_05630;AKUA1001_04920;AKUA1002_05630;AKUA1003_05020;AKUA1201_05630;AKUA1202_05800;AKUA1401_04970;AKUA1404_05160;AKUA1802_05630;AKUA1803_05630;AKUA1805_05190;AKUA2001_05650;AKUA2002_04900;AKUA2003_04900;AKUA2101_05200;AKUA2102_04960;AKUA2103_05030;AKUFHON2_05080;AKUG0101_05040;AKUG0102_05000;AKUG0103_04990;AKUG0401_04990;AKUG0402_05010;AKUG0403_05050;AKUG0404_0502…
35		core	225				AKUMP2_05530;AKUMP2_05730;AKUA0901_05640;AKUA1001_04930;AKUA1002_05640;AKUA1003_05030;AKUA1201_05640;AKUA1202_05810;AKUA1401_04980;AKUA1404_05170;AKUA1802_05640;AKUA1803_05640;AKUA1805_05200;AKUA2001_05660;AKUA2002_04910;AKUA2003_04910;AKUA2101_05210;AKUA2102_04970;AKUA2103_05040;AKUFHON2_05090;AKUG0101_05050;AKUG0102_05010;AKUG0103_05000;AKUG0401_05000;AKUG0402_05020;AKUG0403_05060;AKUG0404_0503…
36	rodA	core	1203		D		AKUMP2_05540;AKUMP2_05740;AKUA0901_05650;AKUA1001_04940;AKUA1002_05650;AKUA1003_05040;AKUA1201_05650;AKUA1202_05820;AKUA1401_04990;AKUA1404_05180;AKUA1802_05650;AKUA1803_05650;AKUA1805_05210;AKUA2001_05670;AKUA2002_04920;AKUA2003_04920;AKUA2101_05220;AKUA2102_04980;AKUA2103_05050;AKUFHON2_05100;AKUG0101_05060;AKUG0102_05020;AKUG0103_05010;AKUG0401_05010;AKUG0402_05030;AKUG0403_05070;AKUG0404_0504…
37	metN2	core	1035		E		AKUMP2_05550;AKUMP2_05750;AKUA0901_05660;AKUA1001_04950;AKUA1002_05660;AKUA1003_05050;AKUA1201_05660;AKUA1202_05830;AKUA1401_05000;AKUA1404_05190;AKUA1802_05660;AKUA1803_05660;AKUA1805_05220;AKUA2001_05680;AKUA2002_04930;AKUA2003_04930;AKUA2101_05230;AKUA2102_04990;AKUA2103_05060;AKUFHON2_05110;AKUG0101_05070;AKUG0102_05030;AKUG0103_05020;AKUG0401_05020;AKUG0402_05040;AKUG0403_05080;AKUG0404_0505…
38	metP	core	693		E		AKUMP2_05560;AKUMP2_05760;AKUA0901_05670;AKUA1001_04960;AKUA1002_05670;AKUA1003_05060;AKUA1201_05670;AKUA1202_05840;AKUA1401_05010;AKUA1404_05200;AKUA1802_05670;AKUA1803_05670;AKUA1805_05230;AKUA2001_05690;AKUA2002_04940;AKUA2003_04940;AKUA2101_05240;AKUA2102_05000;AKUA2103_05070;AKUFHON2_05120;AKUG0101_05080;AKUG0102_05040;AKUG0103_05030;AKUG0401_05030;AKUG0402_05050;AKUG0403_05090;AKUG0404_0506…
39	metQ	core	708		P		AKUMP2_05570;AKUMP2_05770;AKUA0901_05680;AKUA1001_04970;AKUA1002_05680;AKUA1003_05070;AKUA1201_05680;AKUA1202_05850;AKUA1401_05020;AKUA1404_05210;AKUA1802_05680;AKUA1803_05680;AKUA1805_05240;AKUA2001_05700;AKUA2002_04950;AKUA2003_04950;AKUA2101_05250;AKUA2102_05010;AKUA2103_05080;AKUFHON2_05130;AKUG0101_05090;AKUG0102_05050;AKUG0103_05040;AKUG0401_05040;AKUG0402_05060;AKUG0403_05100;AKUG0404_0507…
40		core	459		S		AKUH3B102A_11580;AKUH3B102A_11790;AKUA0901_11500;AKUA1001_10660;AKUA1002_11500;AKUA1003_10830;AKUA1201_11490;AKUA1202_11730;AKUA1401_10940;AKUA1404_11710;AKUA1802_11510;AKUA1803_11500;AKUA1805_11020;AKUA2001_11600;AKUA2002_10650;AKUA2003_10630;AKUA2101_11030;AKUA2102_10830;AKUA2103_10840;AKUFHON2_11740;AKUG0101_11060;AKUG0102_10980;AKUG0103_10980;AKUG0401_10990;AKUG0402_11000;AKUG0403_11430;AKUG0…
41	ifcA	core	1389		C		AKUH3B102A_11710;AKUH3B102A_11930;AKUH4B412M_11130;AKUH4B412M_11500;AKUA0901_11620;AKUA1001_10770;AKUA1002_11620;AKUA1003_10940;AKUA1201_11610;AKUA1202_11860;AKUA1401_11070;AKUA1404_11820;AKUA1802_11630;AKUA1803_11620;AKUA1805_11150;AKUA2001_11720;AKUA2002_10760;AKUA2003_10740;AKUA2101_11160;AKUA2102_10970;AKUA2103_10950;AKUFHON2_11870;AKUG0101_11190;AKUG0102_11110;AKUG0103_11110;AKUG0401_11120;A…
42	oxyR	core	375		K		AKUH3B206M_14160;AKUH3B206M_14340;AKUA0901_14640;AKUA1001_13640;AKUA1002_14640;AKUA1003_13830;AKUA1201_14630;AKUA1202_14890;AKUA1401_14130;AKUA1404_14690;AKUA1802_14650;AKUA1803_14640;AKUA1805_14120;AKUA2001_14770;AKUA2002_13630;AKUA2003_13610;AKUA2101_14130;AKUA2102_13990;AKUA2103_13810;AKUFHON2_14930;AKUG0101_14180;AKUG0102_14090;AKUG0103_14080;AKUG0401_14090;AKUG0402_14130;AKUG0403_14380;AKUG0…
43		core	1185		MI		AKUH4B211M_08470;AKUH4B211M_08570;AKUA0901_08970;AKUA1001_08220;AKUA1002_08970;AKUA1003_08330;AKUA1201_08960;AKUA1202_09220;AKUA1401_08380;AKUA1404_08520;AKUA1802_08980;AKUA1803_08970;AKUA1805_08530;AKUA2001_08980;AKUA2002_08220;AKUA2003_08200;AKUA2101_08540;AKUA2102_08300;AKUA2103_08340;AKUFHON2_08500;AKUG0101_08420;AKUG0102_08370;AKUG0103_08360;AKUG0401_08370;AKUG0402_08380;AKUG0403_08320;AKUG0…
44	mntR	core	567				AKUH4B412M_11040;AKUH4B412M_11350;AKUA0901_11520;AKUA1001_10680;AKUA1002_11520;AKUA1003_10850;AKUA1201_11510;AKUA1202_11750;AKUA1401_10960;AKUA1404_11730;AKUA1802_11530;AKUA1803_11520;AKUA1805_11040;AKUA2001_11620;AKUA2002_10670;AKUA2003_10650;AKUA2101_11050;AKUA2102_10850;AKUA2103_10860;AKUFHON2_11760;AKUG0101_11080;AKUG0102_11000;AKUG0103_11000;AKUG0401_11010;AKUG0402_11020;AKUG0403_11450;AKUG0…
45		core	399				AKUH4B412M_11080;AKUH4B412M_11310;AKUH4B412M_11450;AKUA0901_11560;AKUA1001_10720;AKUA1002_11560;AKUA1003_10890;AKUA1201_11550;AKUA1202_11790;AKUA1401_11000;AKUA1404_11770;AKUA1802_11570;AKUA1803_11560;AKUA1805_11080;AKUA2001_11660;AKUA2002_10710;AKUA2003_10690;AKUA2101_11090;AKUA2102_10890;AKUA2103_10900;AKUFHON2_11800;AKUG0101_11120;AKUG0102_11040;AKUG0103_11040;AKUG0401_11050;AKUG0402_11060;AKU…
46		core	798				AKUA0901_02320;AKUA1001_02300;AKUA1002_02320;AKUA1003_02260;AKUA1201_02320;AKUA1202_02360;AKUA1401_02300;AKUA1404_02490;AKUA1802_02320;AKUA1803_02320;AKUA1805_02380;AKUA2001_02340;AKUA2002_02280;AKUA2003_02280;AKUA2101_02390;AKUA2102_02320;AKUA2103_02270;AKUFHON2_02340;AKUG0101_02270;AKUG0102_02250;AKUG0103_02240;AKUG0401_02240;AKUG0402_02240;AKUG0403_02430;AKUG0404_02260;AKUG0405_02240;AKUG0406_…
47		core	324		R		AKUA0901_02650;AKUA1001_02630;AKUA1002_02650;AKUA1003_02600;AKUA1201_02650;AKUA1202_02730;AKUA1401_02660;AKUA1404_02830;AKUA1802_02650;AKUA1803_02650;AKUA1805_02730;AKUA2001_02670;AKUA2002_02610;AKUA2003_02610;AKUA2101_02740;AKUA2102_02660;AKUA2103_02600;AKUFHON2_02690;AKUG0101_02610;AKUG0102_02590;AKUG0103_02580;AKUG0401_02580;AKUG0402_02580;AKUG0403_02770;AKUG0404_02600;AKUG0405_02580;AKUG0406_…
48	smc	core	795		D		AKUA0901_07740;AKUA1001_07010;AKUA1002_07740;AKUA1003_07130;AKUA1201_07740;AKUA1202_08000;AKUA1401_07190;AKUA1404_07290;AKUA1802_07740;AKUA1803_07740;AKUA1805_07340;AKUA2001_07760;AKUA2002_06990;AKUA2003_06990;AKUA2101_07350;AKUA2102_07070;AKUA2103_07140;AKUFHON2_07280;AKUG0101_07200;AKUG0102_07150;AKUG0103_07140;AKUG0401_07140;AKUG0402_07160;AKUG0403_07130;AKUG0404_07170;AKUG0405_07150;AKUG0406_…
49		core	228				AKUA0901_08470;AKUA1001_07720;AKUA1002_08470;AKUA1003_07830;AKUA1201_08460;AKUA1202_08710;AKUA1401_07880;AKUA1404_08010;AKUA1802_08480;AKUA1803_08470;AKUA1805_08030;AKUA2001_08480;AKUA2002_07720;AKUA2003_07700;AKUA2101_08040;AKUA2102_07800;AKUA2103_07840;AKUFHON2_07990;AKUG0101_07920;AKUG0102_07870;AKUG0103_07860;AKUG0401_07870;AKUG0402_07880;AKUG0403_07820;AKUG0404_07890;AKUG0405_07870;AKUG0406_…
50	yqfL	core	198		T		AKUA0901_08810;AKUA1001_08060;AKUA1002_08810;AKUA1003_08170;AKUA1201_08800;AKUA1202_09060;AKUA1401_08220;AKUA1404_08350;AKUA1802_08820;AKUA1803_08810;AKUA1805_08370;AKUA2001_08820;AKUA2002_08060;AKUA2003_08040;AKUA2101_08380;AKUA2102_08140;AKUA2103_08180;AKUFHON2_08330;AKUG0101_08260;AKUG0102_08210;AKUG0103_08200;AKUG0401_08210;AKUG0402_08220;AKUG0403_08160;AKUG0404_08230;AKUG0405_08210;AKUG0406_…
51	mntH	core	585		P		AKUA0901_13520;AKUA1001_12560;AKUA1002_13520;AKUA1003_12700;AKUA1201_13510;AKUA1202_13680;AKUA1401_12930;AKUA1404_13560;AKUA1802_13530;AKUA1803_13520;AKUA1805_12980;AKUA2001_13640;AKUA2002_12550;AKUA2003_12530;AKUA2101_12990;AKUA2102_12870;AKUA2103_12680;AKUFHON2_13750;AKUG0101_12990;AKUG0102_12910;AKUG0103_12900;AKUG0401_12910;AKUG0402_12950;AKUG0403_13280;AKUG0404_12930;AKUG0405_12910;AKUG0406_…
52		core	1083		G		AKUA2001_09340;AKUA2001_09430;AKUA0901_09330;AKUA1001_08580;AKUA1002_09330;AKUA1003_08670;AKUA1201_09320;AKUA1202_09560;AKUA1401_08740;AKUA1404_08860;AKUA1802_09340;AKUA1803_09330;AKUA1805_08870;AKUA2002_08580;AKUA2003_08560;AKUA2101_08880;AKUA2102_08660;AKUA2103_08680;AKUFHON2_08860;AKUG0101_08800;AKUG0102_08750;AKUG0103_08740;AKUG0401_08750;AKUG0402_08760;AKUG0403_08660;AKUG0404_08770;AKUG0405_…
53	apt	core	288		F		AKUA2001_09390;AKUA2001_09480;AKUA0901_09380;AKUA1001_08610;AKUA1002_09380;AKUA1003_08690;AKUA1201_09370;AKUA1202_09590;AKUA1401_08770;AKUA1404_09610;AKUA1802_09390;AKUA1803_09380;AKUA1805_08900;AKUA2002_08610;AKUA2003_08590;AKUA2101_08910;AKUA2102_08710;AKUA2103_08700;AKUFHON2_09630;AKUG0101_08920;AKUG0102_08860;AKUG0103_08850;AKUG0401_08860;AKUG0402_08870;AKUG0403_09360;AKUG0404_08880;AKUG0405_…
54		core	2304				AKUA2001_09400;AKUA2001_09490;AKUA0901_09390;AKUA1001_08620;AKUA1002_09390;AKUA1003_08700;AKUA1201_09380;AKUA1202_09600;AKUA1401_08780;AKUA1404_09620;AKUA1802_09400;AKUA1803_09390;AKUA1805_08910;AKUA2002_08620;AKUA2003_08600;AKUA2101_08920;AKUA2102_08720;AKUA2103_08710;AKUFHON2_09640;AKUG0101_08930;AKUG0102_08870;AKUG0103_08860;AKUG0401_08870;AKUG0402_08880;AKUG0403_09370;AKUG0404_08890;AKUG0405_…
55	murT	core	1350		M		AKUA0901_05460;AKUA1001_04750;AKUA1002_05460;AKUA1003_04850;AKUA1201_05460;AKUA1202_05630;AKUA1401_04800;AKUA1404_04990;AKUA1802_05460;AKUA1803_05460;AKUA1805_05020;AKUA2001_05480;AKUA2002_04730;AKUA2003_04730;AKUA2101_05030;AKUA2102_04790;AKUA2103_04860;AKUFHON2_04910;AKUG0101_04880;AKUG0102_04840;AKUG0103_04830;AKUG0401_04830;AKUG0402_04840;AKUG0403_04890;AKUG0404_04850;AKUG0405_04830;AKUG0406_…
56	prfA	core	1083		J		AKUA0901_05480;AKUA1001_04770;AKUA1002_05480;AKUA1003_04870;AKUA1201_05480;AKUA1202_05650;AKUA1401_04820;AKUA1404_05010;AKUA1802_05480;AKUA1803_05480;AKUA1805_05040;AKUA2001_05500;AKUA2002_04750;AKUA2003_04750;AKUA2101_05050;AKUA2102_04810;AKUA2103_04880;AKUFHON2_04930;AKUG0101_04900;AKUG0102_04860;AKUG0103_04850;AKUG0401_04850;AKUG0402_04860;AKUG0403_04910;AKUG0404_04870;AKUG0405_04850;AKUG0406_…
57	prmC	core	843		J		AKUA0901_05490;AKUA1001_04780;AKUA1002_05490;AKUA1003_04880;AKUA1201_05490;AKUA1202_05660;AKUA1401_04830;AKUA1404_05020;AKUA1802_05490;AKUA1803_05490;AKUA1805_05050;AKUA2001_05510;AKUA2002_04760;AKUA2003_04760;AKUA2101_05060;AKUA2102_04820;AKUA2103_04890;AKUFHON2_04940;AKUG0101_04910;AKUG0102_04870;AKUG0103_04860;AKUG0401_04860;AKUG0402_04870;AKUG0403_04920;AKUG0404_04880;AKUG0405_04860;AKUG0406_…
58	ywlC	core	1020		J		AKUA0901_05500;AKUA1001_04790;AKUA1002_05500;AKUA1003_04890;AKUA1201_05500;AKUA1202_05670;AKUA1401_04840;AKUA1404_05030;AKUA1802_05500;AKUA1803_05500;AKUA1805_05060;AKUA2001_05520;AKUA2002_04770;AKUA2003_04770;AKUA2101_05070;AKUA2102_04830;AKUA2103_04900;AKUFHON2_04950;AKUG0101_04920;AKUG0102_04880;AKUG0103_04870;AKUG0401_04870;AKUG0402_04880;AKUG0403_04930;AKUG0404_04890;AKUG0405_04870;AKUG0406_…
59	glyA	core	1242		E		AKUA0901_05510;AKUA1001_04800;AKUA1002_05510;AKUA1003_04900;AKUA1201_05510;AKUA1202_05680;AKUA1401_04850;AKUA1404_05040;AKUA1802_05510;AKUA1803_05510;AKUA1805_05070;AKUA2001_05530;AKUA2002_04780;AKUA2003_04780;AKUA2101_05080;AKUA2102_04840;AKUA2103_04910;AKUFHON2_04960;AKUG0101_04930;AKUG0102_04890;AKUG0103_04880;AKUG0401_04880;AKUG0402_04890;AKUG0403_04940;AKUG0404_04900;AKUG0405_04880;AKUG0406_…
60	upp	core	633		F		AKUA0901_05520;AKUA1001_04810;AKUA1002_05520;AKUA1003_04910;AKUA1201_05520;AKUA1202_05690;AKUA1401_04860;AKUA1404_05050;AKUA1802_05520;AKUA1803_05520;AKUA1805_05080;AKUA2001_05540;AKUA2002_04790;AKUA2003_04790;AKUA2101_05090;AKUA2102_04850;AKUA2103_04920;AKUFHON2_04970;AKUG0101_04940;AKUG0102_04900;AKUG0103_04890;AKUG0401_04890;AKUG0402_04900;AKUG0403_04950;AKUG0404_04910;AKUG0405_04890;AKUG0406_…
61	atpB	core	591		C		AKUA0901_05530;AKUA1001_04820;AKUA1002_05530;AKUA1003_04920;AKUA1201_05530;AKUA1202_05700;AKUA1401_04870;AKUA1404_05060;AKUA1802_05530;AKUA1803_05530;AKUA1805_05090;AKUA2001_05550;AKUA2002_04800;AKUA2003_04800;AKUA2101_05100;AKUA2102_04860;AKUA2103_04930;AKUFHON2_04980;AKUG0101_04950;AKUG0102_04910;AKUG0103_04900;AKUG0401_04900;AKUG0402_04910;AKUG0403_04960;AKUG0404_04920;AKUG0405_04900;AKUG0406_…
62	atpE	core	213		C		AKUA0901_05540;AKUA1001_04830;AKUA1002_05540;AKUA1003_04930;AKUA1201_05540;AKUA1202_05710;AKUA1401_04880;AKUA1404_05070;AKUA1802_05540;AKUA1803_05540;AKUA1805_05100;AKUA2001_05560;AKUA2002_04810;AKUA2003_04810;AKUA2101_05110;AKUA2102_04870;AKUA2103_04940;AKUFHON2_04990;AKUG0101_04960;AKUG0102_04920;AKUG0103_04910;AKUG0401_04910;AKUG0402_04920;AKUG0403_04970;AKUG0404_04930;AKUG0405_04910;AKUG0406_…
63	atpF	core	537		C		AKUA0901_05550;AKUA1001_04840;AKUA1002_05550;AKUA1003_04940;AKUA1201_05550;AKUA1202_05720;AKUA1401_04890;AKUA1404_05080;AKUA1802_05550;AKUA1803_05550;AKUA1805_05110;AKUA2001_05570;AKUA2002_04820;AKUA2003_04820;AKUA2101_05120;AKUA2102_04880;AKUA2103_04950;AKUFHON2_05000;AKUG0101_04970;AKUG0102_04930;AKUG0103_04920;AKUG0401_04920;AKUG0402_04930;AKUG0403_04980;AKUG0404_04940;AKUG0405_04920;AKUG0406_…
64	atpH	core	348		C		AKUA0901_05560;AKUA1001_04850;AKUA1002_05560;AKUA1003_04950;AKUA1201_05560;AKUA1202_05730;AKUA1401_04900;AKUA1404_05090;AKUA1802_05560;AKUA1803_05560;AKUA1805_05120;AKUA2001_05580;AKUA2002_04830;AKUA2003_04830;AKUA2101_05130;AKUA2102_04890;AKUA2103_04960;AKUFHON2_05010;AKUG0101_04980;AKUG0102_04940;AKUG0103_04930;AKUG0401_04930;AKUG0402_04940;AKUG0403_04990;AKUG0404_04950;AKUG0405_04930;AKUG0406_…
65	atpA	core	1530		C		AKUA0901_05570;AKUA1001_04860;AKUA1002_05570;AKUA1003_04960;AKUA1201_05570;AKUA1202_05740;AKUA1401_04910;AKUA1404_05100;AKUA1802_05570;AKUA1803_05570;AKUA1805_05130;AKUA2001_05590;AKUA2002_04840;AKUA2003_04840;AKUA2101_05140;AKUA2102_04900;AKUA2103_04970;AKUFHON2_05020;AKUG0101_04990;AKUG0102_04950;AKUG0103_04940;AKUG0401_04940;AKUG0402_04950;AKUG0403_05000;AKUG0404_04960;AKUG0405_04940;AKUG0406_…
66		core	378		K		AKUA0901_05690;AKUA1001_04980;AKUA1002_05690;AKUA1003_05080;AKUA1201_05690;AKUA1202_05860;AKUA1401_05030;AKUA1404_05220;AKUA1802_05690;AKUA1803_05690;AKUA1805_05250;AKUA2001_05710;AKUA2002_04960;AKUA2003_04960;AKUA2101_05260;AKUA2102_05020;AKUA2103_05090;AKUFHON2_05150;AKUG0101_05100;AKUG0102_05060;AKUG0103_05050;AKUG0401_05050;AKUG0402_05070;AKUG0403_05110;AKUG0404_05080;AKUG0405_05060;AKUG0406_…
67	ytrB	core	867				AKUA0901_05700;AKUA1001_04990;AKUA1002_05700;AKUA1003_05090;AKUA1201_05700;AKUA1202_05870;AKUA1401_05040;AKUA1404_05230;AKUA1802_05700;AKUA1803_05700;AKUA1805_05260;AKUA2001_05720;AKUA2002_04970;AKUA2003_04970;AKUA2101_05270;AKUA2102_05030;AKUA2103_05100;AKUFHON2_05160;AKUG0101_05110;AKUG0102_05070;AKUG0103_05060;AKUG0401_05060;AKUG0402_05080;AKUG0403_05120;AKUG0404_05090;AKUG0405_05070;AKUG0406_…
68		core	576				AKUA0901_05710;AKUA1001_05000;AKUA1002_05710;AKUA1003_05100;AKUA1201_05710;AKUA1202_05880;AKUA1401_05050;AKUA1404_05240;AKUA1802_05710;AKUA1803_05710;AKUA1805_05270;AKUA2001_05730;AKUA2002_04980;AKUA2003_04980;AKUA2101_05280;AKUA2102_05040;AKUA2103_05110;AKUFHON2_05170;AKUG0101_05120;AKUG0102_05080;AKUG0103_05070;AKUG0401_05070;AKUG0402_05090;AKUG0403_05130;AKUG0404_05100;AKUG0405_05080;AKUG0406_…
69	ddl	core	1101		MR		AKUA0901_05720;AKUA1001_05010;AKUA1002_05720;AKUA1003_05110;AKUA1201_05720;AKUA1202_05890;AKUA1401_05060;AKUA1404_05250;AKUA1802_05720;AKUA1803_05720;AKUA1805_05280;AKUA2001_05740;AKUA2002_04990;AKUA2003_04990;AKUA2101_05290;AKUA2102_05050;AKUA2103_05120;AKUFHON2_05180;AKUG0101_05130;AKUG0102_05090;AKUG0103_05080;AKUG0401_05080;AKUG0402_05100;AKUG0403_05140;AKUG0404_05110;AKUG0405_05090;AKUG0406_…
70	tag	core	552		L		AKUA0901_05730;AKUA1001_05020;AKUA1002_05730;AKUA1003_05120;AKUA1201_05730;AKUA1202_05920;AKUA1401_05090;AKUA1404_05260;AKUA1802_05730;AKUA1803_05730;AKUA1805_05290;AKUA2001_05750;AKUA2002_05000;AKUA2003_05000;AKUA2101_05300;AKUA2102_05060;AKUA2103_05130;AKUFHON2_05190;AKUG0101_05160;AKUG0102_05120;AKUG0103_05110;AKUG0401_05110;AKUG0402_05130;AKUG0403_05150;AKUG0404_05140;AKUG0405_05120;AKUG0406_…
71		core	819				AKUA0901_05740;AKUA1001_05030;AKUA1002_05740;AKUA1003_05130;AKUA1201_05740;AKUA1202_05930;AKUA1401_05100;AKUA1404_05270;AKUA1802_05740;AKUA1803_05740;AKUA1805_05300;AKUA2001_05760;AKUA2002_05010;AKUA2003_05010;AKUA2101_05310;AKUA2102_05070;AKUA2103_05140;AKUFHON2_05200;AKUG0101_05170;AKUG0102_05130;AKUG0103_05120;AKUG0401_05120;AKUG0402_05140;AKUG0403_05160;AKUG0404_05150;AKUG0405_05130;AKUG0406_…
72		core	696				AKUG0412_14250;AKUG0412_14490;AKUA0901_14410;AKUA1001_13400;AKUA1002_14410;AKUA1003_13590;AKUA1201_14400;AKUA1202_14660;AKUA1401_13870;AKUA1404_14470;AKUA1802_14420;AKUA1803_14410;AKUA1805_13850;AKUA2001_14540;AKUA2002_13390;AKUA2003_13370;AKUA2101_13860;AKUA2102_13760;AKUA2103_13570;AKUFHON2_14660;AKUG0101_13930;AKUG0102_13840;AKUG0103_13830;AKUG0401_13840;AKUG0402_13880;AKUG0403_14140;AKUG0404_…
73		core	282		K		AKUG0412_14280;AKUG0412_14520;AKUA0901_14440;AKUA1001_13430;AKUA1002_14440;AKUA1003_13620;AKUA1201_14430;AKUA1202_14690;AKUA1401_13900;AKUA1404_14500;AKUA1802_14450;AKUA1803_14440;AKUA1805_13880;AKUA2001_14570;AKUA2002_13420;AKUA2003_13400;AKUA2101_13890;AKUA2102_13790;AKUA2103_13600;AKUFHON2_14690;AKUG0101_13960;AKUG0102_13870;AKUG0103_13860;AKUG0401_13870;AKUG0402_13910;AKUG0403_14170;AKUG0404_…
74	mntA	core	894		P		AKUG0412_14290;AKUG0412_14530;AKUA0901_14450;AKUA1001_13440;AKUA1002_14450;AKUA1003_13630;AKUA1201_14440;AKUA1202_14700;AKUA1401_13910;AKUA1404_14510;AKUA1802_14460;AKUA1803_14450;AKUA1805_13890;AKUA2001_14580;AKUA2002_13430;AKUA2003_13410;AKUA2101_13900;AKUA2102_13800;AKUA2103_13610;AKUFHON2_14700;AKUG0101_13970;AKUG0102_13880;AKUG0103_13870;AKUG0401_13880;AKUG0402_13920;AKUG0403_14180;AKUG0404_…
75		core	456				AKUG0412_14300;AKUG0412_14540;AKUA0901_14460;AKUA1001_13450;AKUA1002_14460;AKUA1003_13640;AKUA1201_14450;AKUA1202_14710;AKUA1401_13920;AKUA1404_14520;AKUA1802_14470;AKUA1803_14460;AKUA1805_13900;AKUA2001_14590;AKUA2002_13440;AKUA2003_13420;AKUA2101_13910;AKUA2102_13810;AKUA2103_13620;AKUFHON2_14710;AKUG0101_13980;AKUG0102_13890;AKUG0103_13880;AKUG0401_13890;AKUG0402_13930;AKUG0403_14190;AKUG0404_…
76	bceA	core	696		M		AKUG0412_14310;AKUG0412_14550;AKUA0901_14470;AKUA1001_13460;AKUA1002_14470;AKUA1003_13650;AKUA1201_14460;AKUA1202_14720;AKUA1401_13930;AKUA1404_14530;AKUA1802_14480;AKUA1803_14470;AKUA1805_13910;AKUA2001_14600;AKUA2002_13450;AKUA2003_13430;AKUA2101_13920;AKUA2102_13820;AKUA2103_13630;AKUFHON2_14720;AKUG0101_13990;AKUG0102_13900;AKUG0103_13890;AKUG0401_13900;AKUG0402_13940;AKUG0403_14200;AKUG0404_…
77		core	828		M		AKUG0412_14320;AKUG0412_14560;AKUA0901_14480;AKUA1001_13470;AKUA1002_14480;AKUA1003_13660;AKUA1201_14470;AKUA1202_14730;AKUA1401_13940;AKUA1404_14540;AKUA1802_14490;AKUA1803_14480;AKUA1805_13920;AKUA2001_14610;AKUA2002_13460;AKUA2003_13440;AKUA2101_13930;AKUA2102_13830;AKUA2103_13640;AKUFHON2_14730;AKUG0101_14000;AKUG0102_13910;AKUG0103_13900;AKUG0401_13910;AKUG0402_13950;AKUG0403_14220;AKUG0404_…
78		core	588		K		AKUG0412_14330;AKUG0412_14570;AKUA0901_14490;AKUA1001_13480;AKUA1002_14490;AKUA1003_13670;AKUA1201_14480;AKUA1202_14740;AKUA1401_13950;AKUA1404_14550;AKUA1802_14500;AKUA1803_14490;AKUA1805_13930;AKUA2001_14620;AKUA2002_13470;AKUA2003_13450;AKUA2101_13940;AKUA2102_13840;AKUA2103_13650;AKUFHON2_14740;AKUG0101_14010;AKUG0102_13920;AKUG0103_13910;AKUG0401_13920;AKUG0402_13960;AKUG0403_14230;AKUG0404_…
79	npr	core	1362		I		AKUG0412_14340;AKUG0412_14580;AKUA0901_14500;AKUA1001_13490;AKUA1002_14500;AKUA1003_13680;AKUA1201_14490;AKUA1202_14750;AKUA1401_13960;AKUA1404_14560;AKUA1802_14510;AKUA1803_14500;AKUA1805_13940;AKUA2001_14630;AKUA2002_13480;AKUA2003_13460;AKUA2101_13950;AKUA2102_13850;AKUA2103_13660;AKUFHON2_14750;AKUG0101_14020;AKUG0102_13930;AKUG0103_13920;AKUG0401_13930;AKUG0402_13970;AKUG0403_14240;AKUG0404_…
80	dtpT	core	1602		E		AKUH1B105A_03140;AKUH1B105A_03350;AKUA0901_03310;AKUA1001_03290;AKUA1002_03310;AKUA1003_03260;AKUA1201_03310;AKUA1202_03390;AKUA1401_03320;AKUA1404_03470;AKUA1802_03310;AKUA1803_03310;AKUA1805_03410;AKUA2001_03330;AKUA2002_03270;AKUA2003_03270;AKUA2101_03420;AKUA2102_03320;AKUA2103_03270;AKUFHON2_03370;AKUG0101_03280;AKUG0102_03250;AKUG0103_03240;AKUG0401_03240;AKUG0402_03240;AKUG0403_03430;AKUG0…
81	proC	core	777		E		AKUH1B105A_03170;AKUH1B105A_03380;AKUA0901_03340;AKUA1001_03320;AKUA1002_03340;AKUA1003_03290;AKUA1201_03340;AKUA1202_03420;AKUA1401_03350;AKUA1404_03500;AKUA1802_03340;AKUA1803_03340;AKUA1805_03440;AKUA2001_03360;AKUA2002_03300;AKUA2003_03300;AKUA2101_03450;AKUA2102_03350;AKUA2103_03300;AKUFHON2_03400;AKUG0101_03310;AKUG0102_03280;AKUG0103_03270;AKUG0401_03270;AKUG0402_03270;AKUG0403_03460;AKUG0…
82	nagR	core	720		K		AKUH1B105A_03180;AKUH1B105A_03390;AKUA0901_03350;AKUA1001_03330;AKUA1002_03350;AKUA1003_03300;AKUA1201_03350;AKUA1202_03430;AKUA1401_03360;AKUA1404_03510;AKUA1802_03350;AKUA1803_03350;AKUA1805_03450;AKUA2001_03370;AKUA2002_03310;AKUA2003_03310;AKUA2101_03460;AKUA2102_03360;AKUA2103_03310;AKUFHON2_03410;AKUG0101_03320;AKUG0102_03290;AKUG0103_03280;AKUG0401_03280;AKUG0402_03280;AKUG0403_03470;AKUG0…
83	tagA	core	315		M		AKUH1B105A_03190;AKUH1B105A_03400;AKUA0901_03360;AKUA1001_03340;AKUA1002_03360;AKUA1003_03310;AKUA1201_03360;AKUA1202_03440;AKUA1401_03370;AKUA1404_03520;AKUA1802_03360;AKUA1803_03360;AKUA1805_03460;AKUA2001_03380;AKUA2002_03320;AKUA2003_03320;AKUA2101_03470;AKUA2102_03370;AKUA2103_03320;AKUFHON2_03420;AKUG0101_03330;AKUG0102_03300;AKUG0103_03290;AKUG0401_03290;AKUG0402_03290;AKUG0403_03480;AKUG0…
84	pncB2	core	1044		H		AKUH1B105A_03200;AKUH1B105A_03410;AKUA0901_03370;AKUA1001_03350;AKUA1002_03370;AKUA1003_03320;AKUA1201_03370;AKUA1202_03460;AKUA1401_03380;AKUA1404_03530;AKUA1802_03370;AKUA1803_03370;AKUA1805_03470;AKUA2001_03390;AKUA2002_03330;AKUA2003_03330;AKUA2101_03480;AKUA2102_03380;AKUA2103_03330;AKUFHON2_03430;AKUG0101_03340;AKUG0102_03310;AKUG0103_03300;AKUG0401_03300;AKUG0402_03300;AKUG0403_03490;AKUG0…
85	nadE	core	828		H		AKUH1B105A_03210;AKUH1B105A_03420;AKUA0901_03380;AKUA1001_03360;AKUA1002_03380;AKUA1003_03330;AKUA1201_03380;AKUA1202_03470;AKUA1401_03390;AKUA1404_03540;AKUA1802_03380;AKUA1803_03380;AKUA1805_03480;AKUA2001_03400;AKUA2002_03340;AKUA2003_03340;AKUA2101_03490;AKUA2102_03390;AKUA2103_03340;AKUFHON2_03440;AKUG0101_03350;AKUG0102_03320;AKUG0103_03310;AKUG0401_03310;AKUG0402_03310;AKUG0403_03500;AKUG0…
86		core	417				AKUH1B105A_03220;AKUH1B105A_03430;AKUA0901_03390;AKUA1001_03370;AKUA1002_03390;AKUA1003_03340;AKUA1201_03390;AKUA1202_03480;AKUA1401_03400;AKUA1404_03550;AKUA1802_03390;AKUA1803_03390;AKUA1805_03490;AKUA2001_03410;AKUA2002_03350;AKUA2003_03350;AKUA2101_03500;AKUA2102_03400;AKUA2103_03350;AKUFHON2_03450;AKUG0101_03360;AKUG0102_03330;AKUG0103_03320;AKUG0401_03320;AKUG0402_03320;AKUG0403_03510;AKUG0…
87	yhgF	core	1305		K		AKUH1B105A_03230;AKUH1B105A_03440;AKUA0901_03400;AKUA1001_03380;AKUA1002_03400;AKUA1003_03350;AKUA1201_03400;AKUA1202_03490;AKUA1401_03410;AKUA1404_03570;AKUA1802_03400;AKUA1803_03400;AKUA1805_03500;AKUA2001_03420;AKUA2002_03360;AKUA2003_03360;AKUA2101_03510;AKUA2102_03410;AKUA2103_03360;AKUFHON2_03460;AKUG0101_03370;AKUG0102_03340;AKUG0103_03330;AKUG0401_03330;AKUG0402_03330;AKUG0403_03520;AKUG0…
88		core	447		R		AKUH1B105A_03240;AKUH1B105A_03450;AKUA0901_03410;AKUA1001_03390;AKUA1002_03410;AKUA1003_03360;AKUA1201_03410;AKUA1202_03500;AKUA1401_03420;AKUA1404_03590;AKUA1802_03410;AKUA1803_03410;AKUA1805_03510;AKUA2001_03430;AKUA2002_03370;AKUA2003_03370;AKUA2101_03520;AKUA2102_03420;AKUA2103_03370;AKUFHON2_03470;AKUG0101_03380;AKUG0102_03350;AKUG0103_03340;AKUG0401_03340;AKUG0402_03340;AKUG0403_03530;AKUG0…
89	asnS	core	1155		J		AKUH1B302M_04500;AKUH1B302M_04650;AKUA0901_04460;AKUA1001_04440;AKUA1002_04460;AKUA1003_04430;AKUA1201_04460;AKUA1202_04570;AKUA1401_04470;AKUA1404_04670;AKUA1802_04460;AKUA1803_04460;AKUA1805_04600;AKUA2001_04480;AKUA2002_04420;AKUA2003_04420;AKUA2101_04610;AKUA2102_04470;AKUA2103_04440;AKUFHON2_04550;AKUG0101_04470;AKUG0102_04430;AKUG0103_04420;AKUG0401_04420;AKUG0402_04430;AKUG0403_04560;AKUG0…
90		core	393		Q		AKUH1B302M_04510;AKUH1B302M_04660;AKUA0901_04470;AKUA1001_04450;AKUA1002_04470;AKUA1003_04440;AKUA1201_04470;AKUA1202_04580;AKUA1401_04480;AKUA1404_04680;AKUA1802_04470;AKUA1803_04470;AKUA1805_04610;AKUA2001_04490;AKUA2002_04430;AKUA2003_04430;AKUA2101_04620;AKUA2102_04480;AKUA2103_04450;AKUFHON2_04560;AKUG0101_04480;AKUG0102_04440;AKUG0103_04430;AKUG0401_04430;AKUG0402_04440;AKUG0403_04570;AKUG0…
91	ppsC	core	963		CR		AKUH1B302M_04520;AKUH1B302M_04670;AKUA0901_04480;AKUA1001_04460;AKUA1002_04480;AKUA1003_04450;AKUA1201_04480;AKUA1202_04590;AKUA1401_04490;AKUA1404_04690;AKUA1802_04480;AKUA1803_04480;AKUA1805_04620;AKUA2001_04500;AKUA2002_04440;AKUA2003_04440;AKUA2101_04630;AKUA2102_04490;AKUA2103_04460;AKUFHON2_04570;AKUG0101_04490;AKUG0102_04450;AKUG0103_04440;AKUG0401_04440;AKUG0402_04450;AKUG0403_04580;AKUG0…
92		core	1011		M		AKUH1B302M_04530;AKUH1B302M_04680;AKUA0901_04490;AKUA1001_04470;AKUA1002_04490;AKUA1003_04460;AKUA1201_04490;AKUA1202_04600;AKUA1401_04500;AKUA1404_04700;AKUA1802_04490;AKUA1803_04490;AKUA1805_04650;AKUA2001_04510;AKUA2002_04450;AKUA2003_04450;AKUA2101_04660;AKUA2102_04500;AKUA2103_04470;AKUFHON2_04580;AKUG0101_04500;AKUG0102_04460;AKUG0103_04450;AKUG0401_04450;AKUG0402_04460;AKUG0403_04590;AKUG0…
93		core	369		S		AKUH3B102A_11570;AKUH3B102A_11780;AKUA0901_11490;AKUA1001_10650;AKUA1002_11490;AKUA1003_10820;AKUA1201_11480;AKUA1202_11700;AKUA1401_10910;AKUA1404_11680;AKUA1802_11500;AKUA1803_11490;AKUA1805_11010;AKUA2001_11590;AKUA2002_10640;AKUA2003_10620;AKUA2101_11020;AKUA2102_10820;AKUA2103_10830;AKUFHON2_11730;AKUG0101_11050;AKUG0102_10970;AKUG0103_10970;AKUG0401_10980;AKUG0402_10990;AKUG0403_11420;AKUG0…
94	cpdA	core	768		L		AKUH3B202X_06220;AKUH3B202X_06350;AKUA0901_06810;AKUA1001_06070;AKUA1002_06810;AKUA1003_06200;AKUA1201_06810;AKUA1202_07010;AKUA1401_06200;AKUA1404_06360;AKUA1802_06810;AKUA1803_06810;AKUA1805_06350;AKUA2001_06830;AKUA2002_06050;AKUA2003_06050;AKUA2101_06360;AKUA2102_06140;AKUA2103_06210;AKUFHON2_06280;AKUG0101_06260;AKUG0102_06220;AKUG0103_06210;AKUG0401_06210;AKUG0402_06230;AKUG0403_06210;AKUG0…
95	smc	core	2493		S		AKUH3B202X_06230;AKUH3B202X_06360;AKUA0901_06820;AKUA1001_06080;AKUA1002_06820;AKUA1003_06210;AKUA1201_06820;AKUA1202_07020;AKUA1401_06210;AKUA1404_06370;AKUA1802_06820;AKUA1803_06820;AKUA1805_06360;AKUA2001_06840;AKUA2002_06060;AKUA2003_06060;AKUA2101_06370;AKUA2102_06150;AKUA2103_06220;AKUFHON2_06290;AKUG0101_06270;AKUG0102_06230;AKUG0103_06220;AKUG0401_06220;AKUG0402_06240;AKUG0403_06220;AKUG0…
96	prsA	core	885		O		AKUH3B202X_06260;AKUH3B202X_06390;AKUA0901_06830;AKUA1001_06090;AKUA1002_06830;AKUA1003_06240;AKUA1201_06830;AKUA1202_07050;AKUA1401_06240;AKUA1404_06400;AKUA1802_06830;AKUA1803_06830;AKUA1805_06370;AKUA2001_06850;AKUA2002_06070;AKUA2003_06070;AKUA2101_06380;AKUA2102_06160;AKUA2103_06250;AKUFHON2_06320;AKUG0101_06280;AKUG0102_06240;AKUG0103_06230;AKUG0401_06230;AKUG0402_06250;AKUG0403_06230;AKUG0…
97		core	165				AKUH3B202X_06270;AKUH3B202X_06400;AKUA0901_06840;AKUA1001_06100;AKUA1002_06840;AKUA1003_06250;AKUA1201_06840;AKUA1202_07060;AKUA1401_06250;AKUA1404_06410;AKUA1802_06840;AKUA1803_06840;AKUA1805_06380;AKUA2001_06860;AKUA2002_06080;AKUA2003_06080;AKUA2101_06390;AKUA2102_06170;AKUA2103_06260;AKUFHON2_06330;AKUG0101_06290;AKUG0102_06250;AKUG0103_06240;AKUG0401_06240;AKUG0402_06260;AKUG0403_06240;AKUG0…
98	hit	core	429		FR		AKUH3B202X_06280;AKUH3B202X_06410;AKUA0901_06850;AKUA1001_06110;AKUA1002_06850;AKUA1003_06260;AKUA1201_06850;AKUA1202_07070;AKUA1401_06260;AKUA1404_06420;AKUA1802_06850;AKUA1803_06850;AKUA1805_06390;AKUA2001_06870;AKUA2002_06090;AKUA2003_06090;AKUA2101_06400;AKUA2102_06180;AKUA2103_06270;AKUFHON2_06340;AKUG0101_06300;AKUG0102_06260;AKUG0103_06250;AKUG0401_06250;AKUG0402_06270;AKUG0403_06250;AKUG0…
99	ecsA	core	738		V		AKUH3B202X_06290;AKUH3B202X_06420;AKUA0901_06860;AKUA1001_06120;AKUA1002_06860;AKUA1003_06270;AKUA1201_06860;AKUA1202_07080;AKUA1401_06270;AKUA1404_06430;AKUA1802_06860;AKUA1803_06860;AKUA1805_06400;AKUA2001_06880;AKUA2002_06100;AKUA2003_06100;AKUA2101_06410;AKUA2102_06190;AKUA2103_06280;AKUFHON2_06350;AKUG0101_06310;AKUG0102_06270;AKUG0103_06260;AKUG0401_06260;AKUG0402_06280;AKUG0403_06260;AKUG0…
100	ytpP	core	318				AKUH3B202X_06320;AKUH3B202X_06450;AKUA0901_06890;AKUA1001_06150;AKUA1002_06890;AKUA1003_06300;AKUA1201_06890;AKUA1202_07110;AKUA1401_06300;AKUA1404_06460;AKUA1802_06890;AKUA1803_06890;AKUA1805_06430;AKUA2001_06910;AKUA2002_06130;AKUA2003_06130;AKUA2101_06440;AKUA2102_06220;AKUA2103_06310;AKUFHON2_06380;AKUG0101_06340;AKUG0102_06300;AKUG0103_06290;AKUG0401_06290;AKUG0402_06310;AKUG0403_06290;AKUG0…
101	mleA	core	1629		C		AKUH3B206M_14170;AKUH3B206M_14350;AKUA0901_14650;AKUA1001_13650;AKUA1002_14650;AKUA1003_13840;AKUA1201_14640;AKUA1202_14900;AKUA1401_14140;AKUA1404_14700;AKUA1802_14660;AKUA1803_14650;AKUA1805_14130;AKUA2001_14780;AKUA2002_13640;AKUA2003_13620;AKUA2101_14140;AKUA2102_14000;AKUA2103_13820;AKUFHON2_14940;AKUG0101_14190;AKUG0102_14100;AKUG0103_14090;AKUG0401_14100;AKUG0402_14140;AKUG0403_14390;AKUG0…
102	metF	core	756		E		AKUH3B206M_14180;AKUH3B206M_14360;AKUA0901_14660;AKUA1001_13660;AKUA1002_14660;AKUA1003_13850;AKUA1201_14650;AKUA1202_14910;AKUA1401_14150;AKUA1404_14710;AKUA1802_14670;AKUA1803_14660;AKUA1805_14140;AKUA2001_14790;AKUA2002_13650;AKUA2003_13630;AKUA2101_14150;AKUA2102_14010;AKUA2103_13830;AKUFHON2_14950;AKUG0101_14200;AKUG0102_14110;AKUG0103_14100;AKUG0401_14110;AKUG0402_14150;AKUG0403_14400;AKUG0…
103	clpC	core	2097		O		AKUH3B206M_14200;AKUH3B206M_14380;AKUA0901_14700;AKUA1001_13700;AKUA1002_14700;AKUA1003_13870;AKUA1201_14690;AKUA1202_14930;AKUA1401_14170;AKUA1404_14730;AKUA1802_14710;AKUA1803_14700;AKUA1805_14180;AKUA2001_14830;AKUA2002_13690;AKUA2003_13670;AKUA2101_14190;AKUA2102_14050;AKUA2103_13850;AKUFHON2_14990;AKUG0101_14220;AKUG0102_14130;AKUG0103_14120;AKUG0401_14130;AKUG0402_14170;AKUG0403_14420;AKUG0…
104	mltF	core	1446				AKUH3B206M_14210;AKUH3B206M_14390;AKUA0901_14710;AKUA1001_13710;AKUA1002_14710;AKUA1003_13880;AKUA1201_14700;AKUA1202_14940;AKUA1401_14180;AKUA1404_14740;AKUA1802_14720;AKUA1803_14710;AKUA1805_14190;AKUA2001_14840;AKUA2002_13700;AKUA2003_13680;AKUA2101_14200;AKUA2102_14060;AKUA2103_13860;AKUFHON2_15000;AKUG0101_14230;AKUG0102_14140;AKUG0103_14130;AKUG0401_14140;AKUG0402_14180;AKUG0403_14430;AKUG0…
105	glnQ	core	732		E		AKUH3B206M_14220;AKUH3B206M_14400;AKUA0901_14720;AKUA1001_13720;AKUA1002_14720;AKUA1003_13890;AKUA1201_14710;AKUA1202_14950;AKUA1401_14190;AKUA1404_14750;AKUA1802_14730;AKUA1803_14720;AKUA1805_14200;AKUA2001_14850;AKUA2002_13710;AKUA2003_13690;AKUA2101_14210;AKUA2102_14070;AKUA2103_13870;AKUFHON2_15010;AKUG0101_14240;AKUG0102_14150;AKUG0103_14140;AKUG0401_14150;AKUG0402_14190;AKUG0403_14440;AKUG0…
106		core	1011		S		AKUH3B206M_14260;AKUH3B206M_14440;AKUA0901_14760;AKUA1001_13760;AKUA1002_14760;AKUA1003_13930;AKUA1201_14750;AKUA1202_14990;AKUA1401_14250;AKUA1404_14790;AKUA1802_14770;AKUA1803_14760;AKUA1805_14240;AKUA2001_14890;AKUA2002_13750;AKUA2003_13730;AKUA2101_14250;AKUA2102_14110;AKUA2103_13910;AKUFHON2_15050;AKUG0101_14280;AKUG0102_14190;AKUG0103_14180;AKUG0401_14190;AKUG0402_14230;AKUG0403_14480;AKUG0…
107	birA	core	516				AKUH4B205J_01520;AKUH4B205J_01740;AKUA0901_01600;AKUA1001_01520;AKUA1002_01600;AKUA1003_01530;AKUA1201_01600;AKUA1202_01580;AKUA1401_01550;AKUA1404_01710;AKUA1802_01600;AKUA1803_01600;AKUA1805_01670;AKUA2001_01620;AKUA2002_01510;AKUA2003_01510;AKUA2101_01670;AKUA2102_01600;AKUA2103_01530;AKUFHON2_01570;AKUG0101_01540;AKUG0102_01510;AKUG0103_01510;AKUG0401_01510;AKUG0402_01510;AKUG0403_01700;AKUG0…
108	bioY	core	549		H		AKUH4B205J_01550;AKUH4B205J_01770;AKUA0901_01660;AKUA1001_01570;AKUA1002_01660;AKUA1003_01550;AKUA1201_01660;AKUA1202_01640;AKUA1401_01610;AKUA1404_01810;AKUA1802_01660;AKUA1803_01660;AKUA1805_01700;AKUA2001_01680;AKUA2002_01560;AKUA2003_01560;AKUA2101_01710;AKUA2102_01660;AKUA2103_01550;AKUFHON2_01630;AKUG0101_01570;AKUG0102_01540;AKUG0103_01540;AKUG0401_01540;AKUG0402_01540;AKUG0403_01760;AKUG0…
109		core	183				AKUH4B205J_01560;AKUH4B205J_01780;AKUA0901_01670;AKUA1001_01580;AKUA1002_01670;AKUA1003_01560;AKUA1201_01670;AKUA1202_01650;AKUA1401_01620;AKUA1404_01820;AKUA1802_01670;AKUA1803_01670;AKUA1805_01710;AKUA2001_01690;AKUA2002_01570;AKUA2003_01570;AKUA2101_01720;AKUA2102_01670;AKUA2103_01560;AKUFHON2_01640;AKUG0101_01580;AKUG0102_01550;AKUG0103_01550;AKUG0401_01550;AKUG0402_01550;AKUG0403_01770;AKUG0…
110		core	201				AKUH4B205J_01570;AKUH4B205J_01790;AKUA0901_01680;AKUA1001_01590;AKUA1002_01680;AKUA1003_01570;AKUA1201_01680;AKUA1202_01660;AKUA1401_01630;AKUA1404_01830;AKUA1802_01680;AKUA1803_01680;AKUA1805_01720;AKUA2001_01700;AKUA2002_01580;AKUA2003_01580;AKUA2101_01730;AKUA2102_01680;AKUA2103_01580;AKUFHON2_01660;AKUG0101_01590;AKUG0102_01560;AKUG0103_01560;AKUG0401_01560;AKUG0402_01560;AKUG0403_01810;AKUG0…
111		core	849		G		AKUH4B211M_08390;AKUH4B211M_08490;AKUA0901_08890;AKUA1001_08140;AKUA1002_08890;AKUA1003_08250;AKUA1201_08880;AKUA1202_09140;AKUA1401_08300;AKUA1404_08430;AKUA1802_08900;AKUA1803_08890;AKUA1805_08450;AKUA2001_08900;AKUA2002_08140;AKUA2003_08120;AKUA2101_08460;AKUA2102_08220;AKUA2103_08260;AKUFHON2_08420;AKUG0101_08340;AKUG0102_08290;AKUG0103_08280;AKUG0401_08290;AKUG0402_08300;AKUG0403_08240;AKUG0…
112	gph	core	630		C		AKUH4B211M_08400;AKUH4B211M_08500;AKUA0901_08900;AKUA1001_08150;AKUA1002_08900;AKUA1003_08260;AKUA1201_08890;AKUA1202_09150;AKUA1401_08310;AKUA1404_08440;AKUA1802_08910;AKUA1803_08900;AKUA1805_08460;AKUA2001_08910;AKUA2002_08150;AKUA2003_08130;AKUA2101_08470;AKUA2102_08230;AKUA2103_08270;AKUFHON2_08430;AKUG0101_08350;AKUG0102_08300;AKUG0103_08290;AKUG0401_08300;AKUG0402_08310;AKUG0403_08250;AKUG0…
113	dtd	core	447		J		AKUH4B211M_08410;AKUH4B211M_08510;AKUA0901_08910;AKUA1001_08160;AKUA1002_08910;AKUA1003_08270;AKUA1201_08900;AKUA1202_09160;AKUA1401_08320;AKUA1404_08450;AKUA1802_08920;AKUA1803_08910;AKUA1805_08470;AKUA2001_08920;AKUA2002_08160;AKUA2003_08140;AKUA2101_08480;AKUA2102_08240;AKUA2103_08280;AKUFHON2_08440;AKUG0101_08360;AKUG0102_08310;AKUG0103_08300;AKUG0401_08310;AKUG0402_08320;AKUG0403_08260;AKUG0…
114	relA	core	2223		TK		AKUH4B211M_08420;AKUH4B211M_08520;AKUA0901_08920;AKUA1001_08170;AKUA1002_08920;AKUA1003_08280;AKUA1201_08910;AKUA1202_09170;AKUA1401_08330;AKUA1404_08460;AKUA1802_08930;AKUA1803_08920;AKUA1805_08480;AKUA2001_08930;AKUA2002_08170;AKUA2003_08150;AKUA2101_08490;AKUA2102_08250;AKUA2103_08290;AKUFHON2_08450;AKUG0101_08370;AKUG0102_08320;AKUG0103_08310;AKUG0401_08320;AKUG0402_08330;AKUG0403_08270;AKUG0…
115	rsmE	core	645		J		AKUH4B211M_08430;AKUH4B211M_08530;AKUA0901_08930;AKUA1001_08180;AKUA1002_08930;AKUA1003_08290;AKUA1201_08920;AKUA1202_09180;AKUA1401_08340;AKUA1404_08470;AKUA1802_08940;AKUA1803_08930;AKUA1805_08490;AKUA2001_08940;AKUA2002_08180;AKUA2003_08160;AKUA2101_08500;AKUA2102_08260;AKUA2103_08300;AKUFHON2_08460;AKUG0101_08380;AKUG0102_08330;AKUG0103_08320;AKUG0401_08330;AKUG0402_08340;AKUG0403_08280;AKUG0…
116	prmA	core	378		J		AKUH4B211M_08440;AKUH4B211M_08540;AKUA0901_08940;AKUA1001_08190;AKUA1002_08940;AKUA1003_08300;AKUA1201_08930;AKUA1202_09190;AKUA1401_08350;AKUA1404_08480;AKUA1802_08950;AKUA1803_08940;AKUA1805_08500;AKUA2001_08950;AKUA2002_08190;AKUA2003_08170;AKUA2101_08510;AKUA2102_08270;AKUA2103_08310;AKUFHON2_08470;AKUG0101_08390;AKUG0102_08340;AKUG0103_08330;AKUG0401_08340;AKUG0402_08350;AKUG0403_08290;AKUG0…
117		core	189				AKUH4B211M_08450;AKUH4B211M_08550;AKUA0901_08950;AKUA1001_08200;AKUA1002_08950;AKUA1003_08310;AKUA1201_08940;AKUA1202_09200;AKUA1401_08360;AKUA1404_08490;AKUA1802_08960;AKUA1803_08950;AKUA1805_08510;AKUA2001_08960;AKUA2002_08200;AKUA2003_08180;AKUA2101_08520;AKUA2102_08280;AKUA2103_08320;AKUFHON2_08480;AKUG0101_08400;AKUG0102_08350;AKUG0103_08340;AKUG0401_08350;AKUG0402_08360;AKUG0403_08300;AKUG0…
118		core	477		S		AKUH4B211M_08460;AKUH4B211M_08560;AKUA0901_08960;AKUA1001_08210;AKUA1002_08960;AKUA1003_08320;AKUA1201_08950;AKUA1202_09210;AKUA1401_08370;AKUA1404_08500;AKUA1802_08970;AKUA1803_08960;AKUA1805_08520;AKUA2001_08970;AKUA2002_08210;AKUA2003_08190;AKUA2101_08530;AKUA2102_08290;AKUA2103_08330;AKUFHON2_08490;AKUG0101_08410;AKUG0102_08360;AKUG0103_08350;AKUG0401_08360;AKUG0402_08370;AKUG0403_08310;AKUG0…
119	gmuE	core	360		GK		AKUH4B303J_01480;AKUH4B303J_01620;AKUA0901_01340;AKUA1001_01230;AKUA1002_01340;AKUA1003_01330;AKUA1201_01340;AKUA1202_01310;AKUA1401_01270;AKUA1404_01510;AKUA1802_01340;AKUA1803_01340;AKUA1805_01450;AKUA2001_01360;AKUA2002_01240;AKUA2003_01240;AKUA2101_01450;AKUA2102_01340;AKUA2103_01330;AKUFHON2_01310;AKUG0102_01310;AKUG0103_01310;AKUG0401_01310;AKUG0402_01310;AKUG0403_01390;AKUG0404_01310;AKUG0…
120	pgi	core	402		G		AKUH4B303J_01490;AKUH4B303J_01630;AKUA0901_01350;AKUA1001_01240;AKUA1002_01350;AKUA1003_01340;AKUA1201_01350;AKUA1202_01320;AKUA1401_01280;AKUA1404_01520;AKUA1802_01350;AKUA1803_01350;AKUA1805_01460;AKUA2001_01370;AKUA2002_01250;AKUA2003_01250;AKUA2101_01460;AKUA2102_01350;AKUA2103_01340;AKUFHON2_01320;AKUG0101_01320;AKUG0102_01320;AKUG0103_01320;AKUG0401_01320;AKUG0402_01320;AKUG0403_01400;AKUG0…
121		core	756		S		AKUH4B412M_11030;AKUH4B412M_11360;AKUA0901_11510;AKUA1001_10670;AKUA1002_11510;AKUA1003_10840;AKUA1201_11500;AKUA1202_11740;AKUA1401_10950;AKUA1404_11720;AKUA1802_11520;AKUA1803_11510;AKUA1805_11030;AKUA2001_11610;AKUA2002_10660;AKUA2003_10640;AKUA2101_11040;AKUA2102_10840;AKUA2103_10850;AKUFHON2_11750;AKUG0101_11070;AKUG0102_10990;AKUG0103_10990;AKUG0401_11000;AKUG0402_11010;AKUG0403_11440;AKUG0…
122	rutB	core	552		HR		AKUH4B507X_04800;AKUH4B507X_05760;AKUA0901_05390;AKUA1001_04680;AKUA1002_05390;AKUA1003_04780;AKUA1201_05390;AKUA1202_05540;AKUA1401_04730;AKUA1404_04920;AKUA1802_05390;AKUA1803_05390;AKUA1805_04930;AKUA2001_05410;AKUA2002_04660;AKUA2003_04660;AKUA2101_04940;AKUA2102_04720;AKUA2103_04790;AKUFHON2_04840;AKUG0101_04810;AKUG0102_04770;AKUG0103_04760;AKUG0401_04760;AKUG0402_04770;AKUG0403_04820;AKUG0…
123		core	972		V		AKUH4B507X_04830;AKUH4B507X_05790;AKUA0901_05420;AKUA1001_04710;AKUA1002_05420;AKUA1003_04810;AKUA1201_05420;AKUA1202_05570;AKUA1401_04760;AKUA1404_04950;AKUA1802_05420;AKUA1803_05420;AKUA1805_04960;AKUA2001_05440;AKUA2002_04690;AKUA2003_04690;AKUA2101_04970;AKUA2102_04750;AKUA2103_04820;AKUFHON2_04870;AKUG0101_04840;AKUG0102_04800;AKUG0103_04790;AKUG0401_04790;AKUG0402_04800;AKUG0403_04850;AKUG0…
124		core	1005		V		AKUH4B507X_04840;AKUH4B507X_05800;AKUA0901_05430;AKUA1001_04720;AKUA1002_05430;AKUA1003_04820;AKUA1201_05430;AKUA1202_05580;AKUA1401_04770;AKUA1404_04960;AKUA1802_05430;AKUA1803_05430;AKUA1805_04970;AKUA2001_05450;AKUA2002_04700;AKUA2003_04700;AKUA2101_04980;AKUA2102_04760;AKUA2103_04830;AKUFHON2_04880;AKUG0101_04850;AKUG0102_04810;AKUG0103_04800;AKUG0401_04800;AKUG0402_04810;AKUG0403_04860;AKUG0…
125	yfeW	core	999		V		AKUH4B507X_04850;AKUH4B507X_05810;AKUA0901_05440;AKUA1001_04730;AKUA1002_05440;AKUA1003_04830;AKUA1201_05440;AKUA1202_05590;AKUA1401_04780;AKUA1404_04970;AKUA1802_05440;AKUA1803_05440;AKUA1805_04980;AKUA2001_05460;AKUA2002_04710;AKUA2003_04710;AKUA2101_04990;AKUA2102_04770;AKUA2103_04840;AKUFHON2_04890;AKUG0101_04860;AKUG0102_04820;AKUG0103_04810;AKUG0401_04810;AKUG0402_04820;AKUG0403_04870;AKUG0…
126		core	273		S		AKUH4B507X_05520;AKUH4B507X_05900;AKUA0901_06110;AKUA1001_05400;AKUA1002_06110;AKUA1003_05500;AKUA1201_06110;AKUA1202_06300;AKUA1401_05470;AKUA1404_05640;AKUA1802_06110;AKUA1803_06110;AKUA1805_05670;AKUA2001_06130;AKUA2002_05380;AKUA2003_05380;AKUA2101_05680;AKUA2102_05440;AKUA2103_05510;AKUFHON2_05570;AKUG0101_05540;AKUG0102_05500;AKUG0103_05490;AKUG0401_05490;AKUG0402_05510;AKUG0403_05530;AKUG0…
127		core	312		S		AKUH4B507X_05540;AKUH4B507X_05920;AKUA0901_06130;AKUA1001_05420;AKUA1002_06130;AKUA1003_05520;AKUA1201_06130;AKUA1202_06320;AKUA1401_05490;AKUA1404_05660;AKUA1802_06130;AKUA1803_06130;AKUA1805_05690;AKUA2001_06150;AKUA2002_05400;AKUA2003_05400;AKUA2101_05700;AKUA2102_05460;AKUA2103_05530;AKUFHON2_05590;AKUG0101_05560;AKUG0102_05520;AKUG0103_05510;AKUG0401_05510;AKUG0402_05530;AKUG0403_05550;AKUG0…
128	zapA	core	261		D		AKUH4B507X_05550;AKUH4B507X_05930;AKUA0901_06140;AKUA1001_05430;AKUA1002_06140;AKUA1003_05530;AKUA1201_06140;AKUA1202_06330;AKUA1401_05500;AKUA1404_05670;AKUA1802_06140;AKUA1803_06140;AKUA1805_05700;AKUA2001_06160;AKUA2002_05410;AKUA2003_05410;AKUA2101_05710;AKUA2102_05470;AKUA2103_05540;AKUFHON2_05600;AKUG0101_05570;AKUG0102_05530;AKUG0103_05520;AKUG0401_05520;AKUG0402_05540;AKUG0403_05560;AKUG0…
129		core	348		FM		AKUH4B507X_05560;AKUH4B507X_05940;AKUA0901_06150;AKUA1001_05440;AKUA1002_06150;AKUA1003_05540;AKUA1201_06150;AKUA1202_06340;AKUA1401_05510;AKUA1404_05680;AKUA1802_06150;AKUA1803_06150;AKUA1805_05710;AKUA2001_06170;AKUA2002_05420;AKUA2003_05420;AKUA2101_05720;AKUA2102_05480;AKUA2103_05550;AKUFHON2_05610;AKUG0101_05580;AKUG0102_05540;AKUG0103_05530;AKUG0401_05530;AKUG0402_05550;AKUG0403_05570;AKUG0…
130	mutS2	core	2013		L		AKUH4B507X_05570;AKUH4B507X_05950;AKUA0901_06160;AKUA1001_05450;AKUA1002_06160;AKUA1003_05550;AKUA1201_06160;AKUA1202_06350;AKUA1401_05520;AKUA1404_05690;AKUA1802_06160;AKUA1803_06160;AKUA1805_05720;AKUA2001_06180;AKUA2002_05430;AKUA2003_05430;AKUA2101_05730;AKUA2102_05490;AKUA2103_05560;AKUFHON2_05620;AKUG0101_05590;AKUG0102_05550;AKUG0103_05540;AKUG0401_05540;AKUG0402_05560;AKUG0403_05580;AKUG0…
131	trxA	core	312		O		AKUH4B507X_05580;AKUH4B507X_05960;AKUA0901_06170;AKUA1001_05460;AKUA1002_06170;AKUA1003_05560;AKUA1201_06170;AKUA1202_06360;AKUA1401_05530;AKUA1404_05700;AKUA1802_06170;AKUA1803_06170;AKUA1805_05730;AKUA2001_06190;AKUA2002_05440;AKUA2003_05440;AKUA2101_05740;AKUA2102_05500;AKUA2103_05570;AKUFHON2_05630;AKUG0101_05600;AKUG0102_05560;AKUG0103_05550;AKUG0401_05550;AKUG0402_05570;AKUG0403_05590;AKUG0…
132		core	492				AKUH4B507X_05590;AKUH4B507X_05970;AKUA0901_06180;AKUA1001_05470;AKUA1002_06180;AKUA1003_05570;AKUA1201_06180;AKUA1202_06370;AKUA1401_05540;AKUA1404_05710;AKUA1802_06180;AKUA1803_06180;AKUA1805_05740;AKUA2001_06200;AKUA2002_05450;AKUA2003_05450;AKUA2101_05750;AKUA2102_05510;AKUA2103_05580;AKUFHON2_05640;AKUG0101_05610;AKUG0102_05570;AKUG0103_05560;AKUG0401_05560;AKUG0402_05580;AKUG0403_05600;AKUG0…
133	murI	core	816		M		AKUH4B507X_05600;AKUH4B507X_05980;AKUA0901_06190;AKUA1001_05480;AKUA1002_06190;AKUA1003_05580;AKUA1201_06190;AKUA1202_06380;AKUA1401_05550;AKUA1404_05720;AKUA1802_06190;AKUA1803_06190;AKUA1805_05750;AKUA2001_06210;AKUA2002_05460;AKUA2003_05460;AKUA2101_05760;AKUA2102_05520;AKUA2103_05590;AKUFHON2_05650;AKUG0101_05620;AKUG0102_05580;AKUG0103_05570;AKUG0401_05570;AKUG0402_05590;AKUG0403_05610;AKUG0…
134		core	528		F		AKUH4B507X_05610;AKUH4B507X_05990;AKUA0901_06200;AKUA1001_05490;AKUA1002_06200;AKUA1003_05590;AKUA1201_06200;AKUA1202_06390;AKUA1401_05560;AKUA1404_05730;AKUA1802_06200;AKUA1803_06200;AKUA1805_05760;AKUA2001_06220;AKUA2002_05470;AKUA2003_05470;AKUA2101_05770;AKUA2102_05530;AKUA2103_05600;AKUFHON2_05660;AKUG0101_05630;AKUG0102_05590;AKUG0103_05580;AKUG0401_05580;AKUG0402_05600;AKUG0403_05620;AKUG0…
135		core	423				AKUH4B507X_05630;AKUH4B507X_06010;AKUA0901_06220;AKUA1001_05510;AKUA1002_06220;AKUA1003_05610;AKUA1201_06220;AKUA1202_06410;AKUA1401_05580;AKUA1404_05750;AKUA1802_06220;AKUA1803_06220;AKUA1805_05780;AKUA2001_06240;AKUA2002_05490;AKUA2003_05490;AKUA2101_05790;AKUA2102_05550;AKUA2103_05620;AKUFHON2_05680;AKUG0101_05650;AKUG0102_05610;AKUG0103_05600;AKUG0401_05600;AKUG0402_05620;AKUG0403_05640;AKUG0…
136	ccpA	core	1002		K		AKUH4B507X_05640;AKUH4B507X_06020;AKUA0901_06230;AKUA1001_05520;AKUA1002_06230;AKUA1003_05620;AKUA1201_06230;AKUA1202_06420;AKUA1401_05590;AKUA1404_05760;AKUA1802_06230;AKUA1803_06230;AKUA1805_05790;AKUA2001_06250;AKUA2002_05500;AKUA2003_05500;AKUA2101_05800;AKUA2102_05560;AKUA2103_05630;AKUFHON2_05690;AKUG0101_05660;AKUG0102_05620;AKUG0103_05610;AKUG0401_05610;AKUG0402_05630;AKUG0403_05650;AKUG0…
137	yebC	core	735		KJ		AKUH4B507X_05650;AKUH4B507X_06030;AKUA0901_06240;AKUA1001_05530;AKUA1002_06240;AKUA1003_05630;AKUA1201_06240;AKUA1202_06430;AKUA1401_05600;AKUA1404_05770;AKUA1802_06240;AKUA1803_06240;AKUA1805_05800;AKUA2001_06260;AKUA2002_05510;AKUA2003_05510;AKUA2101_05810;AKUA2102_05570;AKUA2103_05640;AKUFHON2_05700;AKUG0101_05670;AKUG0102_05630;AKUG0103_05620;AKUG0401_05620;AKUG0402_05640;AKUG0403_05660;AKUG0…
138	comGA	core	834		NUW		AKUH4B507X_05660;AKUH4B507X_06040;AKUA0901_06250;AKUA1001_05540;AKUA1002_06250;AKUA1003_05640;AKUA1201_06250;AKUA1202_06440;AKUA1401_05610;AKUA1404_05780;AKUA1802_06250;AKUA1803_06250;AKUA1805_05810;AKUA2001_06270;AKUA2002_05520;AKUA2003_05520;AKUA2101_05820;AKUA2102_05580;AKUA2103_05650;AKUFHON2_05710;AKUG0101_05680;AKUG0102_05640;AKUG0103_05630;AKUG0401_05630;AKUG0402_05650;AKUG0403_05670;AKUG0…
139		core	972		NUW		AKUH4B507X_05670;AKUH4B507X_06050;AKUA0901_06260;AKUA1001_05550;AKUA1002_06260;AKUA1003_05650;AKUA1201_06260;AKUA1202_06450;AKUA1401_05620;AKUA1404_05790;AKUA1802_06260;AKUA1803_06260;AKUA1805_05820;AKUA2001_06280;AKUA2002_05530;AKUA2003_05530;AKUA2101_05830;AKUA2102_05590;AKUA2103_05660;AKUFHON2_05720;AKUG0101_05690;AKUG0102_05650;AKUG0103_05640;AKUG0401_05640;AKUG0402_05660;AKUG0403_05680;AKUG0…
140		core	453		X		AKUH4B507X_05690;AKUH4B507X_06070;AKUA0901_06280;AKUA1001_05570;AKUA1002_06280;AKUA1003_05670;AKUA1201_06280;AKUA1202_06470;AKUA1401_05640;AKUA1404_05810;AKUA1802_06280;AKUA1803_06280;AKUA1805_05840;AKUA2001_06300;AKUA2002_05550;AKUA2003_05550;AKUA2101_05850;AKUA2102_05610;AKUA2103_05680;AKUFHON2_05740;AKUG0101_05710;AKUG0102_05670;AKUG0103_05660;AKUG0401_05660;AKUG0402_05680;AKUG0403_05700;AKUG0…
141		core	399				AKUH4B507X_05710;AKUH4B507X_06090;AKUA0901_06300;AKUA1001_05580;AKUA1002_06300;AKUA1003_05690;AKUA1201_06300;AKUA1202_06480;AKUA1401_05650;AKUA1404_05830;AKUA1802_06300;AKUA1803_06300;AKUA1805_05860;AKUA2001_06320;AKUA2002_05560;AKUA2003_05560;AKUA2101_05870;AKUA2102_05630;AKUA2103_05700;AKUFHON2_05760;AKUG0101_05730;AKUG0102_05690;AKUG0103_05680;AKUG0401_05680;AKUG0402_05700;AKUG0403_05720;AKUG0…
142		core	1035		L		AKUH4B507X_05720;AKUH4B507X_06100;AKUA0901_06310;AKUA1001_05590;AKUA1002_06310;AKUA1003_05700;AKUA1201_06310;AKUA1202_06490;AKUA1401_05660;AKUA1404_05840;AKUA1802_06310;AKUA1803_06310;AKUA1805_05870;AKUA2001_06330;AKUA2002_05570;AKUA2003_05570;AKUA2101_05880;AKUA2102_05640;AKUA2103_05710;AKUFHON2_05770;AKUG0101_05740;AKUG0102_05700;AKUG0103_05690;AKUG0401_05690;AKUG0402_05710;AKUG0403_05730;AKUG0…
143	ackA	core	1188		C		AKUH4B507X_05730;AKUH4B507X_06110;AKUA0901_06320;AKUA1001_05600;AKUA1002_06320;AKUA1003_05710;AKUA1201_06320;AKUA1202_06500;AKUA1401_05670;AKUA1404_05850;AKUA1802_06320;AKUA1803_06320;AKUA1805_05880;AKUA2001_06340;AKUA2002_05580;AKUA2003_05580;AKUA2101_05890;AKUA2102_05650;AKUA2103_05720;AKUFHON2_05780;AKUG0101_05750;AKUG0102_05710;AKUG0103_05700;AKUG0401_05700;AKUG0402_05720;AKUG0403_05740;AKUG0…
144		softcore	2166		J		AKUA0901_01280;AKUA1002_01280;AKUA1003_01300;AKUA1201_01280;AKUA1202_01280;AKUA1404_01380;AKUA1802_01280;AKUA1803_01280;AKUA1805_01370;AKUA1805_01380;AKUA2001_01300;AKUA2101_01370;AKUA2101_01380;AKUA2102_01280;AKUA2103_01300;AKUFHON2_01270;AKUG0101_01280;AKUG0102_01270;AKUG0103_01270;AKUG0401_01270;AKUG0402_01270;AKUG0403_01280;AKUG0404_01270;AKUG0405_01270;AKUG0406_01280;AKUG0407_01270;AKUG0408_…
145		core	3645				AKUA0901_02260;AKUA1001_02240;AKUA1002_02260;AKUA1003_02200;AKUA1201_02260;AKUA1202_02280;AKUA1401_02220;AKUA1404_02410;AKUA1802_02260;AKUA1803_02260;AKUA1805_02320;AKUA2001_02280;AKUA2002_02220;AKUA2003_02220;AKUA2101_02330;AKUA2102_02260;AKUA2103_02210;AKUFHON2_02280;AKUG0101_02210;AKUG0102_02190;AKUG0103_02180;AKUG0401_02180;AKUG0402_02180;AKUG0403_02370;AKUG0404_02200;AKUG0405_02180;AKUG0406_…
146	arlR	core	315		TK		AKUA0901_02580;AKUA1001_02550;AKUA1002_02580;AKUA1003_02510;AKUA1201_02580;AKUA1202_02650;AKUA1401_02570;AKUA1404_02750;AKUA1802_02580;AKUA1803_02580;AKUA1805_02650;AKUA2001_02600;AKUA2002_02530;AKUA2003_02530;AKUA2101_02660;AKUA2102_02580;AKUA2103_02510;AKUFHON2_02600;AKUG0101_02520;AKUG0102_02500;AKUG0103_02490;AKUG0401_02490;AKUG0402_02490;AKUG0403_02690;AKUG0404_02510;AKUG0405_02490;AKUG0406_…
147		core	483		M		AKUA0901_10440;AKUA1001_09650;AKUA1002_10440;AKUA1003_09770;AKUA1201_10430;AKUA1202_10650;AKUA1401_09840;AKUA1404_10650;AKUA1802_10450;AKUA1803_10440;AKUA1805_09980;AKUA2001_10540;AKUA2002_09640;AKUA2003_09620;AKUA2101_09990;AKUA2102_09770;AKUA2103_09780;AKUFHON2_10720;AKUG0101_10000;AKUG0102_09920;AKUG0103_09920;AKUG0401_09930;AKUG0402_09940;AKUG0403_10400;AKUG0404_09950;AKUG0405_09930;AKUG0406_…
148	dapX	core	648		E		AKUA0901_12320;AKUA1001_11440;AKUA1002_12320;AKUA1003_11640;AKUA1201_12310;AKUA1202_12620;AKUA1401_11810;AKUA1404_12510;AKUA1802_12330;AKUA1803_12320;AKUA1805_11910;AKUA2001_12440;AKUA2002_11430;AKUA2003_11410;AKUA2101_11920;AKUA2102_11670;AKUA2103_11650;AKUFHON2_12590;AKUG0101_11910;AKUG0102_11830;AKUG0103_11830;AKUG0401_11840;AKUG0402_11850;AKUG0403_12210;AKUG0404_11860;AKUG0405_11840;AKUG0406_…
149	pepF1	core	255		E		AKUA0901_12990;AKUA1001_12060;AKUA1002_12990;AKUA1003_12240;AKUA1201_12980;AKUA1202_13230;AKUA1401_12490;AKUA1404_13170;AKUA1802_13000;AKUA1803_12990;AKUA1805_12510;AKUA2001_13110;AKUA2002_12050;AKUA2003_12030;AKUA2101_12520;AKUA2102_12340;AKUA2103_12230;AKUFHON2_13250;AKUG0101_12490;AKUG0102_12410;AKUG0103_12410;AKUG0401_12420;AKUG0402_12440;AKUG0403_12860;AKUG0404_12440;AKUG0405_12420;AKUG0406_…
150		core	315		O		AKUA0901_13260;AKUA1001_12290;AKUA1002_13260;AKUA1003_12530;AKUA1201_13250;AKUA1202_13510;AKUA1401_12740;AKUA1404_13400;AKUA1802_13270;AKUA1803_13260;AKUA1805_12760;AKUA2001_13380;AKUA2002_12280;AKUA2003_12260;AKUA2101_12770;AKUA2102_12610;AKUA2103_12510;AKUFHON2_13520;AKUG0101_12770;AKUG0102_12680;AKUG0103_12680;AKUG0401_12690;AKUG0402_12730;AKUG0403_13090;AKUG0404_12710;AKUG0405_12690;AKUG0406_…
151		core	237		O		AKUA0901_13690;AKUA1001_12760;AKUA1002_13690;AKUA1003_12870;AKUA1201_13680;AKUA1202_13870;AKUA1401_13140;AKUA1404_13760;AKUA1802_13700;AKUA1803_13690;AKUA1805_13160;AKUA2001_13820;AKUA2002_12750;AKUA2003_12730;AKUA2101_13170;AKUA2102_13040;AKUA2103_12850;AKUFHON2_13920;AKUG0101_13150;AKUG0102_13070;AKUG0103_13060;AKUG0401_13070;AKUG0402_13110;AKUG0403_13460;AKUG0404_13090;AKUG0405_13100;AKUG0406_…
152		core	711		I		AKUA0901_14420;AKUA1001_13410;AKUA1002_14420;AKUA1003_13600;AKUA1201_14410;AKUA1202_14670;AKUA1401_13880;AKUA1404_14480;AKUA1802_14430;AKUA1803_14420;AKUA1805_13860;AKUA2001_14550;AKUA2002_13400;AKUA2003_13380;AKUA2101_13870;AKUA2102_13770;AKUA2103_13580;AKUFHON2_14670;AKUG0101_13940;AKUG0102_13850;AKUG0103_13840;AKUG0401_13850;AKUG0402_13890;AKUG0403_14150;AKUG0404_13870;AKUG0405_13890;AKUG0406_…
153		core	894		M		AKUA0901_14550;AKUA1001_13550;AKUA1002_14550;AKUA1003_13720;AKUA1201_14540;AKUA1202_14790;AKUA1401_14010;AKUA1404_14610;AKUA1802_14560;AKUA1803_14550;AKUA1805_13990;AKUA2001_14680;AKUA2002_13540;AKUA2003_13520;AKUA2101_14000;AKUA2102_13900;AKUA2103_13700;AKUFHON2_14800;AKUG0101_14070;AKUG0102_13980;AKUG0103_13970;AKUG0401_13980;AKUG0402_14020;AKUG0403_14280;AKUG0404_14000;AKUG0405_14020;AKUG0406_…
154	macB	core	318				AKUA0901_14560;AKUA1001_13560;AKUA1002_14560;AKUA1003_13730;AKUA1201_14550;AKUA1202_14800;AKUA1401_14020;AKUA1404_14620;AKUA1802_14570;AKUA1803_14560;AKUA1805_14000;AKUA2001_14690;AKUA2002_13550;AKUA2003_13530;AKUA2101_14010;AKUA2102_13910;AKUA2103_13710;AKUFHON2_14810;AKUG0101_14080;AKUG0102_13990;AKUG0103_13980;AKUG0401_13990;AKUG0402_14030;AKUG0403_14290;AKUG0404_14010;AKUG0405_14030;AKUG0406_…
155		core	12636				AKUA1001_02210;AKUA2002_02190;AKUA2003_02190;AKUA1404_02380;AKUA0901_02230;AKUA1002_02230;AKUA1003_02140;AKUA1201_02230;AKUA1202_02230;AKUA1401_02190;AKUA1802_02230;AKUA1803_02230;AKUA1805_02290;AKUA2001_02250;AKUA2101_02300;AKUA2102_02230;AKUA2103_02150;AKUFHON2_02250;AKUG0101_02180;AKUG0102_02160;AKUG0103_02150;AKUG0401_02150;AKUG0402_02150;AKUG0403_02340;AKUG0404_02170;AKUG0405_02150;AKUG0406_…
156		core	471				AKUG0412_14270;AKUG0412_14510;AKUA0901_14430;AKUA1001_13420;AKUA1002_14430;AKUA1003_13610;AKUA1201_14420;AKUA1202_14680;AKUA1401_13890;AKUA1404_14490;AKUA1802_14440;AKUA1803_14430;AKUA1805_13870;AKUA2001_14560;AKUA2002_13410;AKUA2003_13390;AKUA2101_13880;AKUA2102_13780;AKUA2103_13590;AKUFHON2_14680;AKUG0101_13950;AKUG0102_13860;AKUG0103_13850;AKUG0401_13860;AKUG0402_13900;AKUG0403_14160;AKUG0404_…
157		core	330		K		AKUH3B206M_14230;AKUH3B206M_14410;AKUA0901_14730;AKUA1001_13730;AKUA1002_14730;AKUA1003_13900;AKUA1201_14720;AKUA1202_14960;AKUA1401_14220;AKUA1404_14760;AKUA1802_14740;AKUA1803_14730;AKUA1805_14210;AKUA2001_14860;AKUA2002_13720;AKUA2003_13700;AKUA2101_14220;AKUA2102_14080;AKUA2103_13880;AKUFHON2_15020;AKUG0101_14250;AKUG0102_14160;AKUG0103_14150;AKUG0401_14160;AKUG0402_14200;AKUG0403_14450;AKUG0…
158		core	759				AKUH4B205J_01540;AKUH4B205J_01760;AKUA0901_01610;AKUA1001_01530;AKUA1002_01610;AKUA1003_01540;AKUA1201_01610;AKUA1202_01590;AKUA1401_01560;AKUA1404_01730;AKUA1802_01610;AKUA1803_01610;AKUA1805_01690;AKUA2001_01630;AKUA2002_01520;AKUA2003_01520;AKUA2101_01700;AKUA2102_01610;AKUA2103_01540;AKUFHON2_01580;AKUG0101_01560;AKUG0102_01530;AKUG0103_01530;AKUG0401_01530;AKUG0402_01530;AKUG0403_01710;AKUG0…
159	gmuE	softcore	897		GK		AKUH4B303J_01500;AKUH4B303J_01640;AKUA0901_01360;AKUA1001_01250;AKUA1002_01360;AKUA1003_01350;AKUA1201_01360;AKUA1202_01330;AKUA1401_01290;AKUA1404_01530;AKUA1802_01360;AKUA1803_01360;AKUA1805_01470;AKUA2001_01380;AKUA2002_01260;AKUA2003_01260;AKUA2101_01470;AKUA2102_01360;AKUA2103_01350;AKUFHON2_01330;AKUG0102_01330;AKUG0103_01330;AKUG0401_01330;AKUG0402_01330;AKUG0403_01410;AKUG0404_01330;AKUG0…
160	adhA	core	1017		G		AKUH4B412M_11140;AKUH4B412M_11510;AKUA0901_11630;AKUA1001_10780;AKUA1002_11630;AKUA1003_10950;AKUA1201_11620;AKUA1202_11870;AKUA1401_11080;AKUA1404_11830;AKUA1802_11640;AKUA1803_11630;AKUA1805_11170;AKUA2001_11730;AKUA2002_10770;AKUA2003_10750;AKUA2101_11180;AKUA2102_10980;AKUA2103_10960;AKUFHON2_11880;AKUG0101_11230;AKUG0102_11150;AKUG0103_11150;AKUG0401_11160;AKUG0402_11170;AKUG0403_11550;AKUG0…
161		core	132				AKUH4B507X_04810;AKUH4B507X_05770;AKUA0901_05400;AKUA1001_04690;AKUA1002_05400;AKUA1003_04790;AKUA1201_05400;AKUA1202_05550;AKUA1401_04740;AKUA1404_04930;AKUA1802_05400;AKUA1803_05400;AKUA1805_04940;AKUA2001_05420;AKUA2002_04670;AKUA2003_04670;AKUA2101_04950;AKUA2102_04730;AKUA2103_04800;AKUFHON2_04850;AKUG0101_04820;AKUG0102_04780;AKUG0103_04770;AKUG0401_04770;AKUG0402_04780;AKUG0403_04830;AKUG0…
162		core	282				AKUH4B507X_04820;AKUH4B507X_05780;AKUA0901_05410;AKUA1001_04700;AKUA1002_05410;AKUA1003_04800;AKUA1201_05410;AKUA1202_05560;AKUA1401_04750;AKUA1404_04940;AKUA1802_05410;AKUA1803_05410;AKUA1805_04950;AKUA2001_05430;AKUA2002_04680;AKUA2003_04680;AKUA2101_04960;AKUA2102_04740;AKUA2103_04810;AKUFHON2_04860;AKUG0101_04830;AKUG0102_04790;AKUG0103_04780;AKUG0401_04780;AKUG0402_04790;AKUG0403_04840;AKUG0…
163		softcore	306		X		AKUH4B507X_05680;AKUH4B507X_06060;AKUA0901_06270;AKUA1001_05560;AKUA1002_06270;AKUA1003_05660;AKUA1201_06270;AKUA1202_06460;AKUA1401_05630;AKUA1404_05800;AKUA1802_06270;AKUA1803_06270;AKUA1805_05830;AKUA2001_06290;AKUA2002_05540;AKUA2003_05540;AKUA2101_05840;AKUA2102_05600;AKUA2103_05670;AKUFHON2_05730;AKUG0101_05700;AKUG0102_05660;AKUG0103_05650;AKUG0401_05650;AKUG0402_05670;AKUG0403_05690;AKUG0…
164	dnaA	core	963		L	X	AKUA0901_00010;AKUA1001_00010;AKUA1002_00010;AKUA1003_00010;AKUA1201_00010;AKUA1202_00010;AKUA1401_00010;AKUA1404_00010;AKUA1802_00010;AKUA1803_00010;AKUA1805_00010;AKUA2001_00010;AKUA2002_00010;AKUA2003_00010;AKUA2101_00010;AKUA2102_00010;AKUA2103_00010;AKUFHON2_00010;AKUG0101_00010;AKUG0102_00010;AKUG0103_00010;AKUG0401_00010;AKUG0402_00010;AKUG0403_00010;AKUG0404_00010;AKUG0405_00010;AKUG0406_…
165	dnaN	core	1137		L	X	AKUA0901_00020;AKUA1001_00020;AKUA1002_00020;AKUA1003_00020;AKUA1201_00020;AKUA1202_00020;AKUA1401_00020;AKUA1404_00020;AKUA1802_00020;AKUA1803_00020;AKUA1805_00020;AKUA2001_00020;AKUA2002_00020;AKUA2003_00020;AKUA2101_00020;AKUA2102_00020;AKUA2103_00020;AKUFHON2_00020;AKUG0101_00020;AKUG0102_00020;AKUG0103_00020;AKUG0401_00020;AKUG0402_00020;AKUG0403_00020;AKUG0404_00020;AKUG0405_00020;AKUG0406_…
166	pepQ	core	768		E	X	AKUA0901_00030;AKUA1001_00030;AKUA1002_00030;AKUA1003_00030;AKUA1201_00030;AKUA1202_00030;AKUA1401_00030;AKUA1404_00030;AKUA1802_00030;AKUA1803_00030;AKUA1805_00030;AKUA2001_00030;AKUA2002_00030;AKUA2003_00030;AKUA2101_00030;AKUA2102_00030;AKUA2103_00030;AKUFHON2_00030;AKUG0101_00030;AKUG0102_00030;AKUG0103_00030;AKUG0401_00030;AKUG0402_00030;AKUG0403_00030;AKUG0404_00030;AKUG0405_00030;AKUG0406_…
167		core	219		J		AKUA0901_00040;AKUA1001_00040;AKUA1002_00040;AKUA1003_00040;AKUA1201_00040;AKUA1202_00040;AKUA1401_00040;AKUA1404_00040;AKUA1802_00040;AKUA1803_00040;AKUA1805_00040;AKUA2001_00040;AKUA2002_00040;AKUA2003_00040;AKUA2101_00040;AKUA2102_00040;AKUA2103_00040;AKUFHON2_00040;AKUG0101_00040;AKUG0102_00040;AKUG0103_00040;AKUG0401_00040;AKUG0402_00040;AKUG0403_00040;AKUG0404_00040;AKUG0405_00040;AKUG0406_…
168	recF	core	1116	X	L		AKUA0901_00050;AKUA1001_00050;AKUA1002_00050;AKUA1003_00050;AKUA1201_00050;AKUA1202_00050;AKUA1401_00050;AKUA1404_00050;AKUA1802_00050;AKUA1803_00050;AKUA1805_00050;AKUA2001_00050;AKUA2002_00050;AKUA2003_00050;AKUA2101_00050;AKUA2102_00050;AKUA2103_00050;AKUFHON2_00050;AKUG0101_00050;AKUG0102_00050;AKUG0103_00050;AKUG0401_00050;AKUG0402_00050;AKUG0403_00050;AKUG0404_00050;AKUG0405_00050;AKUG0406_…
169	gyrB	core	1947		L	X	AKUA0901_00060;AKUA1001_00060;AKUA1002_00060;AKUA1003_00060;AKUA1201_00060;AKUA1202_00060;AKUA1401_00060;AKUA1404_00060;AKUA1802_00060;AKUA1803_00060;AKUA1805_00060;AKUA2001_00060;AKUA2002_00060;AKUA2003_00060;AKUA2101_00060;AKUA2102_00060;AKUA2103_00060;AKUFHON2_00060;AKUG0101_00060;AKUG0102_00060;AKUG0103_00060;AKUG0401_00060;AKUG0402_00060;AKUG0403_00060;AKUG0404_00060;AKUG0405_00060;AKUG0406_…
170	gyrA	core	2511	X	L		AKUA0901_00070;AKUA1001_00070;AKUA1002_00070;AKUA1003_00070;AKUA1201_00070;AKUA1202_00070;AKUA1401_00070;AKUA1404_00070;AKUA1802_00070;AKUA1803_00070;AKUA1805_00070;AKUA2001_00070;AKUA2002_00070;AKUA2003_00070;AKUA2101_00070;AKUA2102_00070;AKUA2103_00070;AKUFHON2_00070;AKUG0101_00070;AKUG0102_00070;AKUG0103_00070;AKUG0401_00070;AKUG0402_00070;AKUG0403_00070;AKUG0404_00070;AKUG0405_00070;AKUG0406_…
171		core	1173	X			AKUA0901_00080;AKUA1001_00080;AKUA1002_00080;AKUA1003_00080;AKUA1201_00080;AKUA1202_00080;AKUA1401_00080;AKUA1404_00080;AKUA1802_00080;AKUA1803_00080;AKUA1805_00080;AKUA2001_00080;AKUA2002_00080;AKUA2003_00080;AKUA2101_00080;AKUA2102_00080;AKUA2103_00080;AKUFHON2_00080;AKUG0101_00080;AKUG0102_00080;AKUG0103_00080;AKUG0401_00080;AKUG0402_00080;AKUG0403_00080;AKUG0404_00080;AKUG0405_00080;AKUG0406_…
172		core	756	X			AKUA0901_00090;AKUA1001_00090;AKUA1002_00090;AKUA1003_00090;AKUA1201_00090;AKUA1202_00090;AKUA1401_00090;AKUA1404_00090;AKUA1802_00090;AKUA1803_00090;AKUA1805_00090;AKUA2001_00090;AKUA2002_00090;AKUA2003_00090;AKUA2101_00090;AKUA2102_00090;AKUA2103_00090;AKUFHON2_00090;AKUG0101_00090;AKUG0102_00090;AKUG0103_00090;AKUG0401_00090;AKUG0402_00090;AKUG0403_00090;AKUG0404_00090;AKUG0405_00090;AKUG0406_…
173	rpsF	core	291		J		AKUA0901_00110;AKUA1001_00100;AKUA1002_00110;AKUA1003_00100;AKUA1201_00110;AKUA1202_00100;AKUA1401_00100;AKUA1404_00100;AKUA1802_00110;AKUA1803_00110;AKUA1805_00100;AKUA2001_00110;AKUA2002_00100;AKUA2003_00100;AKUA2101_00100;AKUA2102_00110;AKUA2103_00100;AKUFHON2_00100;AKUG0101_00100;AKUG0102_00100;AKUG0103_00100;AKUG0401_00100;AKUG0402_00100;AKUG0403_00100;AKUG0404_00100;AKUG0405_00100;AKUG0406_…
174	ssbA	core	498		L	X	AKUA0901_00120;AKUA1001_00110;AKUA1002_00120;AKUA1003_00110;AKUA1201_00120;AKUA1202_00110;AKUA1401_00110;AKUA1404_00110;AKUA1802_00120;AKUA1803_00120;AKUA1805_00110;AKUA2001_00120;AKUA2002_00110;AKUA2003_00110;AKUA2101_00110;AKUA2102_00120;AKUA2103_00110;AKUFHON2_00110;AKUG0101_00110;AKUG0102_00110;AKUG0103_00110;AKUG0401_00110;AKUG0402_00110;AKUG0403_00110;AKUG0404_00110;AKUG0405_00110;AKUG0406_…
175	rpsR	core	237		J		AKUA0901_00130;AKUA1001_00120;AKUA1002_00130;AKUA1003_00120;AKUA1201_00130;AKUA1202_00120;AKUA1401_00120;AKUA1404_00120;AKUA1802_00130;AKUA1803_00130;AKUA1805_00120;AKUA2001_00130;AKUA2002_00120;AKUA2003_00120;AKUA2101_00120;AKUA2102_00130;AKUA2103_00120;AKUFHON2_00120;AKUG0101_00120;AKUG0102_00120;AKUG0103_00120;AKUG0401_00120;AKUG0402_00120;AKUG0403_00120;AKUG0404_00120;AKUG0405_00120;AKUG0406_…
176	gdpP	core	1428	X	T		AKUA0901_00140;AKUA1001_00130;AKUA1002_00140;AKUA1003_00130;AKUA1201_00140;AKUA1202_00130;AKUA1401_00130;AKUA1404_00130;AKUA1802_00140;AKUA1803_00140;AKUA1805_00130;AKUA2001_00140;AKUA2002_00130;AKUA2003_00130;AKUA2101_00130;AKUA2102_00140;AKUA2103_00130;AKUFHON2_00130;AKUG0101_00130;AKUG0102_00130;AKUG0103_00130;AKUG0401_00130;AKUG0402_00130;AKUG0403_00130;AKUG0404_00130;AKUG0405_00130;AKUG0406_…
177	rplI	core	453		J	X	AKUA0901_00150;AKUA1001_00140;AKUA1002_00150;AKUA1003_00140;AKUA1201_00150;AKUA1202_00140;AKUA1401_00140;AKUA1404_00140;AKUA1802_00150;AKUA1803_00150;AKUA1805_00140;AKUA2001_00150;AKUA2002_00140;AKUA2003_00140;AKUA2101_00140;AKUA2102_00150;AKUA2103_00140;AKUFHON2_00140;AKUG0101_00140;AKUG0102_00140;AKUG0103_00140;AKUG0401_00140;AKUG0402_00140;AKUG0403_00140;AKUG0404_00140;AKUG0405_00140;AKUG0406_…
178	dnaC	core	1386		L	X	AKUA0901_00160;AKUA1001_00150;AKUA1002_00160;AKUA1003_00150;AKUA1201_00160;AKUA1202_00150;AKUA1401_00150;AKUA1404_00150;AKUA1802_00160;AKUA1803_00160;AKUA1805_00150;AKUA2001_00160;AKUA2002_00150;AKUA2003_00150;AKUA2101_00150;AKUA2102_00160;AKUA2103_00150;AKUFHON2_00150;AKUG0101_00150;AKUG0102_00150;AKUG0103_00150;AKUG0401_00150;AKUG0402_00150;AKUG0403_00150;AKUG0404_00150;AKUG0405_00150;AKUG0406_…
179		core	816			X	AKUA0901_00170;AKUA1001_00160;AKUA1002_00170;AKUA1003_00160;AKUA1201_00170;AKUA1202_00160;AKUA1401_00160;AKUA1404_00160;AKUA1802_00170;AKUA1803_00170;AKUA1805_00160;AKUA2001_00170;AKUA2002_00160;AKUA2003_00160;AKUA2101_00160;AKUA2102_00170;AKUA2103_00160;AKUFHON2_00160;AKUG0101_00170;AKUG0102_00170;AKUG0103_00170;AKUG0401_00170;AKUG0402_00170;AKUG0403_00160;AKUG0404_00170;AKUG0405_00170;AKUG0406_…
180	aspA	core	1140		E	X	AKUA0901_00270;AKUA1001_00280;AKUA1002_00270;AKUA1003_00260;AKUA1201_00270;AKUA1202_00280;AKUA1401_00280;AKUA1404_00250;AKUA1802_00270;AKUA1803_00270;AKUA1805_00280;AKUA2001_00290;AKUA2002_00280;AKUA2003_00280;AKUA2101_00280;AKUA2102_00270;AKUA2103_00260;AKUFHON2_00500;AKUG0101_00270;AKUG0102_00270;AKUG0103_00270;AKUG0401_00270;AKUG0402_00270;AKUG0403_00220;AKUG0404_00270;AKUG0405_00270;AKUG0406_…
181	napA	core	1152		P	X	AKUA0901_00360;AKUA1001_00390;AKUA1002_00360;AKUA1003_00350;AKUA1201_00360;AKUA1202_00370;AKUA1401_00370;AKUA1404_00360;AKUA1802_00360;AKUA1803_00360;AKUA1805_00370;AKUA2001_00380;AKUA2002_00390;AKUA2003_00390;AKUA2101_00370;AKUA2102_00360;AKUA2103_00350;AKUFHON2_00400;AKUG0101_00370;AKUG0102_00370;AKUG0103_00370;AKUG0401_00370;AKUG0402_00370;AKUG0403_00310;AKUG0404_00370;AKUG0405_00370;AKUG0406_…
182	napA	core	1134	X	P		AKUA0901_00420;AKUA1001_00450;AKUA1002_00420;AKUA1003_00400;AKUA1201_00420;AKUA1202_00440;AKUA1401_00440;AKUA1404_00400;AKUA1802_00420;AKUA1803_00420;AKUA1805_00450;AKUA2001_00440;AKUA2002_00450;AKUA2003_00450;AKUA2101_00450;AKUA2102_00420;AKUA2103_00400;AKUFHON2_00340;AKUG0101_00420;AKUG0102_00420;AKUG0103_00420;AKUG0401_00420;AKUG0402_00420;AKUG0403_00390;AKUG0404_00420;AKUG0405_00420;AKUG0406_…
183	walR	core	708		TK	X	AKUA0901_00450;AKUA1001_00470;AKUA1002_00450;AKUA1003_00430;AKUA1201_00450;AKUA1202_00470;AKUA1401_00470;AKUA1404_00490;AKUA1802_00450;AKUA1803_00450;AKUA1805_00490;AKUA2001_00470;AKUA2002_00470;AKUA2003_00470;AKUA2101_00490;AKUA2102_00450;AKUA2103_00430;AKUFHON2_00310;AKUG0101_00450;AKUG0102_00450;AKUG0103_00450;AKUG0401_00450;AKUG0402_00450;AKUG0403_00420;AKUG0404_00450;AKUG0405_00450;AKUG0406_…
184	walK	core	1857	X	T		AKUA0901_00460;AKUA1001_00480;AKUA1002_00460;AKUA1003_00440;AKUA1201_00460;AKUA1202_00480;AKUA1401_00480;AKUA1404_00500;AKUA1802_00460;AKUA1803_00460;AKUA1805_00500;AKUA2001_00480;AKUA2002_00480;AKUA2003_00480;AKUA2101_00500;AKUA2102_00460;AKUA2103_00440;AKUFHON2_00300;AKUG0101_00460;AKUG0102_00460;AKUG0103_00460;AKUG0401_00460;AKUG0402_00460;AKUG0403_00430;AKUG0404_00460;AKUG0405_00460;AKUG0406_…
185		core	1299		T	X	AKUA0901_00470;AKUA1001_00490;AKUA1002_00470;AKUA1003_00450;AKUA1201_00470;AKUA1202_00490;AKUA1401_00490;AKUA1404_00510;AKUA1802_00470;AKUA1803_00470;AKUA1805_00510;AKUA2001_00490;AKUA2002_00490;AKUA2003_00490;AKUA2101_00510;AKUA2102_00470;AKUA2103_00450;AKUFHON2_00290;AKUG0101_00470;AKUG0102_00470;AKUG0103_00470;AKUG0401_00470;AKUG0402_00470;AKUG0403_00440;AKUG0404_00470;AKUG0405_00470;AKUG0406_…
186		core	828		T	X	AKUA0901_00480;AKUA1001_00500;AKUA1002_00480;AKUA1003_00460;AKUA1201_00480;AKUA1202_00500;AKUA1401_00500;AKUA1404_00520;AKUA1802_00480;AKUA1803_00480;AKUA1805_00520;AKUA2001_00500;AKUA2002_00500;AKUA2003_00500;AKUA2101_00520;AKUA2102_00480;AKUA2103_00460;AKUFHON2_00280;AKUG0101_00480;AKUG0102_00480;AKUG0103_00480;AKUG0401_00480;AKUG0402_00480;AKUG0403_00450;AKUG0404_00480;AKUG0405_00480;AKUG0406_…
187	yycJ	core	813		P	X	AKUA0901_00490;AKUA1001_00510;AKUA1002_00490;AKUA1003_00470;AKUA1201_00490;AKUA1202_00510;AKUA1401_00510;AKUA1404_00530;AKUA1802_00490;AKUA1803_00490;AKUA1805_00530;AKUA2001_00510;AKUA2002_00510;AKUA2003_00510;AKUA2101_00530;AKUA2102_00490;AKUA2103_00470;AKUFHON2_00270;AKUG0101_00490;AKUG0102_00490;AKUG0103_00490;AKUG0401_00490;AKUG0402_00490;AKUG0403_00460;AKUG0404_00490;AKUG0405_00490;AKUG0406_…
188	htrA	core	1215		O	X	AKUA0901_00500;AKUA1001_00520;AKUA1002_00500;AKUA1003_00480;AKUA1201_00500;AKUA1202_00520;AKUA1401_00520;AKUA1404_00540;AKUA1802_00500;AKUA1803_00500;AKUA1805_00540;AKUA2001_00520;AKUA2002_00520;AKUA2003_00520;AKUA2101_00540;AKUA2102_00500;AKUA2103_00480;AKUFHON2_00260;AKUG0101_00500;AKUG0102_00500;AKUG0103_00500;AKUG0401_00500;AKUG0402_00500;AKUG0403_00470;AKUG0404_00500;AKUG0405_00500;AKUG0406_…
189		core	813		P	X	AKUA0901_00510;AKUA1001_00530;AKUA1002_00510;AKUA1003_00490;AKUA1201_00510;AKUA1202_00530;AKUA1401_00530;AKUA1404_00550;AKUA1802_00510;AKUA1803_00510;AKUA1805_00550;AKUA2001_00530;AKUA2002_00530;AKUA2003_00530;AKUA2101_00550;AKUA2102_00510;AKUA2103_00490;AKUFHON2_00250;AKUG0101_00510;AKUG0102_00510;AKUG0103_00510;AKUG0401_00510;AKUG0402_00510;AKUG0403_00480;AKUG0404_00510;AKUG0405_00510;AKUG0406_…
190	adeC	core	1674	X	F		AKUA0901_00570;AKUA1001_00550;AKUA1002_00570;AKUA1003_00550;AKUA1201_00570;AKUA1202_00580;AKUA1401_00570;AKUA1404_00580;AKUA1802_00570;AKUA1803_00570;AKUA1805_00600;AKUA2001_00590;AKUA2002_00550;AKUA2003_00550;AKUA2101_00600;AKUA2102_00570;AKUA2103_00550;AKUFHON2_00540;AKUG0101_00560;AKUG0102_00550;AKUG0103_00550;AKUG0401_00550;AKUG0402_00550;AKUG0403_00540;AKUG0404_00550;AKUG0405_00550;AKUG0406_…
191	mntH	core	1560	X	P		AKUA0901_00580;AKUA1001_00560;AKUA1002_00580;AKUA1003_00560;AKUA1201_00580;AKUA1202_00590;AKUA1401_00580;AKUA1404_00590;AKUA1802_00580;AKUA1803_00580;AKUA1805_00610;AKUA2001_00600;AKUA2002_00560;AKUA2003_00560;AKUA2101_00610;AKUA2102_00580;AKUA2103_00560;AKUFHON2_00550;AKUG0101_00570;AKUG0102_00560;AKUG0103_00560;AKUG0401_00560;AKUG0402_00560;AKUG0403_00550;AKUG0404_00560;AKUG0405_00560;AKUG0406_…
192		core	447		T	X	AKUA0901_00590;AKUA1001_00570;AKUA1002_00590;AKUA1003_00570;AKUA1201_00590;AKUA1202_00600;AKUA1401_00590;AKUA1404_00600;AKUA1802_00590;AKUA1803_00590;AKUA1805_00620;AKUA2001_00610;AKUA2002_00570;AKUA2003_00570;AKUA2101_00620;AKUA2102_00590;AKUA2103_00570;AKUFHON2_00560;AKUG0101_00580;AKUG0102_00570;AKUG0103_00570;AKUG0401_00570;AKUG0402_00570;AKUG0403_00560;AKUG0404_00570;AKUG0405_00570;AKUG0406_…
193		core	759	X	S		AKUA0901_00600;AKUA1001_00620;AKUA1002_00600;AKUA1003_00580;AKUA1201_00600;AKUA1202_00610;AKUA1401_00600;AKUA1404_00630;AKUA1802_00600;AKUA1803_00600;AKUA1805_00630;AKUA2001_00620;AKUA2002_00620;AKUA2003_00620;AKUA2101_00630;AKUA2102_00600;AKUA2103_00580;AKUFHON2_00570;AKUG0101_00590;AKUG0102_00580;AKUG0103_00580;AKUG0401_00580;AKUG0402_00580;AKUG0403_00570;AKUG0404_00580;AKUG0405_00580;AKUG0406_…
194	gor	core	1341		C	X	AKUA0901_00610;AKUA1001_00630;AKUA1002_00610;AKUA1003_00590;AKUA1201_00610;AKUA1202_00620;AKUA1401_00610;AKUA1404_00640;AKUA1802_00610;AKUA1803_00610;AKUA1805_00640;AKUA2001_00630;AKUA2002_00630;AKUA2003_00630;AKUA2101_00640;AKUA2102_00610;AKUA2103_00590;AKUFHON2_00580;AKUG0101_00600;AKUG0102_00590;AKUG0103_00590;AKUG0401_00590;AKUG0402_00590;AKUG0403_00580;AKUG0404_00590;AKUG0405_00590;AKUG0406_…
195	garB	core	1338		C	X	AKUA0901_00620;AKUA1001_00640;AKUA1002_00620;AKUA1003_00600;AKUA1201_00620;AKUA1202_00630;AKUA1401_00620;AKUA1404_00650;AKUA1802_00620;AKUA1803_00620;AKUA1805_00650;AKUA2001_00640;AKUA2002_00640;AKUA2003_00640;AKUA2101_00650;AKUA2102_00620;AKUA2103_00600;AKUFHON2_00590;AKUG0101_00610;AKUG0102_00600;AKUG0103_00600;AKUG0401_00600;AKUG0402_00600;AKUG0403_00590;AKUG0404_00600;AKUG0405_00600;AKUG0406_…
196	butA	core	774		I	X	AKUA0901_00630;AKUA1001_00650;AKUA1002_00630;AKUA1003_00610;AKUA1201_00630;AKUA1202_00640;AKUA1401_00630;AKUA1404_00660;AKUA1802_00630;AKUA1803_00630;AKUA1805_00660;AKUA2001_00650;AKUA2002_00650;AKUA2003_00650;AKUA2101_00660;AKUA2102_00630;AKUA2103_00610;AKUFHON2_00600;AKUG0101_00620;AKUG0102_00610;AKUG0103_00610;AKUG0401_00610;AKUG0402_00610;AKUG0403_00600;AKUG0404_00610;AKUG0405_00610;AKUG0406_…
197		core	975		R	X	AKUA0901_00660;AKUA1001_00680;AKUA1002_00660;AKUA1003_00640;AKUA1201_00660;AKUA1202_00670;AKUA1401_00660;AKUA1404_00690;AKUA1802_00660;AKUA1803_00660;AKUA1805_00690;AKUA2001_00680;AKUA2002_00680;AKUA2003_00680;AKUA2101_00690;AKUA2102_00660;AKUA2103_00640;AKUFHON2_00630;AKUG0101_00650;AKUG0102_00640;AKUG0103_00640;AKUG0401_00640;AKUG0402_00640;AKUG0403_00630;AKUG0404_00640;AKUG0405_00640;AKUG0406_…
198		core	468			X	AKUA0901_00740;AKUA1001_00730;AKUA1002_00740;AKUA1003_00720;AKUA1201_00740;AKUA1202_00750;AKUA1401_00740;AKUA1404_00740;AKUA1802_00740;AKUA1803_00740;AKUA1805_00780;AKUA2001_00760;AKUA2002_00730;AKUA2003_00730;AKUA2101_00780;AKUA2102_00740;AKUA2103_00720;AKUFHON2_00710;AKUG0101_00730;AKUG0102_00720;AKUG0103_00720;AKUG0401_00720;AKUG0402_00720;AKUG0403_00710;AKUG0404_00720;AKUG0405_00720;AKUG0406_…
199	yciB	core	591		M	X	AKUA0901_00750;AKUA1001_00740;AKUA1002_00750;AKUA1003_00730;AKUA1201_00750;AKUA1202_00760;AKUA1401_00750;AKUA1404_00750;AKUA1802_00750;AKUA1803_00750;AKUA1805_00790;AKUA2001_00770;AKUA2002_00740;AKUA2003_00740;AKUA2101_00790;AKUA2102_00750;AKUA2103_00730;AKUFHON2_00720;AKUG0101_00740;AKUG0102_00730;AKUG0103_00730;AKUG0401_00730;AKUG0402_00730;AKUG0403_00720;AKUG0404_00730;AKUG0405_00730;AKUG0406_…
200		core	192				AKUA0901_00760;AKUA1001_00750;AKUA1002_00760;AKUA1003_00740;AKUA1201_00760;AKUA1202_00770;AKUA1401_00760;AKUA1404_00760;AKUA1802_00760;AKUA1803_00760;AKUA1805_00800;AKUA2001_00780;AKUA2002_00750;AKUA2003_00750;AKUA2101_00800;AKUA2102_00760;AKUA2103_00740;AKUFHON2_00730;AKUG0101_00750;AKUG0102_00740;AKUG0103_00740;AKUG0401_00740;AKUG0402_00740;AKUG0403_00730;AKUG0404_00740;AKUG0405_00740;AKUG0406_…
201		core	534			X	AKUA0901_00770;AKUA1001_00760;AKUA1002_00770;AKUA1003_00750;AKUA1201_00770;AKUA1202_00780;AKUA1401_00770;AKUA1404_00770;AKUA1802_00770;AKUA1803_00770;AKUA1805_00810;AKUA2001_00790;AKUA2002_00760;AKUA2003_00760;AKUA2101_00810;AKUA2102_00770;AKUA2103_00750;AKUFHON2_00740;AKUG0101_00760;AKUG0102_00750;AKUG0103_00750;AKUG0401_00750;AKUG0402_00750;AKUG0403_00740;AKUG0404_00750;AKUG0405_00750;AKUG0406_…
202	thlA	core	1179		I	X	AKUA0901_00780;AKUA1001_00770;AKUA1002_00780;AKUA1003_00760;AKUA1201_00780;AKUA1202_00790;AKUA1401_00780;AKUA1404_00780;AKUA1802_00780;AKUA1803_00780;AKUA1805_00820;AKUA2001_00800;AKUA2002_00770;AKUA2003_00770;AKUA2101_00820;AKUA2102_00780;AKUA2103_00760;AKUFHON2_00750;AKUG0101_00770;AKUG0102_00760;AKUG0103_00760;AKUG0401_00760;AKUG0402_00760;AKUG0403_00750;AKUG0404_00760;AKUG0405_00760;AKUG0406_…
203	gltT	core	1074		C	X	AKUA0901_00820;AKUA1001_00820;AKUA1002_00820;AKUA1003_00800;AKUA1201_00820;AKUA1202_00830;AKUA1401_00820;AKUA1404_00820;AKUA1802_00820;AKUA1803_00820;AKUA1805_00860;AKUA2001_00840;AKUA2002_00820;AKUA2003_00820;AKUA2101_00860;AKUA2102_00820;AKUA2103_00800;AKUFHON2_00790;AKUG0101_00810;AKUG0102_00800;AKUG0103_00800;AKUG0401_00800;AKUG0402_00800;AKUG0403_00790;AKUG0404_00800;AKUG0405_00800;AKUG0406_…
204	mco	core	888	X	DPM		AKUA0901_00910;AKUA1001_00840;AKUA1002_00910;AKUA1003_00850;AKUA1201_00910;AKUA1202_00850;AKUA1401_00840;AKUA1404_00910;AKUA1802_00910;AKUA1803_00910;AKUA1805_00880;AKUA2001_00930;AKUA2002_00840;AKUA2003_00840;AKUA2101_00880;AKUA2102_00910;AKUA2103_00850;AKUFHON2_00840;AKUG0101_00850;AKUG0102_00840;AKUG0103_00840;AKUG0401_00840;AKUG0402_00840;AKUG0403_00880;AKUG0404_00840;AKUG0405_00840;AKUG0406_…
205	gnd	core	687		G	X	AKUA0901_00920;AKUA1001_00850;AKUA1002_00920;AKUA1003_00860;AKUA1201_00920;AKUA1202_00860;AKUA1401_00850;AKUA1404_00920;AKUA1802_00920;AKUA1803_00920;AKUA1805_00910;AKUA2001_00940;AKUA2002_00850;AKUA2003_00850;AKUA2101_00910;AKUA2102_00920;AKUA2103_00860;AKUFHON2_00850;AKUG0101_00860;AKUG0102_00850;AKUG0103_00850;AKUG0401_00850;AKUG0402_00850;AKUG0403_00890;AKUG0404_00850;AKUG0405_00850;AKUG0406_…
206	zwf	core	1482		G	X	AKUA0901_00930;AKUA1001_00860;AKUA1002_00930;AKUA1003_00870;AKUA1201_00930;AKUA1202_00870;AKUA1401_00860;AKUA1404_00930;AKUA1802_00930;AKUA1803_00930;AKUA1805_00920;AKUA2001_00950;AKUA2002_00860;AKUA2003_00860;AKUA2101_00920;AKUA2102_00930;AKUA2103_00870;AKUFHON2_00860;AKUG0101_00870;AKUG0102_00860;AKUG0103_00860;AKUG0401_00860;AKUG0402_00860;AKUG0403_00900;AKUG0404_00860;AKUG0405_00860;AKUG0406_…
207		core	873	X			AKUA0901_00940;AKUA1001_00870;AKUA1002_00940;AKUA1003_00880;AKUA1201_00940;AKUA1202_00880;AKUA1401_00870;AKUA1404_00940;AKUA1802_00940;AKUA1803_00940;AKUA1805_00930;AKUA2001_00960;AKUA2002_00870;AKUA2003_00870;AKUA2101_00930;AKUA2102_00940;AKUA2103_00880;AKUFHON2_00870;AKUG0101_00880;AKUG0102_00870;AKUG0103_00870;AKUG0401_00870;AKUG0402_00870;AKUG0403_00910;AKUG0404_00870;AKUG0405_00870;AKUG0406_…
208		core	450		F	X	AKUA0901_00950;AKUA1001_00880;AKUA1002_00950;AKUA1003_00900;AKUA1201_00950;AKUA1202_00890;AKUA1401_00880;AKUA1404_00950;AKUA1802_00950;AKUA1803_00950;AKUA1805_00940;AKUA2001_00970;AKUA2002_00880;AKUA2003_00880;AKUA2101_00940;AKUA2102_00950;AKUA2103_00900;AKUFHON2_00900;AKUG0101_00910;AKUG0102_00900;AKUG0103_00900;AKUG0401_00900;AKUG0402_00900;AKUG0403_00920;AKUG0404_00900;AKUG0405_00900;AKUG0406_…
209		core	1377	X	R		AKUA0901_00960;AKUA1001_00890;AKUA1002_00960;AKUA1003_00910;AKUA1201_00960;AKUA1202_00900;AKUA1401_00890;AKUA1404_00960;AKUA1802_00960;AKUA1803_00960;AKUA1805_00950;AKUA2001_00980;AKUA2002_00890;AKUA2003_00890;AKUA2101_00950;AKUA2102_00960;AKUA2103_00910;AKUFHON2_00910;AKUG0101_00920;AKUG0102_00910;AKUG0103_00910;AKUG0401_00910;AKUG0402_00910;AKUG0403_00930;AKUG0404_00910;AKUG0405_00910;AKUG0406_…
210		core	966		M	X	AKUA0901_01000;AKUA1001_00920;AKUA1002_01000;AKUA1003_00930;AKUA1201_01000;AKUA1202_00920;AKUA1401_00920;AKUA1404_00980;AKUA1802_01000;AKUA1803_01000;AKUA1805_00980;AKUA2001_01020;AKUA2002_00920;AKUA2003_00920;AKUA2101_00980;AKUA2102_01000;AKUA2103_00930;AKUFHON2_00930;AKUG0101_00940;AKUG0102_00930;AKUG0103_00930;AKUG0401_00930;AKUG0402_00930;AKUG0403_00950;AKUG0404_00930;AKUG0405_00930;AKUG0406_…
211	arnT	core	2148	X	M		AKUA0901_01010;AKUA1001_00930;AKUA1002_01010;AKUA1003_00940;AKUA1201_01010;AKUA1202_00930;AKUA1401_00930;AKUA1404_00990;AKUA1802_01010;AKUA1803_01010;AKUA1805_00990;AKUA2001_01030;AKUA2002_00930;AKUA2003_00930;AKUA2101_00990;AKUA2102_01010;AKUA2103_00940;AKUFHON2_00940;AKUG0101_00950;AKUG0102_00940;AKUG0103_00940;AKUG0401_00940;AKUG0402_00940;AKUG0403_00960;AKUG0404_00940;AKUG0405_00940;AKUG0406_…
212		core	288		I		AKUA0901_01020;AKUA1001_00940;AKUA1002_01020;AKUA1003_00950;AKUA1201_01020;AKUA1202_00940;AKUA1401_00940;AKUA1404_01000;AKUA1802_01020;AKUA1803_01020;AKUA1805_01000;AKUA2001_01040;AKUA2002_00940;AKUA2003_00940;AKUA2101_01000;AKUA2102_01020;AKUA2103_00950;AKUFHON2_00950;AKUG0101_00960;AKUG0102_00950;AKUG0103_00950;AKUG0401_00950;AKUG0402_00950;AKUG0403_00970;AKUG0404_00950;AKUG0405_00950;AKUG0406_…
213	regX3	core	687		TK	X	AKUA0901_01030;AKUA1001_00950;AKUA1002_01030;AKUA1003_00960;AKUA1201_01030;AKUA1202_00950;AKUA1401_00950;AKUA1404_01010;AKUA1802_01030;AKUA1803_01030;AKUA1805_01010;AKUA2001_01050;AKUA2002_00950;AKUA2003_00950;AKUA2101_01010;AKUA2102_01030;AKUA2103_00960;AKUFHON2_00960;AKUG0101_00970;AKUG0102_00960;AKUG0103_00960;AKUG0401_00960;AKUG0402_00960;AKUG0403_00980;AKUG0404_00960;AKUG0405_00960;AKUG0406_…
214	sasA	core	1311			X	AKUA0901_01040;AKUA1001_00960;AKUA1002_01040;AKUA1003_00970;AKUA1201_01040;AKUA1202_00960;AKUA1401_00960;AKUA1404_01020;AKUA1802_01040;AKUA1803_01040;AKUA1805_01020;AKUA2001_01060;AKUA2002_00960;AKUA2003_00960;AKUA2101_01020;AKUA2102_01040;AKUA2103_00970;AKUFHON2_00970;AKUG0101_00980;AKUG0102_00970;AKUG0103_00970;AKUG0401_00970;AKUG0402_00970;AKUG0403_00990;AKUG0404_00970;AKUG0405_00970;AKUG0406_…
215		core	1371	X	M		AKUA0901_01050;AKUA1001_00970;AKUA1002_01050;AKUA1003_00980;AKUA1201_01050;AKUA1202_00970;AKUA1401_00970;AKUA1404_01030;AKUA1802_01050;AKUA1803_01050;AKUA1805_01030;AKUA2001_01070;AKUA2002_00970;AKUA2003_00970;AKUA2101_01030;AKUA2102_01050;AKUA2103_00980;AKUFHON2_00980;AKUG0101_00990;AKUG0102_00980;AKUG0103_00980;AKUG0401_00980;AKUG0402_00980;AKUG0403_01000;AKUG0404_00980;AKUG0405_00980;AKUG0406_…
216		core	732	X			AKUA0901_01080;AKUA1001_01000;AKUA1002_01080;AKUA1003_01010;AKUA1201_01080;AKUA1202_01020;AKUA1401_01000;AKUA1404_01060;AKUA1802_01080;AKUA1803_01080;AKUA1805_01060;AKUA2001_01100;AKUA2002_01000;AKUA2003_01000;AKUA2101_01060;AKUA2102_01080;AKUA2103_01010;AKUFHON2_01010;AKUG0101_01020;AKUG0102_01010;AKUG0103_01010;AKUG0401_01010;AKUG0402_01010;AKUG0403_01030;AKUG0404_01010;AKUG0405_01010;AKUG0406_…
217	ydaF	core	267		JO		AKUA0901_01240;AKUA1001_01150;AKUA1002_01240;AKUA1003_01220;AKUA1201_01240;AKUA1202_01210;AKUA1401_01190;AKUA1404_01320;AKUA1802_01240;AKUA1803_01240;AKUA1805_01300;AKUA2001_01260;AKUA2002_01160;AKUA2003_01160;AKUA2101_01300;AKUA2102_01240;AKUA2103_01220;AKUFHON2_01190;AKUG0101_01230;AKUG0102_01220;AKUG0103_01220;AKUG0401_01220;AKUG0402_01220;AKUG0403_01230;AKUG0404_01220;AKUG0405_01220;AKUG0406_…
218	scrB	core	1392	X	G		AKUA0901_01370;AKUA1001_01260;AKUA1002_01370;AKUA1003_01360;AKUA1201_01370;AKUA1202_01340;AKUA1401_01300;AKUA1404_01540;AKUA1802_01370;AKUA1803_01370;AKUA1805_01480;AKUA2001_01390;AKUA2002_01270;AKUA2003_01270;AKUA2101_01480;AKUA2102_01370;AKUA2103_01360;AKUFHON2_01340;AKUG0101_01370;AKUG0102_01340;AKUG0103_01340;AKUG0401_01340;AKUG0402_01340;AKUG0403_01420;AKUG0404_01340;AKUG0405_01340;AKUG0406_…
219		core	267				AKUA0901_01410;AKUA1001_01320;AKUA1002_01410;AKUA1003_01380;AKUA1201_01410;AKUA1202_01380;AKUA1401_01340;AKUA1404_01560;AKUA1802_01410;AKUA1803_01410;AKUA1805_01520;AKUA2001_01430;AKUA2002_01320;AKUA2003_01320;AKUA2101_01520;AKUA2102_01410;AKUA2103_01380;AKUFHON2_01360;AKUG0101_01410;AKUG0102_01380;AKUG0103_01380;AKUG0401_01380;AKUG0402_01380;AKUG0403_01460;AKUG0404_01380;AKUG0405_01380;AKUG0406_…
220		core	243				AKUA0901_01440;AKUA1001_01360;AKUA1002_01440;AKUA1003_01410;AKUA1201_01440;AKUA1202_01430;AKUA1401_01370;AKUA1404_01590;AKUA1802_01440;AKUA1803_01440;AKUA1805_01550;AKUA2001_01460;AKUA2002_01350;AKUA2003_01350;AKUA2101_01550;AKUA2102_01440;AKUA2103_01410;AKUFHON2_01390;AKUG0101_01440;AKUG0102_01410;AKUG0103_01410;AKUG0401_01410;AKUG0402_01410;AKUG0403_01500;AKUG0404_01410;AKUG0405_01410;AKUG0406_…
221	adh	core	1041		ER	X	AKUA0901_01470;AKUA1001_01370;AKUA1002_01470;AKUA1003_01420;AKUA1201_01470;AKUA1202_01460;AKUA1401_01400;AKUA1404_01600;AKUA1802_01470;AKUA1803_01470;AKUA1805_01580;AKUA2001_01490;AKUA2002_01360;AKUA2003_01360;AKUA2101_01580;AKUA2102_01470;AKUA2103_01420;AKUFHON2_01400;AKUG0101_01450;AKUG0102_01420;AKUG0103_01420;AKUG0401_01420;AKUG0402_01420;AKUG0403_01510;AKUG0404_01420;AKUG0405_01420;AKUG0406_…
222		core	201				AKUA0901_01500;AKUA1001_01400;AKUA1002_01500;AKUA1003_01450;AKUA1201_01500;AKUA1202_01490;AKUA1401_01430;AKUA1404_01630;AKUA1802_01500;AKUA1803_01500;AKUA1805_01610;AKUA2001_01520;AKUA2002_01390;AKUA2003_01390;AKUA2101_01610;AKUA2102_01500;AKUA2103_01450;AKUFHON2_01430;AKUG0101_01480;AKUG0102_01450;AKUG0103_01450;AKUG0401_01450;AKUG0402_01450;AKUG0403_01550;AKUG0404_01450;AKUG0405_01450;AKUG0406_…
223	qmcA	core	834	X	O		AKUA0901_01510;AKUA1001_01410;AKUA1002_01510;AKUA1003_01460;AKUA1201_01510;AKUA1202_01500;AKUA1401_01440;AKUA1404_01640;AKUA1802_01510;AKUA1803_01510;AKUA1805_01620;AKUA2001_01530;AKUA2002_01400;AKUA2003_01400;AKUA2101_01620;AKUA2102_01510;AKUA2103_01460;AKUFHON2_01440;AKUG0101_01490;AKUG0102_01460;AKUG0103_01460;AKUG0401_01460;AKUG0402_01460;AKUG0403_01560;AKUG0404_01460;AKUG0405_01460;AKUG0406_…
224	glyA	core	1233	X	E		AKUA0901_01690;AKUA1001_01600;AKUA1002_01690;AKUA1003_01580;AKUA1201_01690;AKUA1202_01670;AKUA1401_01640;AKUA1404_01840;AKUA1802_01690;AKUA1803_01690;AKUA1805_01730;AKUA2001_01710;AKUA2002_01590;AKUA2003_01590;AKUA2101_01740;AKUA2102_01690;AKUA2103_01590;AKUFHON2_01670;AKUG0101_01600;AKUG0102_01570;AKUG0103_01570;AKUG0401_01570;AKUG0402_01570;AKUG0403_01820;AKUG0404_01570;AKUG0405_01570;AKUG0406_…
225	ctpE	core	714	X	P		AKUA0901_01720;AKUA1001_01650;AKUA1002_01720;AKUA1003_01610;AKUA1201_01720;AKUA1202_01700;AKUA1401_01670;AKUA1404_01890;AKUA1802_01720;AKUA1803_01720;AKUA1805_01760;AKUA2001_01740;AKUA2002_01630;AKUA2003_01630;AKUA2101_01770;AKUA2102_01720;AKUA2103_01620;AKUFHON2_01700;AKUG0101_01630;AKUG0102_01600;AKUG0103_01600;AKUG0401_01600;AKUG0402_01600;AKUG0403_01850;AKUG0404_01600;AKUG0405_01600;AKUG0406_…
226		core	315			X	AKUA0901_01820;AKUA1001_01760;AKUA1002_01820;AKUA1003_01710;AKUA1201_01820;AKUA1202_01800;AKUA1401_01770;AKUA1404_02000;AKUA1802_01820;AKUA1803_01820;AKUA1805_01860;AKUA2001_01840;AKUA2002_01740;AKUA2003_01740;AKUA2101_01870;AKUA2102_01820;AKUA2103_01720;AKUFHON2_01810;AKUG0101_01730;AKUG0102_01700;AKUG0103_01700;AKUG0401_01700;AKUG0402_01700;AKUG0403_01950;AKUG0404_01700;AKUG0405_01700;AKUG0406_…
227		core	816			X	AKUA0901_01830;AKUA1001_01770;AKUA1002_01830;AKUA1003_01720;AKUA1201_01830;AKUA1202_01810;AKUA1401_01780;AKUA1404_02010;AKUA1802_01830;AKUA1803_01830;AKUA1805_01870;AKUA2001_01850;AKUA2002_01750;AKUA2003_01750;AKUA2101_01880;AKUA2102_01830;AKUA2103_01730;AKUFHON2_01820;AKUG0101_01740;AKUG0102_01710;AKUG0103_01710;AKUG0401_01710;AKUG0402_01710;AKUG0403_01960;AKUG0404_01710;AKUG0405_01710;AKUG0406_…
228	amtB	core	1329	X	P		AKUA0901_01840;AKUA1001_01780;AKUA1002_01840;AKUA1003_01730;AKUA1201_01840;AKUA1202_01820;AKUA1401_01790;AKUA1404_02020;AKUA1802_01840;AKUA1803_01840;AKUA1805_01880;AKUA2001_01860;AKUA2002_01760;AKUA2003_01760;AKUA2101_01890;AKUA2102_01840;AKUA2103_01740;AKUFHON2_01830;AKUG0101_01750;AKUG0102_01720;AKUG0103_01720;AKUG0401_01720;AKUG0402_01720;AKUG0403_01970;AKUG0404_01720;AKUG0405_01720;AKUG0406_…
229		core	432		K	X	AKUA0901_01850;AKUA1001_01790;AKUA1002_01850;AKUA1003_01740;AKUA1201_01850;AKUA1202_01830;AKUA1401_01800;AKUA1404_02030;AKUA1802_01850;AKUA1803_01850;AKUA1805_01890;AKUA2001_01870;AKUA2002_01770;AKUA2003_01770;AKUA2101_01900;AKUA2102_01850;AKUA2103_01750;AKUFHON2_01860;AKUG0101_01760;AKUG0102_01730;AKUG0103_01730;AKUG0401_01730;AKUG0402_01730;AKUG0403_01980;AKUG0404_01730;AKUG0405_01730;AKUG0406_…
230	menH	core	624		T	X	AKUA0901_01860;AKUA1001_01800;AKUA1002_01860;AKUA1003_01750;AKUA1201_01860;AKUA1202_01840;AKUA1401_01810;AKUA1404_02040;AKUA1802_01860;AKUA1803_01860;AKUA1805_01900;AKUA2001_01880;AKUA2002_01780;AKUA2003_01780;AKUA2101_01910;AKUA2102_01860;AKUA2103_01760;AKUFHON2_01870;AKUG0101_01770;AKUG0102_01740;AKUG0103_01740;AKUG0401_01740;AKUG0402_01740;AKUG0403_01990;AKUG0404_01740;AKUG0405_01740;AKUG0406_…
231	rny	core	1593	X			AKUA0901_01870;AKUA1001_01810;AKUA1002_01870;AKUA1003_01760;AKUA1201_01870;AKUA1202_01850;AKUA1401_01820;AKUA1404_02050;AKUA1802_01870;AKUA1803_01870;AKUA1805_01910;AKUA2001_01890;AKUA2002_01790;AKUA2003_01790;AKUA2101_01920;AKUA2102_01870;AKUA2103_01770;AKUFHON2_01890;AKUG0101_01780;AKUG0102_01750;AKUG0103_01750;AKUG0401_01750;AKUG0402_01750;AKUG0403_02000;AKUG0404_01750;AKUG0405_01750;AKUG0406_…
232	cpdB	core	1560		FV	X	AKUA0901_01880;AKUA1001_01820;AKUA1002_01880;AKUA1003_01770;AKUA1201_01880;AKUA1202_01860;AKUA1401_01830;AKUA1404_02060;AKUA1802_01880;AKUA1803_01880;AKUA1805_01920;AKUA2001_01900;AKUA2002_01800;AKUA2003_01800;AKUA2101_01930;AKUA2102_01880;AKUA2103_01780;AKUFHON2_01900;AKUG0101_01790;AKUG0102_01760;AKUG0103_01760;AKUG0401_01760;AKUG0402_01760;AKUG0403_02010;AKUG0404_01760;AKUG0405_01760;AKUG0406_…
233	spxA	core	399		P	X	AKUA0901_01890;AKUA1001_01830;AKUA1002_01890;AKUA1003_01780;AKUA1201_01890;AKUA1202_01870;AKUA1401_01840;AKUA1404_02070;AKUA1802_01890;AKUA1803_01890;AKUA1805_01930;AKUA2001_01910;AKUA2002_01810;AKUA2003_01810;AKUA2101_01940;AKUA2102_01890;AKUA2103_01790;AKUFHON2_01910;AKUG0101_01800;AKUG0102_01770;AKUG0103_01770;AKUG0401_01770;AKUG0402_01770;AKUG0403_02020;AKUG0404_01770;AKUG0405_01770;AKUG0406_…
234	yidA	core	804		HR	X	AKUA0901_01900;AKUA1001_01840;AKUA1002_01900;AKUA1003_01790;AKUA1201_01900;AKUA1202_01880;AKUA1401_01850;AKUA1404_02080;AKUA1802_01900;AKUA1803_01900;AKUA1805_01940;AKUA2001_01920;AKUA2002_01820;AKUA2003_01820;AKUA2101_01950;AKUA2102_01900;AKUA2103_01800;AKUFHON2_01920;AKUG0101_01810;AKUG0102_01780;AKUG0103_01780;AKUG0401_01780;AKUG0402_01780;AKUG0403_02030;AKUG0404_01780;AKUG0405_01780;AKUG0406_…
235	rihA	core	642		F	X	AKUA0901_01910;AKUA1001_01850;AKUA1002_01910;AKUA1003_01800;AKUA1201_01910;AKUA1202_01890;AKUA1401_01860;AKUA1404_02090;AKUA1802_01910;AKUA1803_01910;AKUA1805_01950;AKUA2001_01930;AKUA2002_01830;AKUA2003_01830;AKUA2101_01960;AKUA2102_01910;AKUA2103_01810;AKUFHON2_01930;AKUG0101_01820;AKUG0102_01790;AKUG0103_01790;AKUG0401_01790;AKUG0402_01790;AKUG0403_02040;AKUG0404_01790;AKUG0405_01790;AKUG0406_…
236		core	780		S	X	AKUA0901_01920;AKUA1001_01860;AKUA1002_01920;AKUA1003_01810;AKUA1201_01920;AKUA1202_01900;AKUA1401_01870;AKUA1404_02100;AKUA1802_01920;AKUA1803_01920;AKUA1805_01960;AKUA2001_01940;AKUA2002_01840;AKUA2003_01840;AKUA2101_01970;AKUA2102_01920;AKUA2103_01820;AKUFHON2_01940;AKUG0101_01830;AKUG0102_01800;AKUG0103_01800;AKUG0401_01800;AKUG0402_01800;AKUG0403_02050;AKUG0404_01800;AKUG0405_01800;AKUG0406_…
237	yumC	core	990		O	X	AKUA0901_01930;AKUA1001_01870;AKUA1002_01930;AKUA1003_01820;AKUA1201_01930;AKUA1202_01910;AKUA1401_01880;AKUA1404_02110;AKUA1802_01930;AKUA1803_01930;AKUA1805_01970;AKUA2001_01950;AKUA2002_01850;AKUA2003_01850;AKUA2101_01980;AKUA2102_01930;AKUA2103_01830;AKUFHON2_01950;AKUG0101_01840;AKUG0102_01810;AKUG0103_01810;AKUG0401_01810;AKUG0402_01810;AKUG0403_02060;AKUG0404_01810;AKUG0405_01810;AKUG0406_…
238		core	762	X	PT		AKUA0901_01940;AKUA1001_01880;AKUA1002_01940;AKUA1003_01830;AKUA1201_01940;AKUA1202_01920;AKUA1401_01890;AKUA1404_02120;AKUA1802_01940;AKUA1803_01940;AKUA1805_01980;AKUA2001_01960;AKUA2002_01860;AKUA2003_01860;AKUA2101_01990;AKUA2102_01940;AKUA2103_01840;AKUFHON2_01960;AKUG0101_01850;AKUG0102_01820;AKUG0103_01820;AKUG0401_01820;AKUG0402_01820;AKUG0403_02070;AKUG0404_01820;AKUG0405_01820;AKUG0406_…
239	ltaS1	core	1728	X	M		AKUA0901_01950;AKUA1001_01890;AKUA1002_01950;AKUA1003_01840;AKUA1201_01950;AKUA1202_01930;AKUA1401_01900;AKUA1404_02130;AKUA1802_01950;AKUA1803_01950;AKUA1805_01990;AKUA2001_01970;AKUA2002_01870;AKUA2003_01870;AKUA2101_02000;AKUA2102_01950;AKUA2103_01850;AKUFHON2_01970;AKUG0101_01860;AKUG0102_01830;AKUG0103_01830;AKUG0401_01830;AKUG0402_01830;AKUG0403_02080;AKUG0404_01830;AKUG0405_01830;AKUG0406_…
240		core	267				AKUA0901_01960;AKUA1001_01900;AKUA1002_01960;AKUA1003_01850;AKUA1201_01960;AKUA1202_01940;AKUA1401_01910;AKUA1404_02140;AKUA1802_01960;AKUA1803_01960;AKUA1805_02000;AKUA2001_01980;AKUA2002_01880;AKUA2003_01880;AKUA2101_02010;AKUA2102_01960;AKUA2103_01860;AKUFHON2_01980;AKUG0101_01870;AKUG0102_01840;AKUG0103_01840;AKUG0401_01840;AKUG0402_01840;AKUG0403_02090;AKUG0404_01840;AKUG0405_01840;AKUG0406_…
241	gpmA	core	279	X	G		AKUA0901_01970;AKUA1001_01910;AKUA1002_01970;AKUA1003_01860;AKUA1201_01970;AKUA1202_01950;AKUA1401_01920;AKUA1404_02150;AKUA1802_01970;AKUA1803_01970;AKUA1805_02010;AKUA2001_01990;AKUA2002_01890;AKUA2003_01890;AKUA2101_02020;AKUA2102_01970;AKUA2103_01870;AKUFHON2_01990;AKUG0101_01880;AKUG0102_01850;AKUG0103_01850;AKUG0401_01850;AKUG0402_01850;AKUG0403_02100;AKUG0404_01850;AKUG0405_01850;AKUG0406_…
242		core	303			X	AKUA0901_01980;AKUA1001_01920;AKUA1002_01980;AKUA1003_01870;AKUA1201_01980;AKUA1202_01960;AKUA1401_01930;AKUA1404_02160;AKUA1802_01980;AKUA1803_01980;AKUA1805_02020;AKUA2001_02000;AKUA2002_01900;AKUA2003_01900;AKUA2101_02030;AKUA2102_01980;AKUA2103_01880;AKUFHON2_02000;AKUG0101_01890;AKUG0102_01860;AKUG0103_01860;AKUG0401_01860;AKUG0402_01860;AKUG0403_02110;AKUG0404_01860;AKUG0405_01860;AKUG0406_…
243		core	450		K	X	AKUA0901_01990;AKUA1001_01930;AKUA1002_01990;AKUA1003_01880;AKUA1201_01990;AKUA1202_01970;AKUA1401_01940;AKUA1404_02170;AKUA1802_01990;AKUA1803_01990;AKUA1805_02030;AKUA2001_02010;AKUA2002_01910;AKUA2003_01910;AKUA2101_02040;AKUA2102_01990;AKUA2103_01890;AKUFHON2_02010;AKUG0101_01900;AKUG0102_01870;AKUG0103_01870;AKUG0401_01870;AKUG0402_01870;AKUG0403_02120;AKUG0404_01870;AKUG0405_01870;AKUG0406_…
244		core	678	X	MN		AKUA0901_02000;AKUA1001_01940;AKUA1002_02000;AKUA1003_01890;AKUA1201_02000;AKUA1202_01980;AKUA1401_01950;AKUA1404_02180;AKUA1802_02000;AKUA1803_02000;AKUA1805_02040;AKUA2001_02020;AKUA2002_01920;AKUA2003_01920;AKUA2101_02050;AKUA2102_02000;AKUA2103_01900;AKUFHON2_02020;AKUG0101_01910;AKUG0102_01880;AKUG0103_01880;AKUG0401_01880;AKUG0402_01880;AKUG0403_02130;AKUG0404_01880;AKUG0405_01880;AKUG0406_…
245		core	738		P	X	AKUA0901_02010;AKUA1001_01950;AKUA1002_02010;AKUA1003_01900;AKUA1201_02010;AKUA1202_01990;AKUA1401_01960;AKUA1404_02190;AKUA1802_02010;AKUA1803_02010;AKUA1805_02050;AKUA2001_02030;AKUA2002_01930;AKUA2003_01930;AKUA2101_02060;AKUA2102_02010;AKUA2103_01910;AKUFHON2_02030;AKUG0101_01920;AKUG0102_01890;AKUG0103_01890;AKUG0401_01890;AKUG0402_01890;AKUG0403_02140;AKUG0404_01890;AKUG0405_01890;AKUG0406_…
246	trxA	core	321		O	X	AKUA0901_02020;AKUA1001_01960;AKUA1002_02020;AKUA1003_01910;AKUA1201_02020;AKUA1202_02000;AKUA1401_01970;AKUA1404_02200;AKUA1802_02020;AKUA1803_02020;AKUA1805_02060;AKUA2001_02040;AKUA2002_01940;AKUA2003_01940;AKUA2101_02070;AKUA2102_02020;AKUA2103_01920;AKUFHON2_02040;AKUG0101_01930;AKUG0102_01900;AKUG0103_01900;AKUG0401_01900;AKUG0402_01900;AKUG0403_02150;AKUG0404_01900;AKUG0405_01900;AKUG0406_…
247	nhaC	core	1383	X	C		AKUA0901_02030;AKUA1001_01970;AKUA1002_02030;AKUA1003_01920;AKUA1201_02030;AKUA1202_02010;AKUA1401_01980;AKUA1404_02210;AKUA1802_02030;AKUA1803_02030;AKUA1805_02070;AKUA2001_02050;AKUA2002_01950;AKUA2003_01950;AKUA2101_02080;AKUA2102_02030;AKUA2103_01930;AKUFHON2_02050;AKUG0101_01940;AKUG0102_01910;AKUG0103_01910;AKUG0401_01910;AKUG0402_01910;AKUG0403_02160;AKUG0404_01910;AKUG0405_01910;AKUG0406_…
248		core	477			X	AKUA0901_02040;AKUA1001_01980;AKUA1002_02040;AKUA1003_01930;AKUA1201_02040;AKUA1202_02020;AKUA1401_01990;AKUA1404_02220;AKUA1802_02040;AKUA1803_02040;AKUA1805_02080;AKUA2001_02060;AKUA2002_01960;AKUA2003_01960;AKUA2101_02090;AKUA2102_02040;AKUA2103_01940;AKUFHON2_02060;AKUG0101_01950;AKUG0102_01920;AKUG0103_01920;AKUG0401_01920;AKUG0402_01920;AKUG0403_02170;AKUG0404_01920;AKUG0405_01920;AKUG0406_…
249		core	648			X	AKUA0901_02050;AKUA1001_01990;AKUA1002_02050;AKUA1003_01940;AKUA1201_02050;AKUA1202_02030;AKUA1401_02000;AKUA1404_02230;AKUA1802_02050;AKUA1803_02050;AKUA1805_02090;AKUA2001_02070;AKUA2002_01970;AKUA2003_01970;AKUA2101_02100;AKUA2102_02050;AKUA2103_01950;AKUFHON2_02070;AKUG0101_01980;AKUG0102_01950;AKUG0103_01950;AKUG0401_01950;AKUG0402_01950;AKUG0403_02180;AKUG0404_01950;AKUG0405_01950;AKUG0406_…
250	srtA	core	660		M	X	AKUA0901_02120;AKUA1001_02070;AKUA1002_02120;AKUA1003_02010;AKUA1201_02120;AKUA1202_02120;AKUA1401_02090;AKUA1404_02290;AKUA1802_02120;AKUA1803_02120;AKUA1805_02180;AKUA2001_02140;AKUA2002_02050;AKUA2003_02050;AKUA2101_02190;AKUA2102_02120;AKUA2103_02020;AKUFHON2_02160;AKUG0101_02050;AKUG0102_02020;AKUG0103_02020;AKUG0401_02020;AKUG0402_02020;AKUG0403_02250;AKUG0404_02020;AKUG0405_02020;AKUG0406_…
251	guaC	core	609	X	F		AKUA0901_02130;AKUA1001_02080;AKUA1002_02130;AKUA1003_02020;AKUA1201_02130;AKUA1202_02130;AKUA1401_02100;AKUA1404_02300;AKUA1802_02130;AKUA1803_02130;AKUA1805_02190;AKUA2001_02150;AKUA2002_02060;AKUA2003_02060;AKUA2101_02200;AKUA2102_02130;AKUA2103_02030;AKUFHON2_02170;AKUG0101_02080;AKUG0102_02060;AKUG0103_02050;AKUG0401_02050;AKUG0402_02050;AKUG0403_02260;AKUG0404_02050;AKUG0405_02050;AKUG0406_…
252	purA	core	900		F	X	AKUA0901_02140;AKUA1001_02090;AKUA1002_02140;AKUA1003_02030;AKUA1201_02140;AKUA1202_02140;AKUA1401_02110;AKUA1404_02310;AKUA1802_02140;AKUA1803_02140;AKUA1805_02200;AKUA2001_02160;AKUA2002_02070;AKUA2003_02070;AKUA2101_02210;AKUA2102_02140;AKUA2103_02040;AKUFHON2_02180;AKUG0101_02090;AKUG0102_02070;AKUG0103_02060;AKUG0401_02060;AKUG0402_02060;AKUG0403_02270;AKUG0404_02060;AKUG0405_02060;AKUG0406_…
253	purB	core	1296	X	F		AKUA0901_02150;AKUA1001_02100;AKUA1002_02150;AKUA1003_02040;AKUA1201_02150;AKUA1202_02150;AKUA1401_02120;AKUA1404_02320;AKUA1802_02150;AKUA1803_02150;AKUA1805_02210;AKUA2001_02170;AKUA2002_02080;AKUA2003_02080;AKUA2101_02220;AKUA2102_02150;AKUA2103_02050;AKUFHON2_02190;AKUG0101_02100;AKUG0102_02080;AKUG0103_02070;AKUG0401_02070;AKUG0402_02070;AKUG0403_02280;AKUG0404_02070;AKUG0405_02070;AKUG0406_…
254		core	549	X			AKUA0901_02160;AKUA1001_02110;AKUA1002_02160;AKUA1003_02070;AKUA1201_02160;AKUA1202_02160;AKUA1401_02130;AKUA1404_02330;AKUA1802_02160;AKUA1803_02160;AKUA1805_02220;AKUA2001_02180;AKUA2002_02090;AKUA2003_02090;AKUA2101_02230;AKUA2102_02160;AKUA2103_02080;AKUFHON2_02200;AKUG0101_02110;AKUG0102_02090;AKUG0103_02080;AKUG0401_02080;AKUG0402_02080;AKUG0403_02290;AKUG0404_02080;AKUG0405_02080;AKUG0406_…
255	iphP	core	783		T	X	AKUA0901_02210;AKUA1001_02160;AKUA1002_02210;AKUA1003_02120;AKUA1201_02210;AKUA1202_02210;AKUA1401_02170;AKUA1404_02360;AKUA1802_02210;AKUA1803_02210;AKUA1805_02270;AKUA2001_02230;AKUA2002_02140;AKUA2003_02140;AKUA2101_02280;AKUA2102_02210;AKUA2103_02130;AKUFHON2_02230;AKUG0101_02160;AKUG0102_02140;AKUG0103_02130;AKUG0401_02130;AKUG0402_02130;AKUG0403_02320;AKUG0404_02130;AKUG0405_02130;AKUG0406_…
256	tarM	core	1515	X	M		AKUA0901_02270;AKUA1001_02250;AKUA1002_02270;AKUA1003_02210;AKUA1201_02270;AKUA1202_02290;AKUA1401_02230;AKUA1404_02440;AKUA1802_02270;AKUA1803_02270;AKUA1805_02330;AKUA2001_02290;AKUA2002_02230;AKUA2003_02230;AKUA2101_02340;AKUA2102_02270;AKUA2103_02220;AKUFHON2_02290;AKUG0101_02220;AKUG0102_02200;AKUG0103_02190;AKUG0401_02190;AKUG0402_02190;AKUG0403_02380;AKUG0404_02210;AKUG0405_02190;AKUG0406_…
257	gtfA	core	1635	X	M		AKUA0901_02280;AKUA1001_02260;AKUA1002_02280;AKUA1003_02220;AKUA1201_02280;AKUA1202_02300;AKUA1401_02240;AKUA1404_02450;AKUA1802_02280;AKUA1803_02280;AKUA1805_02340;AKUA2001_02300;AKUA2002_02240;AKUA2003_02240;AKUA2101_02350;AKUA2102_02280;AKUA2103_02230;AKUFHON2_02300;AKUG0101_02230;AKUG0102_02210;AKUG0103_02200;AKUG0401_02200;AKUG0402_02200;AKUG0403_02390;AKUG0404_02220;AKUG0405_02200;AKUG0406_…
258		core	438			X	AKUA0901_02300;AKUA1001_02280;AKUA1002_02300;AKUA1003_02240;AKUA1201_02300;AKUA1202_02340;AKUA1401_02280;AKUA1404_02470;AKUA1802_02300;AKUA1803_02300;AKUA1805_02360;AKUA2001_02320;AKUA2002_02260;AKUA2003_02260;AKUA2101_02370;AKUA2102_02300;AKUA2103_02250;AKUFHON2_02320;AKUG0101_02250;AKUG0102_02230;AKUG0103_02220;AKUG0401_02220;AKUG0402_02220;AKUG0403_02410;AKUG0404_02240;AKUG0405_02220;AKUG0406_…
259	rlmCD	core	1404	X	J		AKUA0901_02310;AKUA1001_02290;AKUA1002_02310;AKUA1003_02250;AKUA1201_02310;AKUA1202_02350;AKUA1401_02290;AKUA1404_02480;AKUA1802_02310;AKUA1803_02310;AKUA1805_02370;AKUA2001_02330;AKUA2002_02270;AKUA2003_02270;AKUA2101_02380;AKUA2102_02310;AKUA2103_02260;AKUFHON2_02330;AKUG0101_02260;AKUG0102_02240;AKUG0103_02230;AKUG0401_02230;AKUG0402_02230;AKUG0403_02420;AKUG0404_02250;AKUG0405_02230;AKUG0406_…
260	elaA	core	435		R	X	AKUA0901_02350;AKUA1001_02320;AKUA1002_02350;AKUA1003_02280;AKUA1201_02350;AKUA1202_02380;AKUA1401_02320;AKUA1404_02510;AKUA1802_02350;AKUA1803_02350;AKUA1805_02400;AKUA2001_02370;AKUA2002_02300;AKUA2003_02300;AKUA2101_02410;AKUA2102_02350;AKUA2103_02290;AKUFHON2_02360;AKUG0101_02290;AKUG0102_02270;AKUG0103_02260;AKUG0401_02260;AKUG0402_02260;AKUG0403_02460;AKUG0404_02280;AKUG0405_02260;AKUG0406_…
261		core	504			X	AKUA0901_02360;AKUA1001_02330;AKUA1002_02360;AKUA1003_02290;AKUA1201_02360;AKUA1202_02390;AKUA1401_02330;AKUA1404_02520;AKUA1802_02360;AKUA1803_02360;AKUA1805_02410;AKUA2001_02380;AKUA2002_02310;AKUA2003_02310;AKUA2101_02420;AKUA2102_02360;AKUA2103_02300;AKUFHON2_02370;AKUG0101_02300;AKUG0102_02280;AKUG0103_02270;AKUG0401_02270;AKUG0402_02270;AKUG0403_02470;AKUG0404_02290;AKUG0405_02270;AKUG0406_…
262		core	201				AKUA0901_02370;AKUA1001_02340;AKUA1002_02370;AKUA1003_02300;AKUA1201_02370;AKUA1202_02400;AKUA1401_02340;AKUA1404_02530;AKUA1802_02370;AKUA1803_02370;AKUA1805_02420;AKUA2001_02390;AKUA2002_02320;AKUA2003_02320;AKUA2101_02430;AKUA2102_02370;AKUA2103_02310;AKUFHON2_02380;AKUG0101_02310;AKUG0102_02290;AKUG0103_02280;AKUG0401_02280;AKUG0402_02280;AKUG0403_02480;AKUG0404_02300;AKUG0405_02280;AKUG0406_…
263		core	237				AKUA0901_02380;AKUA1001_02350;AKUA1002_02380;AKUA1003_02310;AKUA1201_02380;AKUA1202_02410;AKUA1401_02350;AKUA1404_02540;AKUA1802_02380;AKUA1803_02380;AKUA1805_02430;AKUA2001_02400;AKUA2002_02330;AKUA2003_02330;AKUA2101_02440;AKUA2102_02380;AKUA2103_02320;AKUFHON2_02390;AKUG0101_02320;AKUG0102_02300;AKUG0103_02290;AKUG0401_02290;AKUG0402_02290;AKUG0403_02490;AKUG0404_02310;AKUG0405_02290;AKUG0406_…
264	catM	core	894		K	X	AKUA0901_02390;AKUA1001_02360;AKUA1002_02390;AKUA1003_02320;AKUA1201_02390;AKUA1202_02420;AKUA1401_02360;AKUA1404_02550;AKUA1802_02390;AKUA1803_02390;AKUA1805_02440;AKUA2001_02410;AKUA2002_02340;AKUA2003_02340;AKUA2101_02450;AKUA2102_02390;AKUA2103_02330;AKUFHON2_02410;AKUG0101_02330;AKUG0102_02310;AKUG0103_02300;AKUG0401_02300;AKUG0402_02300;AKUG0403_02500;AKUG0404_02320;AKUG0405_02300;AKUG0406_…
265		core	258				AKUA0901_02410;AKUA1001_02380;AKUA1002_02410;AKUA1003_02340;AKUA1201_02410;AKUA1202_02460;AKUA1401_02400;AKUA1404_02560;AKUA1802_02410;AKUA1803_02410;AKUA1805_02480;AKUA2001_02430;AKUA2002_02360;AKUA2003_02360;AKUA2101_02490;AKUA2102_02410;AKUA2103_02340;AKUFHON2_02430;AKUG0101_02350;AKUG0102_02330;AKUG0103_02320;AKUG0401_02320;AKUG0402_02320;AKUG0403_02520;AKUG0404_02340;AKUG0405_02320;AKUG0406_…
266		core	1338			X	AKUA0901_02420;AKUA1001_02390;AKUA1002_02420;AKUA1003_02350;AKUA1201_02420;AKUA1202_02470;AKUA1401_02410;AKUA1404_02570;AKUA1802_02420;AKUA1803_02420;AKUA1805_02490;AKUA2001_02440;AKUA2002_02370;AKUA2003_02370;AKUA2101_02500;AKUA2102_02420;AKUA2103_02350;AKUFHON2_02440;AKUG0101_02360;AKUG0102_02340;AKUG0103_02330;AKUG0401_02330;AKUG0402_02330;AKUG0403_02530;AKUG0404_02350;AKUG0405_02330;AKUG0406_…
267		core	537			X	AKUA0901_02430;AKUA1001_02400;AKUA1002_02430;AKUA1003_02360;AKUA1201_02430;AKUA1202_02500;AKUA1401_02420;AKUA1404_02600;AKUA1802_02430;AKUA1803_02430;AKUA1805_02500;AKUA2001_02450;AKUA2002_02380;AKUA2003_02380;AKUA2101_02510;AKUA2102_02430;AKUA2103_02360;AKUFHON2_02450;AKUG0101_02370;AKUG0102_02350;AKUG0103_02340;AKUG0401_02340;AKUG0402_02340;AKUG0403_02540;AKUG0404_02360;AKUG0405_02340;AKUG0406_…
268		core	1770	X			AKUA0901_02440;AKUA1001_02410;AKUA1002_02440;AKUA1003_02370;AKUA1201_02440;AKUA1202_02510;AKUA1401_02430;AKUA1404_02610;AKUA1802_02440;AKUA1803_02440;AKUA1805_02510;AKUA2001_02460;AKUA2002_02390;AKUA2003_02390;AKUA2101_02520;AKUA2102_02440;AKUA2103_02370;AKUFHON2_02460;AKUG0101_02380;AKUG0102_02360;AKUG0103_02350;AKUG0401_02350;AKUG0402_02350;AKUG0403_02550;AKUG0404_02370;AKUG0405_02350;AKUG0406_…
269		core	1803	X			AKUA0901_02450;AKUA1001_02420;AKUA1002_02450;AKUA1003_02380;AKUA1201_02450;AKUA1202_02520;AKUA1401_02440;AKUA1404_02620;AKUA1802_02450;AKUA1803_02450;AKUA1805_02520;AKUA2001_02470;AKUA2002_02400;AKUA2003_02400;AKUA2101_02530;AKUA2102_02450;AKUA2103_02380;AKUFHON2_02470;AKUG0101_02390;AKUG0102_02370;AKUG0103_02360;AKUG0401_02360;AKUG0402_02360;AKUG0403_02560;AKUG0404_02380;AKUG0405_02360;AKUG0406_…
270		core	723			X	AKUA0901_02460;AKUA1001_02430;AKUA1002_02460;AKUA1003_02390;AKUA1201_02460;AKUA1202_02530;AKUA1401_02450;AKUA1404_02630;AKUA1802_02460;AKUA1803_02460;AKUA1805_02530;AKUA2001_02480;AKUA2002_02410;AKUA2003_02410;AKUA2101_02540;AKUA2102_02460;AKUA2103_02390;AKUFHON2_02480;AKUG0101_02400;AKUG0102_02380;AKUG0103_02370;AKUG0401_02370;AKUG0402_02370;AKUG0403_02570;AKUG0404_02390;AKUG0405_02370;AKUG0406_…
271		core	600		DI	X	AKUA0901_02470;AKUA1001_02440;AKUA1002_02470;AKUA1003_02400;AKUA1201_02470;AKUA1202_02540;AKUA1401_02460;AKUA1404_02640;AKUA1802_02470;AKUA1803_02470;AKUA1805_02540;AKUA2001_02490;AKUA2002_02420;AKUA2003_02420;AKUA2101_02550;AKUA2102_02470;AKUA2103_02400;AKUFHON2_02490;AKUG0101_02410;AKUG0102_02390;AKUG0103_02380;AKUG0401_02380;AKUG0402_02380;AKUG0403_02580;AKUG0404_02400;AKUG0405_02380;AKUG0406_…
272	deoB	core	816		G	X	AKUA0901_02480;AKUA1001_02450;AKUA1002_02480;AKUA1003_02410;AKUA1201_02480;AKUA1202_02550;AKUA1401_02470;AKUA1404_02650;AKUA1802_02480;AKUA1803_02480;AKUA1805_02550;AKUA2001_02500;AKUA2002_02430;AKUA2003_02430;AKUA2101_02560;AKUA2102_02480;AKUA2103_02410;AKUFHON2_02500;AKUG0101_02420;AKUG0102_02400;AKUG0103_02390;AKUG0401_02390;AKUG0402_02390;AKUG0403_02590;AKUG0404_02410;AKUG0405_02390;AKUG0406_…
273	nupG	core	1140		F	X	AKUA0901_02490;AKUA1001_02460;AKUA1002_02490;AKUA1003_02420;AKUA1201_02490;AKUA1202_02560;AKUA1401_02480;AKUA1404_02660;AKUA1802_02490;AKUA1803_02490;AKUA1805_02560;AKUA2001_02510;AKUA2002_02440;AKUA2003_02440;AKUA2101_02570;AKUA2102_02490;AKUA2103_02420;AKUFHON2_02510;AKUG0101_02430;AKUG0102_02410;AKUG0103_02400;AKUG0401_02400;AKUG0402_02400;AKUG0403_02600;AKUG0404_02420;AKUG0405_02400;AKUG0406_…
274	rsmG	core	738		J	X	AKUA0901_02510;AKUA1001_02480;AKUA1002_02510;AKUA1003_02440;AKUA1201_02510;AKUA1202_02580;AKUA1401_02500;AKUA1404_02680;AKUA1802_02510;AKUA1803_02510;AKUA1805_02580;AKUA2001_02530;AKUA2002_02460;AKUA2003_02460;AKUA2101_02590;AKUA2102_02510;AKUA2103_02440;AKUFHON2_02530;AKUG0101_02450;AKUG0102_02430;AKUG0103_02420;AKUG0401_02420;AKUG0402_02420;AKUG0403_02620;AKUG0404_02440;AKUG0405_02420;AKUG0406_…
275	soj	core	768		DN	X	AKUA0901_02520;AKUA1001_02490;AKUA1002_02520;AKUA1003_02450;AKUA1201_02520;AKUA1202_02590;AKUA1401_02510;AKUA1404_02690;AKUA1802_02520;AKUA1803_02520;AKUA1805_02590;AKUA2001_02540;AKUA2002_02470;AKUA2003_02470;AKUA2101_02600;AKUA2102_02520;AKUA2103_02450;AKUFHON2_02540;AKUG0101_02460;AKUG0102_02440;AKUG0103_02430;AKUG0401_02430;AKUG0402_02430;AKUG0403_02630;AKUG0404_02450;AKUG0405_02430;AKUG0406_…
276	spo0J	core	882		D	X	AKUA0901_02530;AKUA1001_02500;AKUA1002_02530;AKUA1003_02460;AKUA1201_02530;AKUA1202_02600;AKUA1401_02520;AKUA1404_02700;AKUA1802_02530;AKUA1803_02530;AKUA1805_02600;AKUA2001_02550;AKUA2002_02480;AKUA2003_02480;AKUA2101_02610;AKUA2102_02530;AKUA2103_02460;AKUFHON2_02550;AKUG0101_02470;AKUG0102_02450;AKUG0103_02440;AKUG0401_02440;AKUG0402_02440;AKUG0403_02640;AKUG0404_02460;AKUG0405_02440;AKUG0406_…
277		core	189		S		AKUA0901_02540;AKUA1001_02510;AKUA1002_02540;AKUA1003_02470;AKUA1201_02540;AKUA1202_02610;AKUA1401_02530;AKUA1404_02710;AKUA1802_02540;AKUA1803_02540;AKUA1805_02610;AKUA2001_02560;AKUA2002_02490;AKUA2003_02490;AKUA2101_02620;AKUA2102_02540;AKUA2103_02470;AKUFHON2_02560;AKUG0101_02480;AKUG0102_02460;AKUG0103_02450;AKUG0401_02450;AKUG0402_02450;AKUG0403_02650;AKUG0404_02470;AKUG0405_02450;AKUG0406_…
278	ychF	core	1101		J	X	AKUA0901_02550;AKUA1001_02520;AKUA1002_02550;AKUA1003_02480;AKUA1201_02550;AKUA1202_02620;AKUA1401_02540;AKUA1404_02720;AKUA1802_02550;AKUA1803_02550;AKUA1805_02620;AKUA2001_02570;AKUA2002_02500;AKUA2003_02500;AKUA2101_02630;AKUA2102_02550;AKUA2103_02480;AKUFHON2_02570;AKUG0101_02490;AKUG0102_02470;AKUG0103_02460;AKUG0401_02460;AKUG0402_02460;AKUG0403_02660;AKUG0404_02480;AKUG0405_02460;AKUG0406_…
279		core	729		S	X	AKUA0901_02560;AKUA1001_02530;AKUA1002_02560;AKUA1003_02490;AKUA1201_02560;AKUA1202_02630;AKUA1401_02550;AKUA1404_02730;AKUA1802_02560;AKUA1803_02560;AKUA1805_02630;AKUA2001_02580;AKUA2002_02510;AKUA2003_02510;AKUA2101_02640;AKUA2102_02560;AKUA2103_02490;AKUFHON2_02580;AKUG0101_02500;AKUG0102_02480;AKUG0103_02470;AKUG0401_02470;AKUG0402_02470;AKUG0403_02670;AKUG0404_02490;AKUG0405_02470;AKUG0406_…
280	IMPDH	core	1143	X	F		AKUA0901_02570;AKUA1001_02540;AKUA1002_02570;AKUA1003_02500;AKUA1201_02570;AKUA1202_02640;AKUA1401_02560;AKUA1404_02740;AKUA1802_02570;AKUA1803_02570;AKUA1805_02640;AKUA2001_02590;AKUA2002_02520;AKUA2003_02520;AKUA2101_02650;AKUA2102_02570;AKUA2103_02500;AKUFHON2_02590;AKUG0101_02510;AKUG0102_02490;AKUG0103_02480;AKUG0401_02480;AKUG0402_02480;AKUG0403_02680;AKUG0404_02500;AKUG0405_02480;AKUG0406_…
281	rcsC	core	594			X	AKUA0901_02590;AKUA1001_02560;AKUA1002_02590;AKUA1003_02520;AKUA1201_02590;AKUA1202_02660;AKUA1401_02580;AKUA1404_02760;AKUA1802_02590;AKUA1803_02590;AKUA1805_02660;AKUA2001_02610;AKUA2002_02540;AKUA2003_02540;AKUA2101_02670;AKUA2102_02600;AKUA2103_02520;AKUFHON2_02610;AKUG0101_02530;AKUG0102_02510;AKUG0103_02500;AKUG0401_02500;AKUG0402_02500;AKUG0403_02700;AKUG0404_02520;AKUG0405_02500;AKUG0406_…
282	dacA	core	1371		M	X	AKUA0901_02600;AKUA1001_02570;AKUA1002_02600;AKUA1003_02530;AKUA1201_02600;AKUA1202_02670;AKUA1401_02590;AKUA1404_02770;AKUA1802_02600;AKUA1803_02600;AKUA1805_02670;AKUA2001_02620;AKUA2002_02550;AKUA2003_02550;AKUA2101_02680;AKUA2102_02610;AKUA2103_02530;AKUFHON2_02620;AKUG0101_02540;AKUG0102_02520;AKUG0103_02510;AKUG0401_02510;AKUG0402_02510;AKUG0403_02710;AKUG0404_02530;AKUG0405_02510;AKUG0406_…
283	ygaZ	core	798		E	X	AKUA0901_02610;AKUA1001_02580;AKUA1002_02610;AKUA1003_02540;AKUA1201_02610;AKUA1202_02680;AKUA1401_02600;AKUA1404_02780;AKUA1802_02610;AKUA1803_02610;AKUA1805_02680;AKUA2001_02630;AKUA2002_02560;AKUA2003_02560;AKUA2101_02690;AKUA2102_02620;AKUA2103_02540;AKUFHON2_02630;AKUG0101_02550;AKUG0102_02530;AKUG0103_02520;AKUG0401_02520;AKUG0402_02520;AKUG0403_02720;AKUG0404_02540;AKUG0405_02520;AKUG0406_…
284		core	333		E	X	AKUA0901_02620;AKUA1001_02590;AKUA1002_02620;AKUA1003_02550;AKUA1201_02620;AKUA1202_02690;AKUA1401_02610;AKUA1404_02790;AKUA1802_02620;AKUA1803_02620;AKUA1805_02690;AKUA2001_02640;AKUA2002_02570;AKUA2003_02570;AKUA2101_02700;AKUA2102_02630;AKUA2103_02550;AKUFHON2_02640;AKUG0101_02560;AKUG0102_02540;AKUG0103_02530;AKUG0401_02530;AKUG0402_02530;AKUG0403_02730;AKUG0404_02550;AKUG0405_02530;AKUG0406_…
285	cfa	core	1179		I	X	AKUA0901_02640;AKUA1001_02620;AKUA1002_02640;AKUA1003_02590;AKUA1201_02640;AKUA1202_02720;AKUA1401_02650;AKUA1404_02820;AKUA1802_02640;AKUA1803_02640;AKUA1805_02720;AKUA2001_02660;AKUA2002_02600;AKUA2003_02600;AKUA2101_02730;AKUA2102_02650;AKUA2103_02590;AKUFHON2_02680;AKUG0101_02600;AKUG0102_02580;AKUG0103_02570;AKUG0401_02570;AKUG0402_02570;AKUG0403_02760;AKUG0404_02590;AKUG0405_02570;AKUG0406_…
286		core	774		GM	X	AKUA0901_02670;AKUA1001_02670;AKUA1002_02670;AKUA1003_02620;AKUA1201_02670;AKUA1202_02750;AKUA1401_02680;AKUA1404_02850;AKUA1802_02670;AKUA1803_02670;AKUA1805_02750;AKUA2001_02690;AKUA2002_02650;AKUA2003_02650;AKUA2101_02760;AKUA2102_02680;AKUA2103_02620;AKUFHON2_02710;AKUG0101_02630;AKUG0102_02610;AKUG0103_02600;AKUG0401_02600;AKUG0402_02600;AKUG0403_02790;AKUG0404_02620;AKUG0405_02600;AKUG0406_…
287		core	312			X	AKUA0901_02680;AKUA1001_02680;AKUA1002_02680;AKUA1003_02630;AKUA1201_02680;AKUA1202_02760;AKUA1401_02690;AKUA1404_02860;AKUA1802_02680;AKUA1803_02680;AKUA1805_02760;AKUA2001_02700;AKUA2002_02660;AKUA2003_02660;AKUA2101_02770;AKUA2102_02690;AKUA2103_02630;AKUFHON2_02720;AKUG0101_02640;AKUG0102_02620;AKUG0103_02610;AKUG0401_02610;AKUG0402_02610;AKUG0403_02800;AKUG0404_02630;AKUG0405_02610;AKUG0406_…
288	icaA	core	1218		N	X	AKUA0901_02690;AKUA1001_02690;AKUA1002_02690;AKUA1003_02640;AKUA1201_02690;AKUA1202_02770;AKUA1401_02700;AKUA1404_02870;AKUA1802_02690;AKUA1803_02690;AKUA1805_02770;AKUA2001_02710;AKUA2002_02670;AKUA2003_02670;AKUA2101_02780;AKUA2102_02700;AKUA2103_02640;AKUFHON2_02730;AKUG0101_02650;AKUG0102_02630;AKUG0103_02620;AKUG0401_02620;AKUG0402_02620;AKUG0403_02810;AKUG0404_02640;AKUG0405_02620;AKUG0406_…
289		core	465		K	X	AKUA0901_02700;AKUA1001_02700;AKUA1002_02700;AKUA1003_02650;AKUA1201_02700;AKUA1202_02780;AKUA1401_02710;AKUA1404_02880;AKUA1802_02700;AKUA1803_02700;AKUA1805_02780;AKUA2001_02720;AKUA2002_02680;AKUA2003_02680;AKUA2101_02790;AKUA2102_02710;AKUA2103_02650;AKUFHON2_02740;AKUG0101_02660;AKUG0102_02640;AKUG0103_02630;AKUG0401_02630;AKUG0402_02630;AKUG0403_02820;AKUG0404_02650;AKUG0405_02630;AKUG0406_…
290	ribZ	core	1443	X	G		AKUA0901_02710;AKUA1001_02710;AKUA1002_02710;AKUA1003_02660;AKUA1201_02710;AKUA1202_02790;AKUA1401_02720;AKUA1404_02890;AKUA1802_02710;AKUA1803_02710;AKUA1805_02790;AKUA2001_02730;AKUA2002_02690;AKUA2003_02690;AKUA2101_02800;AKUA2102_02720;AKUA2103_02660;AKUFHON2_02750;AKUG0101_02670;AKUG0102_02650;AKUG0103_02640;AKUG0401_02640;AKUG0402_02640;AKUG0403_02830;AKUG0404_02660;AKUG0405_02640;AKUG0406_…
291		core	762	X			AKUA0901_02720;AKUA1001_02720;AKUA1002_02720;AKUA1003_02670;AKUA1201_02720;AKUA1202_02800;AKUA1401_02730;AKUA1404_02900;AKUA1802_02720;AKUA1803_02720;AKUA1805_02800;AKUA2001_02740;AKUA2002_02700;AKUA2003_02700;AKUA2101_02810;AKUA2102_02730;AKUA2103_02670;AKUFHON2_02760;AKUG0101_02680;AKUG0102_02660;AKUG0103_02650;AKUG0401_02650;AKUG0402_02650;AKUG0403_02840;AKUG0404_02670;AKUG0405_02650;AKUG0406_…
292	tyrS1	core	1257		J	X	AKUA0901_02730;AKUA1001_02730;AKUA1002_02730;AKUA1003_02680;AKUA1201_02730;AKUA1202_02810;AKUA1401_02740;AKUA1404_02910;AKUA1802_02730;AKUA1803_02730;AKUA1805_02810;AKUA2001_02750;AKUA2002_02710;AKUA2003_02710;AKUA2101_02820;AKUA2102_02740;AKUA2103_02680;AKUFHON2_02770;AKUG0101_02690;AKUG0102_02670;AKUG0103_02660;AKUG0401_02660;AKUG0402_02660;AKUG0403_02850;AKUG0404_02680;AKUG0405_02660;AKUG0406_…
293	helD	core	2307		L	X	AKUA0901_02800;AKUA1001_02780;AKUA1002_02800;AKUA1003_02750;AKUA1201_02800;AKUA1202_02880;AKUA1401_02810;AKUA1404_02960;AKUA1802_02800;AKUA1803_02800;AKUA1805_02900;AKUA2001_02820;AKUA2002_02760;AKUA2003_02760;AKUA2101_02910;AKUA2102_02810;AKUA2103_02750;AKUFHON2_02860;AKUG0101_02770;AKUG0102_02740;AKUG0103_02730;AKUG0401_02730;AKUG0402_02730;AKUG0403_02920;AKUG0404_02750;AKUG0405_02730;AKUG0406_…
294	trpS2	core	672		J	X	AKUA0901_02810;AKUA1001_02790;AKUA1002_02810;AKUA1003_02760;AKUA1201_02810;AKUA1202_02890;AKUA1401_02820;AKUA1404_02970;AKUA1802_02810;AKUA1803_02810;AKUA1805_02910;AKUA2001_02830;AKUA2002_02770;AKUA2003_02770;AKUA2101_02920;AKUA2102_02820;AKUA2103_02760;AKUFHON2_02870;AKUG0101_02780;AKUG0102_02750;AKUG0103_02740;AKUG0401_02740;AKUG0402_02740;AKUG0403_02930;AKUG0404_02760;AKUG0405_02740;AKUG0406_…
295	ppx	core	933		FT	X	AKUA0901_02820;AKUA1001_02800;AKUA1002_02820;AKUA1003_02770;AKUA1201_02820;AKUA1202_02900;AKUA1401_02830;AKUA1404_02980;AKUA1802_02820;AKUA1803_02820;AKUA1805_02920;AKUA2001_02840;AKUA2002_02780;AKUA2003_02780;AKUA2101_02930;AKUA2102_02830;AKUA2103_02770;AKUFHON2_02880;AKUG0101_02790;AKUG0102_02760;AKUG0103_02750;AKUG0401_02750;AKUG0402_02750;AKUG0403_02940;AKUG0404_02770;AKUG0405_02750;AKUG0406_…
296	mvaA	core	1266	X	I		AKUA0901_02830;AKUA1001_02810;AKUA1002_02830;AKUA1003_02780;AKUA1201_02830;AKUA1202_02910;AKUA1401_02840;AKUA1404_02990;AKUA1802_02830;AKUA1803_02830;AKUA1805_02930;AKUA2001_02850;AKUA2002_02790;AKUA2003_02790;AKUA2101_02940;AKUA2102_02840;AKUA2103_02780;AKUFHON2_02890;AKUG0101_02800;AKUG0102_02770;AKUG0103_02760;AKUG0401_02760;AKUG0402_02760;AKUG0403_02950;AKUG0404_02780;AKUG0405_02760;AKUG0406_…
297		core	963			X	AKUA0901_02840;AKUA1001_02820;AKUA1002_02840;AKUA1003_02790;AKUA1201_02840;AKUA1202_02920;AKUA1401_02850;AKUA1404_03000;AKUA1802_02840;AKUA1803_02840;AKUA1805_02940;AKUA2001_02860;AKUA2002_02800;AKUA2003_02800;AKUA2101_02950;AKUA2102_02850;AKUA2103_02790;AKUFHON2_02900;AKUG0101_02810;AKUG0102_02780;AKUG0103_02770;AKUG0401_02770;AKUG0402_02770;AKUG0403_02960;AKUG0404_02790;AKUG0405_02770;AKUG0406_…
298	cobB	core	705		O	X	AKUA0901_02850;AKUA1001_02830;AKUA1002_02850;AKUA1003_02800;AKUA1201_02850;AKUA1202_02930;AKUA1401_02860;AKUA1404_03010;AKUA1802_02850;AKUA1803_02850;AKUA1805_02950;AKUA2001_02870;AKUA2002_02810;AKUA2003_02810;AKUA2101_02960;AKUA2102_02860;AKUA2103_02800;AKUFHON2_02910;AKUG0101_02820;AKUG0102_02790;AKUG0103_02780;AKUG0401_02780;AKUG0402_02780;AKUG0403_02970;AKUG0404_02800;AKUG0405_02780;AKUG0406_…
299		core	705		R	X	AKUA0901_02860;AKUA1001_02840;AKUA1002_02860;AKUA1003_02810;AKUA1201_02860;AKUA1202_02940;AKUA1401_02870;AKUA1404_03020;AKUA1802_02860;AKUA1803_02860;AKUA1805_02960;AKUA2001_02880;AKUA2002_02820;AKUA2003_02820;AKUA2101_02970;AKUA2102_02870;AKUA2103_02810;AKUFHON2_02920;AKUG0101_02830;AKUG0102_02800;AKUG0103_02790;AKUG0401_02790;AKUG0402_02790;AKUG0403_02980;AKUG0404_02810;AKUG0405_02790;AKUG0406_…
300	metG	core	1488			X	AKUA0901_02870;AKUA1001_02850;AKUA1002_02870;AKUA1003_02820;AKUA1201_02870;AKUA1202_02950;AKUA1401_02880;AKUA1404_03030;AKUA1802_02870;AKUA1803_02870;AKUA1805_02970;AKUA2001_02890;AKUA2002_02830;AKUA2003_02830;AKUA2101_02980;AKUA2102_02880;AKUA2103_02820;AKUFHON2_02930;AKUG0101_02840;AKUG0102_02810;AKUG0103_02800;AKUG0401_02800;AKUG0402_02800;AKUG0403_02990;AKUG0404_02820;AKUG0405_02800;AKUG0406_…
301	dtd3	core	768		N	X	AKUA0901_02880;AKUA1001_02860;AKUA1002_02880;AKUA1003_02830;AKUA1201_02880;AKUA1202_02960;AKUA1401_02890;AKUA1404_03040;AKUA1802_02880;AKUA1803_02880;AKUA1805_02980;AKUA2001_02900;AKUA2002_02840;AKUA2003_02840;AKUA2101_02990;AKUA2102_02890;AKUA2103_02840;AKUFHON2_02940;AKUG0101_02850;AKUG0102_02820;AKUG0103_02810;AKUG0401_02810;AKUG0402_02810;AKUG0403_03000;AKUG0404_02830;AKUG0405_02810;AKUG0406_…
302	rnmV	core	552		J	X	AKUA0901_02890;AKUA1001_02870;AKUA1002_02890;AKUA1003_02840;AKUA1201_02890;AKUA1202_02970;AKUA1401_02900;AKUA1404_03050;AKUA1802_02890;AKUA1803_02890;AKUA1805_02990;AKUA2001_02910;AKUA2002_02850;AKUA2003_02850;AKUA2101_03000;AKUA2102_02900;AKUA2103_02850;AKUFHON2_02950;AKUG0101_02860;AKUG0102_02830;AKUG0103_02820;AKUG0401_02820;AKUG0402_02820;AKUG0403_03010;AKUG0404_02840;AKUG0405_02820;AKUG0406_…
303	rsmA	core	888		J	X	AKUA0901_02900;AKUA1001_02880;AKUA1002_02900;AKUA1003_02850;AKUA1201_02900;AKUA1202_02980;AKUA1401_02910;AKUA1404_03060;AKUA1802_02900;AKUA1803_02900;AKUA1805_03000;AKUA2001_02920;AKUA2002_02860;AKUA2003_02860;AKUA2101_03010;AKUA2102_02910;AKUA2103_02860;AKUFHON2_02960;AKUG0101_02870;AKUG0102_02840;AKUG0103_02830;AKUG0401_02830;AKUG0402_02830;AKUG0403_03020;AKUG0404_02850;AKUG0405_02830;AKUG0406_…
304	veg	core	252		S		AKUA0901_02910;AKUA1001_02890;AKUA1002_02910;AKUA1003_02860;AKUA1201_02910;AKUA1202_02990;AKUA1401_02920;AKUA1404_03070;AKUA1802_02910;AKUA1803_02910;AKUA1805_03010;AKUA2001_02930;AKUA2002_02870;AKUA2003_02870;AKUA2101_03020;AKUA2102_02920;AKUA2103_02870;AKUFHON2_02970;AKUG0101_02880;AKUG0102_02850;AKUG0103_02840;AKUG0401_02840;AKUG0402_02840;AKUG0403_03030;AKUG0404_02860;AKUG0405_02840;AKUG0406_…
305	ispE	core	837		I	X	AKUA0901_02920;AKUA1001_02900;AKUA1002_02920;AKUA1003_02870;AKUA1201_02920;AKUA1202_03000;AKUA1401_02930;AKUA1404_03080;AKUA1802_02920;AKUA1803_02920;AKUA1805_03020;AKUA2001_02940;AKUA2002_02880;AKUA2003_02880;AKUA2101_03030;AKUA2102_02930;AKUA2103_02880;AKUFHON2_02980;AKUG0101_02890;AKUG0102_02860;AKUG0103_02850;AKUG0401_02850;AKUG0402_02850;AKUG0403_03040;AKUG0404_02870;AKUG0405_02850;AKUG0406_…
306	purR	core	693		F	X	AKUA0901_02930;AKUA1001_02910;AKUA1002_02930;AKUA1003_02880;AKUA1201_02930;AKUA1202_03010;AKUA1401_02940;AKUA1404_03090;AKUA1802_02930;AKUA1803_02930;AKUA1805_03030;AKUA2001_02950;AKUA2002_02890;AKUA2003_02890;AKUA2101_03040;AKUA2102_02940;AKUA2103_02890;AKUFHON2_02990;AKUG0101_02900;AKUG0102_02870;AKUG0103_02860;AKUG0401_02860;AKUG0402_02860;AKUG0403_03050;AKUG0404_02880;AKUG0405_02860;AKUG0406_…
307	glmU	core	1374		M	X	AKUA0901_02940;AKUA1001_02920;AKUA1002_02940;AKUA1003_02890;AKUA1201_02940;AKUA1202_03020;AKUA1401_02950;AKUA1404_03100;AKUA1802_02940;AKUA1803_02940;AKUA1805_03040;AKUA2001_02960;AKUA2002_02900;AKUA2003_02900;AKUA2101_03050;AKUA2102_02950;AKUA2103_02900;AKUFHON2_03000;AKUG0101_02910;AKUG0102_02880;AKUG0103_02870;AKUG0401_02870;AKUG0402_02870;AKUG0403_03060;AKUG0404_02890;AKUG0405_02870;AKUG0406_…
308	prs	core	981		F	X	AKUA0901_02950;AKUA1001_02930;AKUA1002_02950;AKUA1003_02900;AKUA1201_02950;AKUA1202_03030;AKUA1401_02960;AKUA1404_03110;AKUA1802_02950;AKUA1803_02950;AKUA1805_03050;AKUA2001_02970;AKUA2002_02910;AKUA2003_02910;AKUA2101_03060;AKUA2102_02960;AKUA2103_02910;AKUFHON2_03010;AKUG0101_02920;AKUG0102_02890;AKUG0103_02880;AKUG0401_02880;AKUG0402_02880;AKUG0403_03070;AKUG0404_02900;AKUG0405_02880;AKUG0406_…
309		core	285				AKUA0901_02960;AKUA1001_02940;AKUA1002_02960;AKUA1003_02910;AKUA1201_02960;AKUA1202_03040;AKUA1401_02970;AKUA1404_03120;AKUA1802_02960;AKUA1803_02960;AKUA1805_03060;AKUA2001_02980;AKUA2002_02920;AKUA2003_02920;AKUA2101_03070;AKUA2102_02970;AKUA2103_02920;AKUFHON2_03020;AKUG0101_02930;AKUG0102_02900;AKUG0103_02890;AKUG0401_02890;AKUG0402_02890;AKUG0403_03080;AKUG0404_02910;AKUG0405_02890;AKUG0406_…
310	yidA	core	813		HR	X	AKUA0901_02970;AKUA1001_02950;AKUA1002_02970;AKUA1003_02920;AKUA1201_02970;AKUA1202_03050;AKUA1401_02980;AKUA1404_03130;AKUA1802_02970;AKUA1803_02970;AKUA1805_03070;AKUA2001_02990;AKUA2002_02930;AKUA2003_02930;AKUA2101_03080;AKUA2102_02980;AKUA2103_02930;AKUFHON2_03030;AKUG0101_02940;AKUG0102_02910;AKUG0103_02900;AKUG0401_02900;AKUG0402_02900;AKUG0403_03090;AKUG0404_02920;AKUG0405_02900;AKUG0406_…
311		core	1347	X	R		AKUA0901_02980;AKUA1001_02960;AKUA1002_02980;AKUA1003_02930;AKUA1201_02980;AKUA1202_03060;AKUA1401_02990;AKUA1404_03140;AKUA1802_02980;AKUA1803_02980;AKUA1805_03080;AKUA2001_03000;AKUA2002_02940;AKUA2003_02940;AKUA2101_03090;AKUA2102_02990;AKUA2103_02940;AKUFHON2_03040;AKUG0101_02950;AKUG0102_02920;AKUG0103_02910;AKUG0401_02910;AKUG0402_02910;AKUG0403_03100;AKUG0404_02930;AKUG0405_02910;AKUG0406_…
312		core	441		S	X	AKUA0901_02990;AKUA1001_02970;AKUA1002_02990;AKUA1003_02940;AKUA1201_02990;AKUA1202_03070;AKUA1401_03000;AKUA1404_03150;AKUA1802_02990;AKUA1803_02990;AKUA1805_03090;AKUA2001_03010;AKUA2002_02950;AKUA2003_02950;AKUA2101_03100;AKUA2102_03000;AKUA2103_02950;AKUFHON2_03050;AKUG0101_02960;AKUG0102_02930;AKUG0103_02920;AKUG0401_02920;AKUG0402_02920;AKUG0403_03110;AKUG0404_02940;AKUG0405_02920;AKUG0406_…
313	rpoE	core	537		K	X	AKUA0901_03000;AKUA1001_02980;AKUA1002_03000;AKUA1003_02950;AKUA1201_03000;AKUA1202_03080;AKUA1401_03010;AKUA1404_03160;AKUA1802_03000;AKUA1803_03000;AKUA1805_03100;AKUA2001_03020;AKUA2002_02960;AKUA2003_02960;AKUA2101_03110;AKUA2102_03010;AKUA2103_02960;AKUFHON2_03060;AKUG0101_02970;AKUG0102_02940;AKUG0103_02930;AKUG0401_02930;AKUG0402_02930;AKUG0403_03120;AKUG0404_02950;AKUG0405_02930;AKUG0406_…
314	pyrG	core	861		F	X	AKUA0901_03010;AKUA1001_02990;AKUA1002_03010;AKUA1003_02960;AKUA1201_03010;AKUA1202_03090;AKUA1401_03020;AKUA1404_03170;AKUA1802_03010;AKUA1803_03010;AKUA1805_03110;AKUA2001_03030;AKUA2002_02970;AKUA2003_02970;AKUA2101_03120;AKUA2102_03020;AKUA2103_02970;AKUFHON2_03070;AKUG0101_02980;AKUG0102_02950;AKUG0103_02940;AKUG0401_02940;AKUG0402_02940;AKUG0403_03130;AKUG0404_02960;AKUG0405_02940;AKUG0406_…
315	murA1	core	1275		M	X	AKUA0901_03020;AKUA1001_03000;AKUA1002_03020;AKUA1003_02970;AKUA1201_03020;AKUA1202_03100;AKUA1401_03030;AKUA1404_03180;AKUA1802_03020;AKUA1803_03020;AKUA1805_03120;AKUA2001_03040;AKUA2002_02980;AKUA2003_02980;AKUA2101_03130;AKUA2102_03030;AKUA2103_02980;AKUFHON2_03080;AKUG0101_02990;AKUG0102_02960;AKUG0103_02950;AKUG0401_02950;AKUG0402_02950;AKUG0403_03140;AKUG0404_02970;AKUG0405_02950;AKUG0406_…
316	rpmE2	core	246		J		AKUA0901_03030;AKUA1001_03010;AKUA1002_03030;AKUA1003_02980;AKUA1201_03030;AKUA1202_03110;AKUA1401_03040;AKUA1404_03190;AKUA1802_03030;AKUA1803_03030;AKUA1805_03130;AKUA2001_03050;AKUA2002_02990;AKUA2003_02990;AKUA2101_03140;AKUA2102_03040;AKUA2103_02990;AKUFHON2_03090;AKUG0101_03000;AKUG0102_02970;AKUG0103_02960;AKUG0401_02960;AKUG0402_02960;AKUG0403_03150;AKUG0404_02980;AKUG0405_02960;AKUG0406_…
317	yfkJ	core	291		T		AKUA0901_03040;AKUA1001_03020;AKUA1002_03040;AKUA1003_02990;AKUA1201_03040;AKUA1202_03120;AKUA1401_03050;AKUA1404_03200;AKUA1802_03040;AKUA1803_03040;AKUA1805_03140;AKUA2001_03060;AKUA2002_03000;AKUA2003_03000;AKUA2101_03150;AKUA2102_03050;AKUA2103_03000;AKUFHON2_03100;AKUG0101_03010;AKUG0102_02980;AKUG0103_02970;AKUG0401_02970;AKUG0402_02970;AKUG0403_03160;AKUG0404_02990;AKUG0405_02970;AKUG0406_…
318	murF	core	1371		M	X	AKUA0901_03050;AKUA1001_03030;AKUA1002_03050;AKUA1003_03000;AKUA1201_03050;AKUA1202_03130;AKUA1401_03060;AKUA1404_03210;AKUA1802_03050;AKUA1803_03050;AKUA1805_03150;AKUA2001_03070;AKUA2002_03010;AKUA2003_03010;AKUA2101_03160;AKUA2102_03060;AKUA2103_03010;AKUFHON2_03110;AKUG0101_03020;AKUG0102_02990;AKUG0103_02980;AKUG0401_02980;AKUG0402_02980;AKUG0403_03170;AKUG0404_03000;AKUG0405_02980;AKUG0406_…
319	cshA	core	1527		L	X	AKUA0901_03060;AKUA1001_03040;AKUA1002_03060;AKUA1003_03010;AKUA1201_03060;AKUA1202_03140;AKUA1401_03070;AKUA1404_03220;AKUA1802_03060;AKUA1803_03060;AKUA1805_03160;AKUA2001_03080;AKUA2002_03020;AKUA2003_03020;AKUA2101_03170;AKUA2102_03070;AKUA2103_03020;AKUFHON2_03120;AKUG0101_03030;AKUG0102_03000;AKUG0103_02990;AKUG0401_02990;AKUG0402_02990;AKUG0403_03180;AKUG0404_03010;AKUG0405_02990;AKUG0406_…
320	alr	core	1119		M	X	AKUA0901_03070;AKUA1001_03050;AKUA1002_03070;AKUA1003_03020;AKUA1201_03070;AKUA1202_03150;AKUA1401_03080;AKUA1404_03230;AKUA1802_03070;AKUA1803_03070;AKUA1805_03170;AKUA2001_03090;AKUA2002_03030;AKUA2003_03030;AKUA2101_03180;AKUA2102_03080;AKUA2103_03030;AKUFHON2_03130;AKUG0101_03040;AKUG0102_03010;AKUG0103_03000;AKUG0401_03000;AKUG0402_03000;AKUG0403_03190;AKUG0404_03020;AKUG0405_03000;AKUG0406_…
321	ndoA	core	354		V	X	AKUA0901_03090;AKUA1001_03070;AKUA1002_03090;AKUA1003_03040;AKUA1201_03090;AKUA1202_03170;AKUA1401_03100;AKUA1404_03250;AKUA1802_03090;AKUA1803_03090;AKUA1805_03190;AKUA2001_03110;AKUA2002_03050;AKUA2003_03050;AKUA2101_03200;AKUA2102_03100;AKUA2103_03050;AKUFHON2_03150;AKUG0101_03060;AKUG0102_03030;AKUG0103_03020;AKUG0401_03020;AKUG0402_03020;AKUG0403_03210;AKUG0404_03040;AKUG0405_03020;AKUG0406_…
322		core	642			X	AKUA0901_03100;AKUA1001_03080;AKUA1002_03100;AKUA1003_03050;AKUA1201_03100;AKUA1202_03180;AKUA1401_03110;AKUA1404_03260;AKUA1802_03100;AKUA1803_03100;AKUA1805_03200;AKUA2001_03120;AKUA2002_03060;AKUA2003_03060;AKUA2101_03210;AKUA2102_03110;AKUA2103_03060;AKUFHON2_03160;AKUG0101_03070;AKUG0102_03040;AKUG0103_03030;AKUG0401_03030;AKUG0402_03030;AKUG0403_03220;AKUG0404_03050;AKUG0405_03030;AKUG0406_…
323	ldh	core	951		C	X	AKUA0901_03110;AKUA1001_03090;AKUA1002_03110;AKUA1003_03060;AKUA1201_03110;AKUA1202_03190;AKUA1401_03120;AKUA1404_03270;AKUA1802_03110;AKUA1803_03110;AKUA1805_03210;AKUA2001_03130;AKUA2002_03070;AKUA2003_03070;AKUA2101_03220;AKUA2102_03120;AKUA2103_03070;AKUFHON2_03170;AKUG0101_03080;AKUG0102_03050;AKUG0103_03040;AKUG0401_03040;AKUG0402_03040;AKUG0403_03230;AKUG0404_03060;AKUG0405_03040;AKUG0406_…
324	pth	core	558		J	X	AKUA0901_03120;AKUA1001_03100;AKUA1002_03120;AKUA1003_03070;AKUA1201_03120;AKUA1202_03200;AKUA1401_03130;AKUA1404_03280;AKUA1802_03120;AKUA1803_03120;AKUA1805_03220;AKUA2001_03140;AKUA2002_03080;AKUA2003_03080;AKUA2101_03230;AKUA2102_03130;AKUA2103_03080;AKUFHON2_03180;AKUG0101_03090;AKUG0102_03060;AKUG0103_03050;AKUG0401_03050;AKUG0402_03050;AKUG0403_03240;AKUG0404_03070;AKUG0405_03050;AKUG0406_…
325	mfd	core	3528		LK	X	AKUA0901_03130;AKUA1001_03110;AKUA1002_03130;AKUA1003_03080;AKUA1201_03130;AKUA1202_03210;AKUA1401_03140;AKUA1404_03290;AKUA1802_03130;AKUA1803_03130;AKUA1805_03230;AKUA2001_03150;AKUA2002_03090;AKUA2003_03090;AKUA2101_03240;AKUA2102_03140;AKUA2103_03090;AKUFHON2_03190;AKUG0101_03100;AKUG0102_03070;AKUG0103_03060;AKUG0401_03060;AKUG0402_03060;AKUG0403_03250;AKUG0404_03080;AKUG0405_03060;AKUG0406_…
326	murJ	core	1578		D	X	AKUA0901_03140;AKUA1001_03120;AKUA1002_03140;AKUA1003_03090;AKUA1201_03140;AKUA1202_03220;AKUA1401_03150;AKUA1404_03300;AKUA1802_03140;AKUA1803_03140;AKUA1805_03240;AKUA2001_03160;AKUA2002_03100;AKUA2003_03100;AKUA2101_03250;AKUA2102_03150;AKUA2103_03100;AKUFHON2_03200;AKUG0101_03110;AKUG0102_03080;AKUG0103_03070;AKUG0401_03070;AKUG0402_03070;AKUG0403_03260;AKUG0404_03090;AKUG0405_03070;AKUG0406_…
327		core	273		J		AKUA0901_03150;AKUA1001_03130;AKUA1002_03150;AKUA1003_03100;AKUA1201_03150;AKUA1202_03230;AKUA1401_03160;AKUA1404_03310;AKUA1802_03150;AKUA1803_03150;AKUA1805_03250;AKUA2001_03170;AKUA2002_03110;AKUA2003_03110;AKUA2101_03260;AKUA2102_03160;AKUA2103_03110;AKUFHON2_03210;AKUG0101_03120;AKUG0102_03090;AKUG0103_03080;AKUG0401_03080;AKUG0402_03080;AKUG0403_03270;AKUG0404_03100;AKUG0405_03080;AKUG0406_…
328		core	246		D		AKUA0901_03160;AKUA1001_03140;AKUA1002_03160;AKUA1003_03110;AKUA1201_03160;AKUA1202_03240;AKUA1401_03170;AKUA1404_03320;AKUA1802_03160;AKUA1803_03160;AKUA1805_03260;AKUA2001_03180;AKUA2002_03120;AKUA2003_03120;AKUA2101_03270;AKUA2102_03170;AKUA2103_03120;AKUFHON2_03220;AKUG0101_03130;AKUG0102_03100;AKUG0103_03090;AKUG0401_03090;AKUG0402_03090;AKUG0403_03280;AKUG0404_03110;AKUG0405_03090;AKUG0406_…
329	pnp	core	363		R	X	AKUA0901_03170;AKUA1001_03150;AKUA1002_03170;AKUA1003_03120;AKUA1201_03170;AKUA1202_03250;AKUA1401_03180;AKUA1404_03330;AKUA1802_03170;AKUA1803_03170;AKUA1805_03270;AKUA2001_03190;AKUA2002_03130;AKUA2003_03130;AKUA2101_03280;AKUA2102_03180;AKUA2103_03130;AKUFHON2_03230;AKUG0101_03140;AKUG0102_03110;AKUG0103_03100;AKUG0401_03100;AKUG0402_03100;AKUG0403_03290;AKUG0404_03120;AKUG0405_03100;AKUG0406_…
330	tilS	core	1329	X	J		AKUA0901_03180;AKUA1001_03160;AKUA1002_03180;AKUA1003_03130;AKUA1201_03180;AKUA1202_03260;AKUA1401_03190;AKUA1404_03340;AKUA1802_03180;AKUA1803_03180;AKUA1805_03280;AKUA2001_03200;AKUA2002_03140;AKUA2003_03140;AKUA2101_03290;AKUA2102_03190;AKUA2103_03140;AKUFHON2_03240;AKUG0101_03150;AKUG0102_03120;AKUG0103_03110;AKUG0401_03110;AKUG0402_03110;AKUG0403_03300;AKUG0404_03130;AKUG0405_03110;AKUG0406_…
331	hpt	core	543		F	X	AKUA0901_03190;AKUA1001_03170;AKUA1002_03190;AKUA1003_03140;AKUA1201_03190;AKUA1202_03270;AKUA1401_03200;AKUA1404_03350;AKUA1802_03190;AKUA1803_03190;AKUA1805_03290;AKUA2001_03210;AKUA2002_03150;AKUA2003_03150;AKUA2101_03300;AKUA2102_03200;AKUA2103_03150;AKUFHON2_03250;AKUG0101_03160;AKUG0102_03130;AKUG0103_03120;AKUG0401_03120;AKUG0402_03120;AKUG0403_03310;AKUG0404_03140;AKUG0405_03120;AKUG0406_…
332	ftsH	core	1983		O	X	AKUA0901_03200;AKUA1001_03180;AKUA1002_03200;AKUA1003_03150;AKUA1201_03200;AKUA1202_03280;AKUA1401_03210;AKUA1404_03360;AKUA1802_03200;AKUA1803_03200;AKUA1805_03300;AKUA2001_03220;AKUA2002_03160;AKUA2003_03160;AKUA2101_03310;AKUA2102_03210;AKUA2103_03160;AKUFHON2_03260;AKUG0101_03170;AKUG0102_03140;AKUG0103_03130;AKUG0401_03130;AKUG0402_03130;AKUG0403_03320;AKUG0404_03150;AKUG0405_03130;AKUG0406_…
333	hslO	core	882		O	X	AKUA0901_03210;AKUA1001_03190;AKUA1002_03210;AKUA1003_03160;AKUA1201_03210;AKUA1202_03290;AKUA1401_03220;AKUA1404_03370;AKUA1802_03210;AKUA1803_03210;AKUA1805_03310;AKUA2001_03230;AKUA2002_03170;AKUA2003_03170;AKUA2101_03320;AKUA2102_03220;AKUA2103_03170;AKUFHON2_03270;AKUG0101_03180;AKUG0102_03150;AKUG0103_03140;AKUG0401_03140;AKUG0402_03140;AKUG0403_03330;AKUG0404_03160;AKUG0405_03140;AKUG0406_…
334	dusB	core	1011		J	X	AKUA0901_03220;AKUA1001_03200;AKUA1002_03220;AKUA1003_03170;AKUA1201_03220;AKUA1202_03300;AKUA1401_03230;AKUA1404_03380;AKUA1802_03220;AKUA1803_03220;AKUA1805_03320;AKUA2001_03240;AKUA2002_03180;AKUA2003_03180;AKUA2101_03330;AKUA2102_03230;AKUA2103_03180;AKUFHON2_03280;AKUG0101_03190;AKUG0102_03160;AKUG0103_03150;AKUG0401_03150;AKUG0402_03150;AKUG0403_03340;AKUG0404_03170;AKUG0405_03150;AKUG0406_…
335	lysS	core	1401	X	J		AKUA0901_03230;AKUA1001_03210;AKUA1002_03230;AKUA1003_03180;AKUA1201_03230;AKUA1202_03310;AKUA1401_03240;AKUA1404_03390;AKUA1802_03230;AKUA1803_03230;AKUA1805_03330;AKUA2001_03250;AKUA2002_03190;AKUA2003_03190;AKUA2101_03340;AKUA2102_03240;AKUA2103_03190;AKUFHON2_03290;AKUG0101_03200;AKUG0102_03170;AKUG0103_03160;AKUG0401_03160;AKUG0402_03160;AKUG0403_03350;AKUG0404_03180;AKUG0405_03160;AKUG0406_…
336	thrB	core	606		E	X	AKUA0901_03420;AKUA1001_03400;AKUA1002_03420;AKUA1003_03370;AKUA1201_03420;AKUA1202_03510;AKUA1401_03430;AKUA1404_03600;AKUA1802_03420;AKUA1803_03420;AKUA1805_03520;AKUA2001_03440;AKUA2002_03380;AKUA2003_03380;AKUA2101_03530;AKUA2102_03430;AKUA2103_03380;AKUFHON2_03480;AKUG0101_03390;AKUG0102_03360;AKUG0103_03350;AKUG0401_03350;AKUG0402_03350;AKUG0403_03540;AKUG0404_03370;AKUG0405_03350;AKUG0406_…
337	tagU	core	1095		M	X	AKUA0901_03460;AKUA1001_03440;AKUA1002_03460;AKUA1003_03410;AKUA1201_03460;AKUA1202_03550;AKUA1401_03470;AKUA1404_03640;AKUA1802_03460;AKUA1803_03460;AKUA1805_03580;AKUA2001_03480;AKUA2002_03420;AKUA2003_03420;AKUA2101_03590;AKUA2102_03470;AKUA2103_03420;AKUFHON2_03520;AKUG0101_03430;AKUG0102_03400;AKUG0103_03390;AKUG0401_03390;AKUG0402_03390;AKUG0403_03580;AKUG0404_03410;AKUG0405_03390;AKUG0406_…
338		core	954		GER	X	AKUA0901_03470;AKUA1001_03450;AKUA1002_03470;AKUA1003_03420;AKUA1201_03470;AKUA1202_03560;AKUA1401_03480;AKUA1404_03650;AKUA1802_03470;AKUA1803_03470;AKUA1805_03590;AKUA2001_03490;AKUA2002_03430;AKUA2003_03430;AKUA2101_03600;AKUA2102_03480;AKUA2103_03430;AKUFHON2_03530;AKUG0101_03440;AKUG0102_03410;AKUG0103_03400;AKUG0401_03400;AKUG0402_03400;AKUG0403_03590;AKUG0404_03420;AKUG0405_03400;AKUG0406_…
339	gpmA	core	669		G	X	AKUA0901_03480;AKUA1001_03460;AKUA1002_03480;AKUA1003_03430;AKUA1201_03480;AKUA1202_03570;AKUA1401_03490;AKUA1404_03660;AKUA1802_03480;AKUA1803_03480;AKUA1805_03600;AKUA2001_03500;AKUA2002_03440;AKUA2003_03440;AKUA2101_03610;AKUA2102_03490;AKUA2103_03440;AKUFHON2_03540;AKUG0101_03450;AKUG0102_03420;AKUG0103_03410;AKUG0401_03410;AKUG0402_03410;AKUG0403_03600;AKUG0404_03430;AKUG0405_03410;AKUG0406_…
340	pepC	core	1341		E	X	AKUA0901_03490;AKUA1001_03470;AKUA1002_03490;AKUA1003_03440;AKUA1201_03490;AKUA1202_03580;AKUA1401_03500;AKUA1404_03670;AKUA1802_03490;AKUA1803_03490;AKUA1805_03610;AKUA2001_03510;AKUA2002_03450;AKUA2003_03450;AKUA2101_03620;AKUA2102_03500;AKUA2103_03450;AKUFHON2_03570;AKUG0101_03460;AKUG0102_03430;AKUG0103_03420;AKUG0401_03420;AKUG0402_03420;AKUG0403_03610;AKUG0404_03440;AKUG0405_03420;AKUG0406_…
341	rpiA	core	690		G	X	AKUA0901_03500;AKUA1001_03480;AKUA1002_03500;AKUA1003_03450;AKUA1201_03500;AKUA1202_03590;AKUA1401_03510;AKUA1404_03680;AKUA1802_03500;AKUA1803_03500;AKUA1805_03620;AKUA2001_03520;AKUA2002_03460;AKUA2003_03460;AKUA2101_03630;AKUA2102_03510;AKUA2103_03460;AKUFHON2_03580;AKUG0101_03470;AKUG0102_03440;AKUG0103_03430;AKUG0401_03430;AKUG0402_03430;AKUG0403_03620;AKUG0404_03450;AKUG0405_03430;AKUG0406_…
342	dut	core	537	X	FV		AKUA0901_03510;AKUA1001_03490;AKUA1002_03510;AKUA1003_03460;AKUA1201_03510;AKUA1202_03600;AKUA1401_03520;AKUA1404_03690;AKUA1802_03510;AKUA1803_03510;AKUA1805_03630;AKUA2001_03530;AKUA2002_03470;AKUA2003_03470;AKUA2101_03640;AKUA2102_03520;AKUA2103_03470;AKUFHON2_03590;AKUG0101_03480;AKUG0102_03450;AKUG0103_03440;AKUG0401_03440;AKUG0402_03440;AKUG0403_03630;AKUG0404_03460;AKUG0405_03440;AKUG0406_…
343	radA	core	1377		L	X	AKUA0901_03520;AKUA1001_03500;AKUA1002_03520;AKUA1003_03470;AKUA1201_03520;AKUA1202_03610;AKUA1401_03530;AKUA1404_03700;AKUA1802_03520;AKUA1803_03520;AKUA1805_03640;AKUA2001_03540;AKUA2002_03480;AKUA2003_03480;AKUA2101_03650;AKUA2102_03530;AKUA2103_03480;AKUFHON2_03600;AKUG0101_03490;AKUG0102_03460;AKUG0103_03450;AKUG0401_03450;AKUG0402_03450;AKUG0403_03640;AKUG0404_03470;AKUG0405_03450;AKUG0406_…
344	yacL	core	894		R	X	AKUA0901_03530;AKUA1001_03510;AKUA1002_03530;AKUA1003_03480;AKUA1201_03530;AKUA1202_03620;AKUA1401_03540;AKUA1404_03710;AKUA1802_03530;AKUA1803_03530;AKUA1805_03650;AKUA2001_03550;AKUA2002_03490;AKUA2003_03490;AKUA2101_03660;AKUA2102_03540;AKUA2103_03490;AKUFHON2_03610;AKUG0101_03500;AKUG0102_03470;AKUG0103_03460;AKUG0401_03460;AKUG0402_03460;AKUG0403_03650;AKUG0404_03480;AKUG0405_03460;AKUG0406_…
345	gltX	core	1491		J	X	AKUA0901_03540;AKUA1001_03520;AKUA1002_03540;AKUA1003_03490;AKUA1201_03540;AKUA1202_03630;AKUA1401_03550;AKUA1404_03720;AKUA1802_03540;AKUA1803_03540;AKUA1805_03660;AKUA2001_03560;AKUA2002_03500;AKUA2003_03500;AKUA2101_03670;AKUA2102_03550;AKUA2103_03500;AKUFHON2_03620;AKUG0101_03510;AKUG0102_03480;AKUG0103_03470;AKUG0401_03470;AKUG0402_03470;AKUG0403_03660;AKUG0404_03490;AKUG0405_03470;AKUG0406_…
346	cysS	core	1407		J	X	AKUA0901_03550;AKUA1001_03530;AKUA1002_03550;AKUA1003_03500;AKUA1201_03550;AKUA1202_03640;AKUA1401_03560;AKUA1404_03730;AKUA1802_03550;AKUA1803_03550;AKUA1805_03670;AKUA2001_03570;AKUA2002_03510;AKUA2003_03510;AKUA2101_03680;AKUA2102_03560;AKUA2103_03510;AKUFHON2_03630;AKUG0101_03520;AKUG0102_03490;AKUG0103_03480;AKUG0401_03480;AKUG0402_03480;AKUG0403_03670;AKUG0404_03500;AKUG0405_03480;AKUG0406_…
347	mrnC	core	420		J	X	AKUA0901_03560;AKUA1001_03540;AKUA1002_03560;AKUA1003_03510;AKUA1201_03560;AKUA1202_03650;AKUA1401_03570;AKUA1404_03740;AKUA1802_03560;AKUA1803_03560;AKUA1805_03680;AKUA2001_03580;AKUA2002_03520;AKUA2003_03520;AKUA2101_03690;AKUA2102_03570;AKUA2103_03520;AKUFHON2_03640;AKUG0101_03530;AKUG0102_03500;AKUG0103_03490;AKUG0401_03490;AKUG0402_03490;AKUG0403_03680;AKUG0404_03510;AKUG0405_03490;AKUG0406_…
348		core	756		J	X	AKUA0901_03570;AKUA1001_03550;AKUA1002_03570;AKUA1003_03520;AKUA1201_03570;AKUA1202_03660;AKUA1401_03580;AKUA1404_03750;AKUA1802_03570;AKUA1803_03570;AKUA1805_03690;AKUA2001_03590;AKUA2002_03530;AKUA2003_03530;AKUA2101_03700;AKUA2102_03580;AKUA2103_03530;AKUFHON2_03650;AKUG0101_03540;AKUG0102_03510;AKUG0103_03500;AKUG0401_03500;AKUG0402_03500;AKUG0403_03690;AKUG0404_03520;AKUG0405_03500;AKUG0406_…
349	yacP	core	525		J	X	AKUA0901_03580;AKUA1001_03560;AKUA1002_03580;AKUA1003_03530;AKUA1201_03580;AKUA1202_03670;AKUA1401_03590;AKUA1404_03760;AKUA1802_03580;AKUA1803_03580;AKUA1805_03700;AKUA2001_03600;AKUA2002_03540;AKUA2003_03540;AKUA2101_03710;AKUA2102_03590;AKUA2103_03540;AKUFHON2_03660;AKUG0101_03550;AKUG0102_03520;AKUG0103_03510;AKUG0401_03510;AKUG0402_03510;AKUG0403_03700;AKUG0404_03530;AKUG0405_03510;AKUG0406_…
350		core	339			X	AKUA0901_03590;AKUA1001_03570;AKUA1002_03590;AKUA1003_03540;AKUA1201_03590;AKUA1202_03680;AKUA1401_03600;AKUA1404_03770;AKUA1802_03590;AKUA1803_03590;AKUA1805_03710;AKUA2001_03610;AKUA2002_03550;AKUA2003_03550;AKUA2101_03720;AKUA2102_03600;AKUA2103_03550;AKUFHON2_03670;AKUG0101_03560;AKUG0102_03530;AKUG0103_03520;AKUG0401_03520;AKUG0402_03520;AKUG0403_03710;AKUG0404_03540;AKUG0405_03520;AKUG0406_…
351		core	174		U		AKUA0901_03610;AKUA1001_03590;AKUA1002_03610;AKUA1003_03560;AKUA1201_03610;AKUA1202_03690;AKUA1401_03610;AKUA1404_03790;AKUA1802_03610;AKUA1803_03610;AKUA1805_03720;AKUA2001_03630;AKUA2002_03570;AKUA2003_03570;AKUA2101_03730;AKUA2102_03620;AKUA2103_03570;AKUFHON2_03690;AKUG0101_03580;AKUG0102_03550;AKUG0103_03540;AKUG0401_03540;AKUG0402_03540;AKUG0403_03730;AKUG0404_03560;AKUG0405_03540;AKUG0406_…
352	nusG	core	546		K	X	AKUA0901_03620;AKUA1001_03600;AKUA1002_03620;AKUA1003_03570;AKUA1201_03620;AKUA1202_03700;AKUA1401_03620;AKUA1404_03800;AKUA1802_03620;AKUA1803_03620;AKUA1805_03730;AKUA2001_03640;AKUA2002_03580;AKUA2003_03580;AKUA2101_03740;AKUA2102_03630;AKUA2103_03580;AKUFHON2_03700;AKUG0101_03590;AKUG0102_03560;AKUG0103_03550;AKUG0401_03550;AKUG0402_03550;AKUG0403_03740;AKUG0404_03570;AKUG0405_03550;AKUG0406_…
353	rplK	core	426		J	X	AKUA0901_03630;AKUA1001_03610;AKUA1002_03630;AKUA1003_03580;AKUA1201_03630;AKUA1202_03710;AKUA1401_03630;AKUA1404_03810;AKUA1802_03630;AKUA1803_03630;AKUA1805_03740;AKUA2001_03650;AKUA2002_03590;AKUA2003_03590;AKUA2101_03750;AKUA2102_03640;AKUA2103_03590;AKUFHON2_03710;AKUG0101_03600;AKUG0102_03570;AKUG0103_03560;AKUG0401_03560;AKUG0402_03560;AKUG0403_03750;AKUG0404_03580;AKUG0405_03560;AKUG0406_…
354	rplA	core	333		J	X	AKUA0901_03640;AKUA1001_03620;AKUA1002_03640;AKUA1003_03590;AKUA1201_03640;AKUA1202_03720;AKUA1401_03640;AKUA1404_03820;AKUA1802_03640;AKUA1803_03640;AKUA1805_03750;AKUA2001_03660;AKUA2002_03600;AKUA2003_03600;AKUA2101_03760;AKUA2102_03650;AKUA2103_03600;AKUFHON2_03720;AKUG0101_03610;AKUG0102_03580;AKUG0103_03570;AKUG0401_03570;AKUG0402_03570;AKUG0403_03760;AKUG0404_03590;AKUG0405_03570;AKUG0406_…
355	rplJ	core	507		J	X	AKUA0901_03650;AKUA1001_03630;AKUA1002_03650;AKUA1003_03600;AKUA1201_03650;AKUA1202_03730;AKUA1401_03650;AKUA1404_03830;AKUA1802_03650;AKUA1803_03650;AKUA1805_03760;AKUA2001_03670;AKUA2002_03610;AKUA2003_03610;AKUA2101_03770;AKUA2102_03660;AKUA2103_03610;AKUFHON2_03730;AKUG0101_03620;AKUG0102_03590;AKUG0103_03580;AKUG0401_03580;AKUG0402_03580;AKUG0403_03770;AKUG0404_03600;AKUG0405_03580;AKUG0406_…
356	rplL	core	363		J	X	AKUA0901_03660;AKUA1001_03640;AKUA1002_03660;AKUA1003_03610;AKUA1201_03660;AKUA1202_03740;AKUA1401_03660;AKUA1404_03840;AKUA1802_03660;AKUA1803_03660;AKUA1805_03770;AKUA2001_03680;AKUA2002_03620;AKUA2003_03620;AKUA2101_03780;AKUA2102_03670;AKUA2103_03620;AKUFHON2_03740;AKUG0101_03630;AKUG0102_03600;AKUG0103_03590;AKUG0401_03590;AKUG0402_03590;AKUG0403_03780;AKUG0404_03610;AKUG0405_03590;AKUG0406_…
357	mprF	core	1212			X	AKUA0901_03670;AKUA1001_03650;AKUA1002_03670;AKUA1003_03620;AKUA1201_03670;AKUA1202_03750;AKUA1401_03670;AKUA1404_03850;AKUA1802_03670;AKUA1803_03670;AKUA1805_03780;AKUA2001_03690;AKUA2002_03630;AKUA2003_03630;AKUA2101_03790;AKUA2102_03680;AKUA2103_03630;AKUFHON2_03750;AKUG0101_03640;AKUG0102_03610;AKUG0103_03600;AKUG0401_03600;AKUG0402_03600;AKUG0403_03790;AKUG0404_03620;AKUG0405_03600;AKUG0406_…
358	nrdF2	core	975		F	X	AKUA0901_03680;AKUA1001_03660;AKUA1002_03680;AKUA1003_03630;AKUA1201_03680;AKUA1202_03760;AKUA1401_03680;AKUA1404_03860;AKUA1802_03680;AKUA1803_03680;AKUA1805_03790;AKUA2001_03700;AKUA2002_03640;AKUA2003_03640;AKUA2101_03800;AKUA2102_03690;AKUA2103_03640;AKUFHON2_03760;AKUG0101_03660;AKUG0102_03620;AKUG0103_03610;AKUG0401_03610;AKUG0402_03610;AKUG0403_03800;AKUG0404_03630;AKUG0405_03610;AKUG0406_…
359	nrdE2	core	2166		F	X	AKUA0901_03690;AKUA1001_03670;AKUA1002_03690;AKUA1003_03640;AKUA1201_03690;AKUA1202_03770;AKUA1401_03690;AKUA1404_03870;AKUA1802_03690;AKUA1803_03690;AKUA1805_03800;AKUA2001_03710;AKUA2002_03650;AKUA2003_03650;AKUA2101_03810;AKUA2102_03700;AKUA2103_03650;AKUFHON2_03770;AKUG0101_03670;AKUG0102_03630;AKUG0103_03620;AKUG0401_03620;AKUG0402_03620;AKUG0403_03810;AKUG0404_03640;AKUG0405_03620;AKUG0406_…
360	nrdH	core	228		O		AKUA0901_03700;AKUA1001_03680;AKUA1002_03700;AKUA1003_03650;AKUA1201_03700;AKUA1202_03780;AKUA1401_03700;AKUA1404_03880;AKUA1802_03700;AKUA1803_03700;AKUA1805_03810;AKUA2001_03720;AKUA2002_03660;AKUA2003_03660;AKUA2101_03820;AKUA2102_03710;AKUA2103_03660;AKUFHON2_03780;AKUG0101_03680;AKUG0102_03640;AKUG0103_03630;AKUG0401_03630;AKUG0402_03630;AKUG0403_03820;AKUG0404_03650;AKUG0405_03630;AKUG0406_…
361	rsmC	core	606		J	X	AKUA0901_03710;AKUA1001_03690;AKUA1002_03710;AKUA1003_03660;AKUA1201_03710;AKUA1202_03790;AKUA1401_03710;AKUA1404_03890;AKUA1802_03710;AKUA1803_03710;AKUA1805_03820;AKUA2001_03730;AKUA2002_03670;AKUA2003_03670;AKUA2101_03830;AKUA2102_03720;AKUA2103_03670;AKUFHON2_03790;AKUG0101_03690;AKUG0102_03650;AKUG0103_03640;AKUG0401_03640;AKUG0402_03640;AKUG0403_03830;AKUG0404_03660;AKUG0405_03640;AKUG0406_…
362	tadA	core	498	X	J		AKUA0901_03720;AKUA1001_03700;AKUA1002_03720;AKUA1003_03670;AKUA1201_03720;AKUA1202_03800;AKUA1401_03720;AKUA1404_03900;AKUA1802_03720;AKUA1803_03720;AKUA1805_03830;AKUA2001_03740;AKUA2002_03680;AKUA2003_03680;AKUA2101_03840;AKUA2102_03730;AKUA2103_03680;AKUFHON2_03800;AKUG0101_03700;AKUG0102_03660;AKUG0103_03650;AKUG0401_03650;AKUG0402_03650;AKUG0403_03840;AKUG0404_03670;AKUG0405_03650;AKUG0406_…
363	ruvB	core	1173		L	X	AKUA0901_03730;AKUA1001_03710;AKUA1002_03730;AKUA1003_03680;AKUA1201_03730;AKUA1202_03810;AKUA1401_03730;AKUA1404_03910;AKUA1802_03730;AKUA1803_03730;AKUA1805_03840;AKUA2001_03750;AKUA2002_03690;AKUA2003_03690;AKUA2101_03850;AKUA2102_03740;AKUA2103_03690;AKUFHON2_03810;AKUG0101_03710;AKUG0102_03670;AKUG0103_03660;AKUG0401_03660;AKUG0402_03660;AKUG0403_03850;AKUG0404_03680;AKUG0405_03660;AKUG0406_…
364	ybaB	core	318		K	X	AKUA0901_03740;AKUA1001_03720;AKUA1002_03740;AKUA1003_03690;AKUA1201_03740;AKUA1202_03820;AKUA1401_03740;AKUA1404_03920;AKUA1802_03740;AKUA1803_03740;AKUA1805_03850;AKUA2001_03760;AKUA2002_03700;AKUA2003_03700;AKUA2101_03860;AKUA2102_03750;AKUA2103_03700;AKUFHON2_03820;AKUG0101_03720;AKUG0102_03680;AKUG0103_03670;AKUG0401_03670;AKUG0402_03670;AKUG0403_03860;AKUG0404_03690;AKUG0405_03670;AKUG0406_…
365	recR	core	312		L	X	AKUA0901_03750;AKUA1001_03730;AKUA1002_03750;AKUA1003_03700;AKUA1201_03750;AKUA1202_03830;AKUA1401_03750;AKUA1404_03930;AKUA1802_03750;AKUA1803_03750;AKUA1805_03860;AKUA2001_03770;AKUA2002_03710;AKUA2003_03710;AKUA2101_03870;AKUA2102_03760;AKUA2103_03710;AKUFHON2_03830;AKUG0101_03730;AKUG0102_03690;AKUG0103_03680;AKUG0401_03680;AKUG0402_03680;AKUG0403_03870;AKUG0404_03700;AKUG0405_03680;AKUG0406_…
366		core	249				AKUA0901_03760;AKUA1001_03740;AKUA1002_03760;AKUA1003_03710;AKUA1201_03760;AKUA1202_03840;AKUA1401_03760;AKUA1404_03940;AKUA1802_03760;AKUA1803_03760;AKUA1805_03870;AKUA2001_03780;AKUA2002_03720;AKUA2003_03720;AKUA2101_03880;AKUA2102_03770;AKUA2103_03720;AKUFHON2_03840;AKUG0101_03740;AKUG0102_03700;AKUG0103_03690;AKUG0401_03690;AKUG0402_03690;AKUG0403_03880;AKUG0404_03710;AKUG0405_03690;AKUG0406_…
367	tmk	core	462		F	X	AKUA0901_03770;AKUA1001_03750;AKUA1002_03770;AKUA1003_03720;AKUA1201_03770;AKUA1202_03850;AKUA1401_03770;AKUA1404_03950;AKUA1802_03770;AKUA1803_03770;AKUA1805_03880;AKUA2001_03790;AKUA2002_03730;AKUA2003_03730;AKUA2101_03890;AKUA2102_03780;AKUA2103_03730;AKUFHON2_03850;AKUG0101_03750;AKUG0102_03710;AKUG0103_03700;AKUG0401_03700;AKUG0402_03700;AKUG0403_03890;AKUG0404_03720;AKUG0405_03700;AKUG0406_…
368	darA	core	327		T	X	AKUA0901_03780;AKUA1001_03760;AKUA1002_03780;AKUA1003_03730;AKUA1201_03780;AKUA1202_03860;AKUA1401_03780;AKUA1404_03960;AKUA1802_03780;AKUA1803_03780;AKUA1805_03890;AKUA2001_03800;AKUA2002_03740;AKUA2003_03740;AKUA2101_03900;AKUA2102_03790;AKUA2103_03740;AKUFHON2_03860;AKUG0101_03760;AKUG0102_03720;AKUG0103_03710;AKUG0401_03710;AKUG0402_03710;AKUG0403_03900;AKUG0404_03730;AKUG0405_03710;AKUG0406_…
369		core	1011		L	X	AKUA0901_03790;AKUA1001_03770;AKUA1002_03790;AKUA1003_03740;AKUA1201_03790;AKUA1202_03870;AKUA1401_03790;AKUA1404_03970;AKUA1802_03790;AKUA1803_03790;AKUA1805_03900;AKUA2001_03810;AKUA2002_03750;AKUA2003_03750;AKUA2101_03910;AKUA2102_03800;AKUA2103_03750;AKUFHON2_03870;AKUG0101_03770;AKUG0102_03730;AKUG0103_03720;AKUG0401_03720;AKUG0402_03720;AKUG0403_03910;AKUG0404_03740;AKUG0405_03720;AKUG0406_…
370	yabA	core	327		L	X	AKUA0901_03800;AKUA1001_03780;AKUA1002_03800;AKUA1003_03750;AKUA1201_03800;AKUA1202_03880;AKUA1401_03800;AKUA1404_03980;AKUA1802_03800;AKUA1803_03800;AKUA1805_03910;AKUA2001_03820;AKUA2002_03760;AKUA2003_03760;AKUA2101_03920;AKUA2102_03810;AKUA2103_03760;AKUFHON2_03880;AKUG0101_03780;AKUG0102_03740;AKUG0103_03730;AKUG0401_03730;AKUG0402_03730;AKUG0403_03920;AKUG0404_03750;AKUG0405_03730;AKUG0406_…
371	rsmI	core	879		J	X	AKUA0901_03810;AKUA1001_03790;AKUA1002_03810;AKUA1003_03760;AKUA1201_03810;AKUA1202_03890;AKUA1401_03810;AKUA1404_03990;AKUA1802_03810;AKUA1803_03810;AKUA1805_03920;AKUA2001_03830;AKUA2002_03770;AKUA2003_03770;AKUA2101_03930;AKUA2102_03820;AKUA2103_03770;AKUFHON2_03890;AKUG0101_03790;AKUG0102_03750;AKUG0103_03740;AKUG0401_03740;AKUG0402_03740;AKUG0403_03930;AKUG0404_03760;AKUG0405_03740;AKUG0406_…
372		core	759		I	X	AKUA0901_03820;AKUA1001_03800;AKUA1002_03820;AKUA1003_03770;AKUA1201_03820;AKUA1202_03900;AKUA1401_03820;AKUA1404_04000;AKUA1802_03820;AKUA1803_03820;AKUA1805_03930;AKUA2001_03840;AKUA2002_03780;AKUA2003_03780;AKUA2101_03940;AKUA2102_03830;AKUA2103_03780;AKUFHON2_03900;AKUG0101_03800;AKUG0102_03760;AKUG0103_03750;AKUG0401_03750;AKUG0402_03750;AKUG0403_03940;AKUG0404_03770;AKUG0405_03750;AKUG0406_…
373	tsaB	core	720		J	X	AKUA0901_03830;AKUA1001_03810;AKUA1002_03830;AKUA1003_03780;AKUA1201_03830;AKUA1202_03910;AKUA1401_03830;AKUA1404_04010;AKUA1802_03830;AKUA1803_03830;AKUA1805_03940;AKUA2001_03850;AKUA2002_03790;AKUA2003_03790;AKUA2101_03950;AKUA2102_03840;AKUA2103_03790;AKUFHON2_03910;AKUG0101_03810;AKUG0102_03770;AKUG0103_03760;AKUG0401_03760;AKUG0402_03760;AKUG0403_03950;AKUG0404_03780;AKUG0405_03760;AKUG0406_…
374	rimI	core	543	X	J		AKUA0901_03840;AKUA1001_03820;AKUA1002_03840;AKUA1003_03790;AKUA1201_03840;AKUA1202_03920;AKUA1401_03840;AKUA1404_04020;AKUA1802_03840;AKUA1803_03840;AKUA1805_03950;AKUA2001_03860;AKUA2002_03800;AKUA2003_03800;AKUA2101_03960;AKUA2102_03850;AKUA2103_03800;AKUFHON2_03920;AKUG0101_03820;AKUG0102_03780;AKUG0103_03770;AKUG0401_03770;AKUG0402_03770;AKUG0403_03960;AKUG0404_03790;AKUG0405_03770;AKUG0406_…
375	tsaD	core	1029		J	X	AKUA0901_03850;AKUA1001_03830;AKUA1002_03850;AKUA1003_03800;AKUA1201_03850;AKUA1202_03930;AKUA1401_03850;AKUA1404_04030;AKUA1802_03850;AKUA1803_03850;AKUA1805_03960;AKUA2001_03870;AKUA2002_03810;AKUA2003_03810;AKUA2101_03970;AKUA2102_03860;AKUA2103_03810;AKUFHON2_03930;AKUG0101_03830;AKUG0102_03790;AKUG0103_03780;AKUG0401_03780;AKUG0402_03780;AKUG0403_03970;AKUG0404_03800;AKUG0405_03780;AKUG0406_…
376	yheS	core	1947	X	R		AKUA0901_03860;AKUA1001_03860;AKUA1002_03860;AKUA1003_03810;AKUA1201_03860;AKUA1202_03940;AKUA1401_03860;AKUA1404_04040;AKUA1802_03860;AKUA1803_03860;AKUA1805_03970;AKUA2001_03880;AKUA2002_03840;AKUA2003_03840;AKUA2101_03980;AKUA2102_03870;AKUA2103_03820;AKUFHON2_03940;AKUG0101_03840;AKUG0102_03800;AKUG0103_03790;AKUG0401_03790;AKUG0402_03790;AKUG0403_03980;AKUG0404_03810;AKUG0405_03790;AKUG0406_…
377	rex	core	633		K	X	AKUA0901_03870;AKUA1001_03870;AKUA1002_03870;AKUA1003_03820;AKUA1201_03870;AKUA1202_03950;AKUA1401_03870;AKUA1404_04050;AKUA1802_03870;AKUA1803_03870;AKUA1805_03980;AKUA2001_03890;AKUA2002_03850;AKUA2003_03850;AKUA2101_03990;AKUA2102_03880;AKUA2103_03830;AKUFHON2_03950;AKUG0101_03850;AKUG0102_03810;AKUG0103_03800;AKUG0401_03800;AKUG0402_03800;AKUG0403_03990;AKUG0404_03820;AKUG0405_03800;AKUG0406_…
378	groS	core	285		O		AKUA0901_03880;AKUA1001_03880;AKUA1002_03880;AKUA1003_03830;AKUA1201_03880;AKUA1202_03960;AKUA1401_03880;AKUA1404_04060;AKUA1802_03880;AKUA1803_03880;AKUA1805_03990;AKUA2001_03900;AKUA2002_03860;AKUA2003_03860;AKUA2101_04000;AKUA2102_03890;AKUA2103_03840;AKUFHON2_03960;AKUG0101_03860;AKUG0102_03820;AKUG0103_03810;AKUG0401_03810;AKUG0402_03810;AKUG0403_04000;AKUG0404_03830;AKUG0405_03810;AKUG0406_…
379	groL	core	1614	X	O		AKUA0901_03890;AKUA1001_03890;AKUA1002_03890;AKUA1003_03840;AKUA1201_03890;AKUA1202_03970;AKUA1401_03890;AKUA1404_04070;AKUA1802_03890;AKUA1803_03890;AKUA1805_04000;AKUA2001_03910;AKUA2002_03870;AKUA2003_03870;AKUA2101_04010;AKUA2102_03900;AKUA2103_03850;AKUFHON2_03970;AKUG0101_03870;AKUG0102_03830;AKUG0103_03820;AKUG0401_03820;AKUG0402_03820;AKUG0403_04010;AKUG0404_03840;AKUG0405_03820;AKUG0406_…
380	tagO	core	1098		M	X	AKUA0901_03900;AKUA1001_03900;AKUA1002_03900;AKUA1003_03850;AKUA1201_03900;AKUA1202_03980;AKUA1401_03900;AKUA1404_04080;AKUA1802_03900;AKUA1803_03900;AKUA1805_04010;AKUA2001_03920;AKUA2002_03880;AKUA2003_03880;AKUA2101_04020;AKUA2102_03910;AKUA2103_03860;AKUFHON2_03980;AKUG0101_03880;AKUG0102_03840;AKUG0103_03830;AKUG0401_03830;AKUG0402_03830;AKUG0403_04020;AKUG0404_03850;AKUG0405_03830;AKUG0406_…
381	yigZ	core	450		R	X	AKUA0901_03910;AKUA1001_03910;AKUA1002_03910;AKUA1003_03860;AKUA1201_03910;AKUA1202_03990;AKUA1401_03910;AKUA1404_04090;AKUA1802_03910;AKUA1803_03910;AKUA1805_04020;AKUA2001_03930;AKUA2002_03890;AKUA2003_03890;AKUA2101_04030;AKUA2102_03920;AKUA2103_03870;AKUFHON2_03990;AKUG0101_03890;AKUG0102_03850;AKUG0103_03840;AKUG0401_03840;AKUG0402_03840;AKUG0403_04030;AKUG0404_03860;AKUG0405_03840;AKUG0406_…
382	comFA	core	990		L	X	AKUA0901_03920;AKUA1001_03920;AKUA1002_03920;AKUA1003_03870;AKUA1201_03920;AKUA1202_04000;AKUA1401_03920;AKUA1404_04100;AKUA1802_03920;AKUA1803_03920;AKUA1805_04030;AKUA2001_03940;AKUA2002_03900;AKUA2003_03900;AKUA2101_04040;AKUA2102_03930;AKUA2103_03880;AKUFHON2_04000;AKUG0101_03900;AKUG0102_03860;AKUG0103_03850;AKUG0401_03850;AKUG0402_03850;AKUG0403_04040;AKUG0404_03870;AKUG0405_03850;AKUG0406_…
383		core	411		R	X	AKUA0901_03930;AKUA1001_03930;AKUA1002_03930;AKUA1003_03880;AKUA1201_03930;AKUA1202_04010;AKUA1401_03930;AKUA1404_04110;AKUA1802_03930;AKUA1803_03930;AKUA1805_04040;AKUA2001_03950;AKUA2002_03910;AKUA2003_03910;AKUA2101_04050;AKUA2102_03940;AKUA2103_03890;AKUFHON2_04010;AKUG0101_03910;AKUG0102_03870;AKUG0103_03860;AKUG0401_03860;AKUG0402_03860;AKUG0403_04050;AKUG0404_03880;AKUG0405_03860;AKUG0406_…
384	secA	core	2364		U	X	AKUA0901_03940;AKUA1001_03940;AKUA1002_03940;AKUA1003_03890;AKUA1201_03940;AKUA1202_04020;AKUA1401_03940;AKUA1404_04120;AKUA1802_03940;AKUA1803_03940;AKUA1805_04050;AKUA2001_03960;AKUA2002_03920;AKUA2003_03920;AKUA2101_04060;AKUA2102_03950;AKUA2103_03900;AKUFHON2_04020;AKUG0101_03920;AKUG0102_03880;AKUG0103_03870;AKUG0401_03870;AKUG0402_03870;AKUG0403_04060;AKUG0404_03890;AKUG0405_03870;AKUG0406_…
385	prfB	core	837		J	X	AKUA0901_03950;AKUA1001_03950;AKUA1002_03950;AKUA1003_03900;AKUA1201_03950;AKUA1202_04030;AKUA1401_03950;AKUA1404_04130;AKUA1802_03950;AKUA1803_03950;AKUA1805_04060;AKUA2001_03970;AKUA2002_03930;AKUA2003_03930;AKUA2101_04070;AKUA2102_03960;AKUA2103_03910;AKUFHON2_04030;AKUG0101_03930;AKUG0102_03890;AKUG0103_03880;AKUG0401_03880;AKUG0402_03880;AKUG0403_04070;AKUG0404_03900;AKUG0405_03880;AKUG0406_…
386	minJ	core	1155		O	X	AKUA0901_03960;AKUA1001_03960;AKUA1002_03960;AKUA1003_03910;AKUA1201_03960;AKUA1202_04040;AKUA1401_03960;AKUA1404_04140;AKUA1802_03960;AKUA1803_03960;AKUA1805_04070;AKUA2001_03980;AKUA2002_03940;AKUA2003_03940;AKUA2101_04080;AKUA2102_03970;AKUA2103_03920;AKUFHON2_04040;AKUG0101_03940;AKUG0102_03900;AKUG0103_03890;AKUG0401_03890;AKUG0402_03890;AKUG0403_04080;AKUG0404_03910;AKUG0405_03890;AKUG0406_…
387		core	267		KT		AKUA0901_03970;AKUA1001_03970;AKUA1002_03970;AKUA1003_03920;AKUA1201_03970;AKUA1202_04050;AKUA1401_03970;AKUA1404_04150;AKUA1802_03970;AKUA1803_03970;AKUA1805_04080;AKUA2001_03990;AKUA2002_03950;AKUA2003_03950;AKUA2101_04090;AKUA2102_03980;AKUA2103_03930;AKUFHON2_04050;AKUG0101_03950;AKUG0102_03910;AKUG0103_03900;AKUG0401_03900;AKUG0402_03900;AKUG0403_04090;AKUG0404_03920;AKUG0405_03900;AKUG0406_…
388		core	336		S	X	AKUA0901_03980;AKUA1001_03980;AKUA1002_03980;AKUA1003_03930;AKUA1201_03980;AKUA1202_04060;AKUA1401_03980;AKUA1404_04160;AKUA1802_03980;AKUA1803_03980;AKUA1805_04090;AKUA2001_04000;AKUA2002_03960;AKUA2003_03960;AKUA2101_04100;AKUA2102_03990;AKUA2103_03940;AKUFHON2_04060;AKUG0101_03960;AKUG0102_03920;AKUG0103_03910;AKUG0401_03910;AKUG0402_03910;AKUG0403_04100;AKUG0404_03930;AKUG0405_03910;AKUG0406_…
389	hprK	core	939		T	X	AKUA0901_03990;AKUA1001_03990;AKUA1002_03990;AKUA1003_03940;AKUA1201_03990;AKUA1202_04070;AKUA1401_03990;AKUA1404_04170;AKUA1802_03990;AKUA1803_03990;AKUA1805_04100;AKUA2001_04010;AKUA2002_03970;AKUA2003_03970;AKUA2101_04110;AKUA2102_04000;AKUA2103_03950;AKUFHON2_04070;AKUG0101_03970;AKUG0102_03930;AKUG0103_03920;AKUG0401_03920;AKUG0402_03920;AKUG0403_04110;AKUG0404_03940;AKUG0405_03920;AKUG0406_…
390	lgt	core	822		M	X	AKUA0901_04000;AKUA1001_04000;AKUA1002_04000;AKUA1003_03950;AKUA1201_04000;AKUA1202_04080;AKUA1401_04000;AKUA1404_04180;AKUA1802_04000;AKUA1803_04000;AKUA1805_04110;AKUA2001_04020;AKUA2002_03980;AKUA2003_03980;AKUA2101_04120;AKUA2102_04010;AKUA2103_03960;AKUFHON2_04080;AKUG0101_03980;AKUG0102_03940;AKUG0103_03930;AKUG0401_03930;AKUG0402_03930;AKUG0403_04120;AKUG0404_03950;AKUG0405_03930;AKUG0406_…
391	gpsA	core	1017		C	X	AKUA0901_04010;AKUA1001_04010;AKUA1002_04010;AKUA1003_03960;AKUA1201_04010;AKUA1202_04090;AKUA1401_04010;AKUA1404_04190;AKUA1802_04010;AKUA1803_04010;AKUA1805_04120;AKUA2001_04030;AKUA2002_03990;AKUA2003_03990;AKUA2101_04130;AKUA2102_04020;AKUA2103_03970;AKUFHON2_04090;AKUG0101_03990;AKUG0102_03950;AKUG0103_03940;AKUG0401_03940;AKUG0402_03940;AKUG0403_04130;AKUG0404_03960;AKUG0405_03940;AKUG0406_…
392	gtaB	core	876		M	X	AKUA0901_04020;AKUA1001_04020;AKUA1002_04020;AKUA1003_03970;AKUA1201_04020;AKUA1202_04100;AKUA1401_04020;AKUA1404_04200;AKUA1802_04020;AKUA1803_04020;AKUA1805_04130;AKUA2001_04040;AKUA2002_04000;AKUA2003_04000;AKUA2101_04140;AKUA2102_04030;AKUA2103_03980;AKUFHON2_04100;AKUG0101_04000;AKUG0102_03960;AKUG0103_03950;AKUG0401_03950;AKUG0402_03950;AKUG0403_04140;AKUG0404_03970;AKUG0405_03950;AKUG0406_…
393	trxB	core	921		O	X	AKUA0901_04030;AKUA1001_04030;AKUA1002_04030;AKUA1003_03980;AKUA1201_04030;AKUA1202_04110;AKUA1401_04030;AKUA1404_04210;AKUA1802_04030;AKUA1803_04030;AKUA1805_04140;AKUA2001_04050;AKUA2002_04010;AKUA2003_04010;AKUA2101_04150;AKUA2102_04040;AKUA2103_03990;AKUFHON2_04110;AKUG0101_04010;AKUG0102_03970;AKUG0103_03960;AKUG0401_03960;AKUG0402_03960;AKUG0403_04150;AKUG0404_03980;AKUG0405_03960;AKUG0406_…
394	uvrB	core	2013		L	X	AKUA0901_04040;AKUA1001_04040;AKUA1002_04040;AKUA1003_03990;AKUA1201_04040;AKUA1202_04120;AKUA1401_04040;AKUA1404_04220;AKUA1802_04040;AKUA1803_04040;AKUA1805_04150;AKUA2001_04060;AKUA2002_04020;AKUA2003_04020;AKUA2101_04160;AKUA2102_04050;AKUA2103_04000;AKUFHON2_04120;AKUG0101_04020;AKUG0102_03980;AKUG0103_03970;AKUG0401_03970;AKUG0402_03970;AKUG0403_04160;AKUG0404_03990;AKUG0405_03970;AKUG0406_…
395	uvrA	core	2856	X	L		AKUA0901_04050;AKUA1001_04050;AKUA1002_04050;AKUA1003_04000;AKUA1201_04050;AKUA1202_04130;AKUA1401_04050;AKUA1404_04230;AKUA1802_04050;AKUA1803_04050;AKUA1805_04160;AKUA2001_04070;AKUA2002_04030;AKUA2003_04030;AKUA2101_04170;AKUA2102_04060;AKUA2103_04010;AKUFHON2_04130;AKUG0101_04030;AKUG0102_03990;AKUG0103_03980;AKUG0401_03980;AKUG0402_03980;AKUG0403_04170;AKUG0404_04000;AKUG0405_03980;AKUG0406_…
396		core	708		GH	X	AKUA0901_04060;AKUA1001_04060;AKUA1002_04060;AKUA1003_04010;AKUA1201_04060;AKUA1202_04140;AKUA1401_04060;AKUA1404_04240;AKUA1802_04060;AKUA1803_04060;AKUA1805_04170;AKUA2001_04080;AKUA2002_04040;AKUA2003_04040;AKUA2101_04180;AKUA2102_04070;AKUA2103_04020;AKUFHON2_04140;AKUG0101_04040;AKUG0102_04000;AKUG0103_03990;AKUG0401_03990;AKUG0402_03990;AKUG0403_04180;AKUG0404_04010;AKUG0405_03990;AKUG0406_…
397	whiA	core	864		K	X	AKUA0901_04070;AKUA1001_04070;AKUA1002_04070;AKUA1003_04020;AKUA1201_04070;AKUA1202_04150;AKUA1401_04070;AKUA1404_04250;AKUA1802_04070;AKUA1803_04070;AKUA1805_04180;AKUA2001_04090;AKUA2002_04050;AKUA2003_04050;AKUA2101_04190;AKUA2102_04080;AKUA2103_04030;AKUFHON2_04150;AKUG0101_04050;AKUG0102_04010;AKUG0103_04000;AKUG0401_04000;AKUG0402_04000;AKUG0403_04190;AKUG0404_04020;AKUG0405_04000;AKUG0406_…
398	clpP	core	594		O	X	AKUA0901_04080;AKUA1001_04080;AKUA1002_04080;AKUA1003_04030;AKUA1201_04080;AKUA1202_04160;AKUA1401_04080;AKUA1404_04260;AKUA1802_04080;AKUA1803_04080;AKUA1805_04190;AKUA2001_04100;AKUA2002_04060;AKUA2003_04060;AKUA2101_04200;AKUA2102_04090;AKUA2103_04040;AKUFHON2_04160;AKUG0101_04090;AKUG0102_04050;AKUG0103_04040;AKUG0401_04040;AKUG0402_04040;AKUG0403_04200;AKUG0404_04060;AKUG0405_04040;AKUG0406_…
399	gapA1	core	1014		G	X	AKUA0901_04100;AKUA1001_04100;AKUA1002_04100;AKUA1003_04050;AKUA1201_04100;AKUA1202_04180;AKUA1401_04100;AKUA1404_04280;AKUA1802_04100;AKUA1803_04100;AKUA1805_04210;AKUA2001_04120;AKUA2002_04080;AKUA2003_04080;AKUA2101_04220;AKUA2102_04110;AKUA2103_04060;AKUFHON2_04180;AKUG0101_04110;AKUG0102_04070;AKUG0103_04060;AKUG0401_04060;AKUG0402_04060;AKUG0403_04220;AKUG0404_04080;AKUG0405_04060;AKUG0406_…
400	pgk	core	1215		G	X	AKUA0901_04110;AKUA1001_04110;AKUA1002_04110;AKUA1003_04060;AKUA1201_04110;AKUA1202_04190;AKUA1401_04110;AKUA1404_04290;AKUA1802_04110;AKUA1803_04110;AKUA1805_04220;AKUA2001_04130;AKUA2002_04090;AKUA2003_04090;AKUA2101_04230;AKUA2102_04120;AKUA2103_04070;AKUFHON2_04190;AKUG0101_04120;AKUG0102_04080;AKUG0103_04070;AKUG0401_04070;AKUG0402_04070;AKUG0403_04230;AKUG0404_04090;AKUG0405_04070;AKUG0406_…
401	tpiA	core	762		G	X	AKUA0901_04120;AKUA1001_04120;AKUA1002_04120;AKUA1003_04070;AKUA1201_04120;AKUA1202_04200;AKUA1401_04120;AKUA1404_04300;AKUA1802_04120;AKUA1803_04120;AKUA1805_04230;AKUA2001_04140;AKUA2002_04100;AKUA2003_04100;AKUA2101_04240;AKUA2102_04130;AKUA2103_04080;AKUFHON2_04200;AKUG0101_04130;AKUG0102_04090;AKUG0103_04080;AKUG0401_04080;AKUG0402_04080;AKUG0403_04240;AKUG0404_04100;AKUG0405_04080;AKUG0406_…
402	eno2	core	1320		G	X	AKUA0901_04130;AKUA1001_04130;AKUA1002_04130;AKUA1003_04080;AKUA1201_04130;AKUA1202_04210;AKUA1401_04130;AKUA1404_04310;AKUA1802_04130;AKUA1803_04130;AKUA1805_04240;AKUA2001_04150;AKUA2002_04110;AKUA2003_04110;AKUA2101_04250;AKUA2102_04140;AKUA2103_04090;AKUFHON2_04210;AKUG0101_04140;AKUG0102_04100;AKUG0103_04090;AKUG0401_04090;AKUG0402_04090;AKUG0403_04250;AKUG0404_04110;AKUG0405_04090;AKUG0406_…
403	secG	core	240		U		AKUA0901_04150;AKUA1001_04150;AKUA1002_04150;AKUA1003_04100;AKUA1201_04150;AKUA1202_04230;AKUA1401_04150;AKUA1404_04330;AKUA1802_04150;AKUA1803_04150;AKUA1805_04260;AKUA2001_04170;AKUA2002_04130;AKUA2003_04130;AKUA2101_04270;AKUA2102_04160;AKUA2103_04110;AKUFHON2_04240;AKUG0101_04160;AKUG0102_04120;AKUG0103_04110;AKUG0401_04110;AKUG0402_04120;AKUG0403_04270;AKUG0404_04130;AKUG0405_04110;AKUG0406_…
404	rnr	core	2328	X	K		AKUA0901_04160;AKUA1001_04160;AKUA1002_04160;AKUA1003_04110;AKUA1201_04160;AKUA1202_04240;AKUA1401_04160;AKUA1404_04340;AKUA1802_04160;AKUA1803_04160;AKUA1805_04270;AKUA2001_04180;AKUA2002_04140;AKUA2003_04140;AKUA2101_04280;AKUA2102_04170;AKUA2103_04120;AKUFHON2_04250;AKUG0101_04170;AKUG0102_04130;AKUG0103_04120;AKUG0401_04120;AKUG0402_04130;AKUG0403_04280;AKUG0404_04140;AKUG0405_04120;AKUG0406_…
405	smpB	core	474		O	X	AKUA0901_04170;AKUA1001_04170;AKUA1002_04170;AKUA1003_04120;AKUA1201_04170;AKUA1202_04250;AKUA1401_04170;AKUA1404_04350;AKUA1802_04170;AKUA1803_04170;AKUA1805_04280;AKUA2001_04190;AKUA2002_04150;AKUA2003_04150;AKUA2101_04290;AKUA2102_04180;AKUA2103_04130;AKUFHON2_04260;AKUG0101_04180;AKUG0102_04140;AKUG0103_04130;AKUG0401_04130;AKUG0402_04140;AKUG0403_04290;AKUG0404_04150;AKUG0405_04130;AKUG0406_…
406	ung	core	690		L	X	AKUA0901_04180;AKUA1001_04180;AKUA1002_04180;AKUA1003_04130;AKUA1201_04180;AKUA1202_04260;AKUA1401_04180;AKUA1404_04360;AKUA1802_04180;AKUA1803_04180;AKUA1805_04290;AKUA2001_04200;AKUA2002_04160;AKUA2003_04160;AKUA2101_04300;AKUA2102_04190;AKUA2103_04140;AKUFHON2_04270;AKUG0101_04190;AKUG0102_04150;AKUG0103_04140;AKUG0401_04140;AKUG0402_04150;AKUG0403_04300;AKUG0404_04160;AKUG0405_04140;AKUG0406_…
407	pta	core	507		C	X	AKUA0901_04190;AKUA1001_04190;AKUA1002_04190;AKUA1003_04140;AKUA1201_04190;AKUA1202_04270;AKUA1401_04190;AKUA1404_04380;AKUA1802_04190;AKUA1803_04190;AKUA1805_04300;AKUA2001_04210;AKUA2002_04170;AKUA2003_04170;AKUA2101_04310;AKUA2102_04200;AKUA2103_04150;AKUFHON2_04280;AKUG0101_04200;AKUG0102_04160;AKUG0103_04150;AKUG0401_04150;AKUG0402_04160;AKUG0403_04310;AKUG0404_04170;AKUG0405_04150;AKUG0406_…
408	tsaE	core	477		J	X	AKUA0901_04200;AKUA1001_04200;AKUA1002_04200;AKUA1003_04150;AKUA1201_04200;AKUA1202_04280;AKUA1401_04200;AKUA1404_04390;AKUA1802_04200;AKUA1803_04200;AKUA1805_04310;AKUA2001_04220;AKUA2002_04180;AKUA2003_04180;AKUA2101_04320;AKUA2102_04210;AKUA2103_04160;AKUFHON2_04290;AKUG0101_04210;AKUG0102_04170;AKUG0103_04160;AKUG0401_04160;AKUG0402_04170;AKUG0403_04320;AKUG0404_04180;AKUG0405_04160;AKUG0406_…
409		core	192		JO		AKUA0901_04210;AKUA1001_04210;AKUA1002_04210;AKUA1003_04160;AKUA1201_04210;AKUA1202_04290;AKUA1401_04210;AKUA1404_04400;AKUA1802_04210;AKUA1803_04210;AKUA1805_04320;AKUA2001_04230;AKUA2002_04190;AKUA2003_04190;AKUA2101_04330;AKUA2102_04220;AKUA2103_04170;AKUFHON2_04300;AKUG0101_04220;AKUG0102_04180;AKUG0103_04170;AKUG0401_04170;AKUG0402_04180;AKUG0403_04330;AKUG0404_04190;AKUG0405_04170;AKUG0406_…
410	polC	core	150		L		AKUA0901_04220;AKUA1001_04220;AKUA1002_04220;AKUA1003_04170;AKUA1201_04220;AKUA1202_04300;AKUA1401_04220;AKUA1404_04410;AKUA1802_04220;AKUA1803_04220;AKUA1805_04330;AKUA2001_04240;AKUA2002_04200;AKUA2003_04200;AKUA2101_04340;AKUA2102_04230;AKUA2103_04180;AKUFHON2_04310;AKUG0101_04230;AKUG0102_04190;AKUG0103_04180;AKUG0401_04180;AKUG0402_04190;AKUG0403_04340;AKUG0404_04200;AKUG0405_04180;AKUG0406_…
411	murB	core	387		M	X	AKUA0901_04230;AKUA1001_04230;AKUA1002_04230;AKUA1003_04180;AKUA1201_04230;AKUA1202_04310;AKUA1401_04230;AKUA1404_04420;AKUA1802_04230;AKUA1803_04230;AKUA1805_04340;AKUA2001_04250;AKUA2002_04210;AKUA2003_04210;AKUA2101_04350;AKUA2102_04240;AKUA2103_04190;AKUFHON2_04320;AKUG0101_04240;AKUG0102_04200;AKUG0103_04190;AKUG0401_04190;AKUG0402_04200;AKUG0403_04350;AKUG0404_04210;AKUG0405_04190;AKUG0406_…
412	nhaK	core	1074		P	X	AKUA0901_04240;AKUA1001_04240;AKUA1002_04240;AKUA1003_04190;AKUA1201_04240;AKUA1202_04320;AKUA1401_04240;AKUA1404_04430;AKUA1802_04240;AKUA1803_04240;AKUA1805_04350;AKUA2001_04260;AKUA2002_04220;AKUA2003_04220;AKUA2101_04360;AKUA2102_04250;AKUA2103_04200;AKUFHON2_04330;AKUG0101_04250;AKUG0102_04210;AKUG0103_04200;AKUG0401_04200;AKUG0402_04210;AKUG0403_04360;AKUG0404_04220;AKUG0405_04200;AKUG0406_…
413		core	660		S	X	AKUA0901_04250;AKUA1001_04250;AKUA1002_04250;AKUA1003_04200;AKUA1201_04250;AKUA1202_04330;AKUA1401_04250;AKUA1404_04460;AKUA1802_04250;AKUA1803_04250;AKUA1805_04360;AKUA2001_04270;AKUA2002_04230;AKUA2003_04230;AKUA2101_04370;AKUA2102_04260;AKUA2103_04210;AKUFHON2_04340;AKUG0101_04260;AKUG0102_04220;AKUG0103_04210;AKUG0401_04210;AKUG0402_04220;AKUG0403_04370;AKUG0404_04230;AKUG0405_04210;AKUG0406_…
414	dacA	core	846		T	X	AKUA0901_04260;AKUA1001_04260;AKUA1002_04260;AKUA1003_04210;AKUA1201_04260;AKUA1202_04340;AKUA1401_04260;AKUA1404_04470;AKUA1802_04260;AKUA1803_04260;AKUA1805_04370;AKUA2001_04280;AKUA2002_04240;AKUA2003_04240;AKUA2101_04380;AKUA2102_04270;AKUA2103_04220;AKUFHON2_04350;AKUG0101_04270;AKUG0102_04230;AKUG0103_04220;AKUG0401_04220;AKUG0402_04230;AKUG0403_04380;AKUG0404_04240;AKUG0405_04220;AKUG0406_…
415	cdaR	core	960		T	X	AKUA0901_04270;AKUA1001_04270;AKUA1002_04270;AKUA1003_04220;AKUA1201_04270;AKUA1202_04350;AKUA1401_04270;AKUA1404_04480;AKUA1802_04270;AKUA1803_04270;AKUA1805_04380;AKUA2001_04290;AKUA2002_04250;AKUA2003_04250;AKUA2101_04390;AKUA2102_04280;AKUA2103_04230;AKUFHON2_04360;AKUG0101_04280;AKUG0102_04240;AKUG0103_04230;AKUG0401_04230;AKUG0402_04240;AKUG0403_04390;AKUG0404_04250;AKUG0405_04230;AKUG0406_…
416	glmM	core	1353		G	X	AKUA0901_04280;AKUA1001_04280;AKUA1002_04280;AKUA1003_04230;AKUA1201_04280;AKUA1202_04360;AKUA1401_04280;AKUA1404_04490;AKUA1802_04280;AKUA1803_04280;AKUA1805_04390;AKUA2001_04300;AKUA2002_04260;AKUA2003_04260;AKUA2101_04400;AKUA2102_04290;AKUA2103_04240;AKUFHON2_04370;AKUG0101_04290;AKUG0102_04250;AKUG0103_04240;AKUG0401_04240;AKUG0402_04250;AKUG0403_04400;AKUG0404_04260;AKUG0405_04240;AKUG0406_…
417	glmS	core	1824		M	X	AKUA0901_04290;AKUA1001_04290;AKUA1002_04290;AKUA1003_04240;AKUA1201_04290;AKUA1202_04370;AKUA1401_04290;AKUA1404_04500;AKUA1802_04290;AKUA1803_04290;AKUA1805_04400;AKUA2001_04310;AKUA2002_04270;AKUA2003_04270;AKUA2101_04410;AKUA2102_04300;AKUA2103_04250;AKUFHON2_04380;AKUG0101_04300;AKUG0102_04260;AKUG0103_04250;AKUG0401_04250;AKUG0402_04260;AKUG0403_04410;AKUG0404_04270;AKUG0405_04250;AKUG0406_…
418		core	1542	X	MN		AKUA0901_04310;AKUA1001_04310;AKUA1002_04310;AKUA1003_04260;AKUA1201_04310;AKUA1202_04390;AKUA1401_04310;AKUA1404_04520;AKUA1802_04310;AKUA1803_04310;AKUA1805_04420;AKUA2001_04330;AKUA2002_04290;AKUA2003_04290;AKUA2101_04430;AKUA2102_04320;AKUA2103_04270;AKUFHON2_04400;AKUG0101_04320;AKUG0102_04280;AKUG0103_04270;AKUG0401_04270;AKUG0402_04280;AKUG0403_04430;AKUG0404_04290;AKUG0405_04270;AKUG0406_…
419	btuD	core	1155			X	AKUA0901_04320;AKUA1001_04320;AKUA1002_04320;AKUA1003_04270;AKUA1201_04320;AKUA1202_04400;AKUA1401_04320;AKUA1404_04530;AKUA1802_04320;AKUA1803_04320;AKUA1805_04430;AKUA2001_04340;AKUA2002_04300;AKUA2003_04300;AKUA2101_04440;AKUA2102_04330;AKUA2103_04280;AKUFHON2_04410;AKUG0101_04330;AKUG0102_04290;AKUG0103_04280;AKUG0401_04280;AKUG0402_04290;AKUG0403_04440;AKUG0404_04300;AKUG0405_04280;AKUG0406_…
420		core	321			X	AKUA0901_04330;AKUA1001_04330;AKUA1002_04330;AKUA1003_04280;AKUA1201_04330;AKUA1202_04410;AKUA1401_04330;AKUA1404_04540;AKUA1802_04330;AKUA1803_04330;AKUA1805_04440;AKUA2001_04350;AKUA2002_04310;AKUA2003_04310;AKUA2101_04450;AKUA2102_04340;AKUA2103_04290;AKUFHON2_04420;AKUG0101_04340;AKUG0102_04300;AKUG0103_04290;AKUG0401_04290;AKUG0402_04300;AKUG0403_04450;AKUG0404_04310;AKUG0405_04290;AKUG0406_…
421		core	267				AKUA0901_04340;AKUA1001_04340;AKUA1002_04340;AKUA1003_04290;AKUA1201_04340;AKUA1202_04420;AKUA1401_04340;AKUA1404_04550;AKUA1802_04340;AKUA1803_04340;AKUA1805_04450;AKUA2001_04360;AKUA2002_04320;AKUA2003_04320;AKUA2101_04460;AKUA2102_04350;AKUA2103_04300;AKUFHON2_04430;AKUG0101_04350;AKUG0102_04310;AKUG0103_04300;AKUG0401_04300;AKUG0402_04310;AKUG0403_04460;AKUG0404_04320;AKUG0405_04300;AKUG0406_…
422	lysN	core	1188		KE	X	AKUA0901_04350;AKUA1001_04350;AKUA1002_04350;AKUA1003_04300;AKUA1201_04350;AKUA1202_04430;AKUA1401_04350;AKUA1404_04560;AKUA1802_04350;AKUA1803_04350;AKUA1805_04460;AKUA2001_04370;AKUA2002_04330;AKUA2003_04330;AKUA2101_04470;AKUA2102_04360;AKUA2103_04310;AKUFHON2_04440;AKUG0101_04360;AKUG0102_04320;AKUG0103_04310;AKUG0401_04310;AKUG0402_04320;AKUG0403_04470;AKUG0404_04330;AKUG0405_04310;AKUG0406_…
423	kup	core	2037	X	P		AKUA0901_04380;AKUA1001_04360;AKUA1002_04380;AKUA1003_04330;AKUA1201_04380;AKUA1202_04460;AKUA1401_04360;AKUA1404_04570;AKUA1802_04380;AKUA1803_04380;AKUA1805_04490;AKUA2001_04400;AKUA2002_04340;AKUA2003_04340;AKUA2101_04500;AKUA2102_04390;AKUA2103_04340;AKUFHON2_04470;AKUG0101_04390;AKUG0102_04350;AKUG0103_04340;AKUG0401_04340;AKUG0402_04350;AKUG0403_04480;AKUG0404_04360;AKUG0405_04340;AKUG0406_…
424	gdh	core	786		I	X	AKUA0901_04400;AKUA1001_04380;AKUA1002_04400;AKUA1003_04350;AKUA1201_04400;AKUA1202_04480;AKUA1401_04380;AKUA1404_04590;AKUA1802_04400;AKUA1803_04400;AKUA1805_04510;AKUA2001_04420;AKUA2002_04360;AKUA2003_04360;AKUA2101_04520;AKUA2102_04410;AKUA2103_04360;AKUFHON2_04490;AKUG0101_04410;AKUG0102_04370;AKUG0103_04360;AKUG0401_04360;AKUG0402_04370;AKUG0403_04500;AKUG0404_04380;AKUG0405_04360;AKUG0406_…
425	hsrA	core	1332		G	X	AKUA0901_04410;AKUA1001_04390;AKUA1002_04410;AKUA1003_04360;AKUA1201_04410;AKUA1202_04490;AKUA1401_04390;AKUA1404_04620;AKUA1802_04410;AKUA1803_04410;AKUA1805_04520;AKUA2001_04430;AKUA2002_04370;AKUA2003_04370;AKUA2101_04530;AKUA2102_04420;AKUA2103_04370;AKUFHON2_04500;AKUG0101_04420;AKUG0102_04380;AKUG0103_04370;AKUG0401_04370;AKUG0402_04380;AKUG0403_04510;AKUG0404_04390;AKUG0405_04370;AKUG0406_…
426		core	891	X	P		AKUA0901_04420;AKUA1001_04400;AKUA1002_04420;AKUA1003_04370;AKUA1201_04420;AKUA1202_04500;AKUA1401_04400;AKUA1404_04630;AKUA1802_04420;AKUA1803_04420;AKUA1805_04530;AKUA2001_04440;AKUA2002_04380;AKUA2003_04380;AKUA2101_04540;AKUA2102_04430;AKUA2103_04380;AKUFHON2_04510;AKUG0101_04430;AKUG0102_04390;AKUG0103_04380;AKUG0401_04380;AKUG0402_04390;AKUG0403_04520;AKUG0404_04400;AKUG0405_04380;AKUG0406_…
427	glcU	core	834	X	G		AKUA0901_04430;AKUA1001_04410;AKUA1002_04430;AKUA1003_04380;AKUA1201_04430;AKUA1202_04510;AKUA1401_04410;AKUA1404_04640;AKUA1802_04430;AKUA1803_04430;AKUA1805_04540;AKUA2001_04450;AKUA2002_04390;AKUA2003_04390;AKUA2101_04550;AKUA2102_04440;AKUA2103_04390;AKUFHON2_04520;AKUG0101_04440;AKUG0102_04400;AKUG0103_04390;AKUG0401_04390;AKUG0402_04400;AKUG0403_04530;AKUG0404_04410;AKUG0405_04390;AKUG0406_…
428		core	507		R	X	AKUA0901_04440;AKUA1001_04420;AKUA1002_04440;AKUA1003_04410;AKUA1201_04440;AKUA1202_04520;AKUA1401_04420;AKUA1404_04650;AKUA1802_04440;AKUA1803_04440;AKUA1805_04550;AKUA2001_04460;AKUA2002_04400;AKUA2003_04400;AKUA2101_04560;AKUA2102_04450;AKUA2103_04420;AKUFHON2_04530;AKUG0101_04450;AKUG0102_04410;AKUG0103_04400;AKUG0401_04400;AKUG0402_04410;AKUG0403_04540;AKUG0404_04420;AKUG0405_04400;AKUG0406_…
429		core	324			X	AKUA0901_04450;AKUA1001_04430;AKUA1002_04450;AKUA1003_04420;AKUA1201_04450;AKUA1202_04530;AKUA1401_04430;AKUA1404_04660;AKUA1802_04450;AKUA1803_04450;AKUA1805_04560;AKUA2001_04470;AKUA2002_04410;AKUA2003_04410;AKUA2101_04570;AKUA2102_04460;AKUA2103_04430;AKUFHON2_04540;AKUG0101_04460;AKUG0102_04420;AKUG0103_04410;AKUG0401_04410;AKUG0402_04420;AKUG0403_04550;AKUG0404_04430;AKUG0405_04410;AKUG0406_…
430		core	591			X	AKUA0901_04640;AKUA1001_04600;AKUA1002_04640;AKUA1003_04700;AKUA1201_04640;AKUA1202_04730;AKUA1401_04630;AKUA1404_04830;AKUA1802_04640;AKUA1803_04640;AKUA1805_04850;AKUA2001_04660;AKUA2002_04580;AKUA2003_04580;AKUA2101_04860;AKUA2102_04650;AKUA2103_04710;AKUFHON2_04760;AKUG0101_04720;AKUG0102_04680;AKUG0103_04670;AKUG0401_04670;AKUG0402_04680;AKUG0403_04740;AKUG0404_04690;AKUG0405_04670;AKUG0406_…
431		core	462	X	T		AKUA0901_05750;AKUA1001_05040;AKUA1002_05750;AKUA1003_05140;AKUA1201_05750;AKUA1202_05940;AKUA1401_05110;AKUA1404_05280;AKUA1802_05750;AKUA1803_05750;AKUA1805_05310;AKUA2001_05770;AKUA2002_05020;AKUA2003_05020;AKUA2101_05320;AKUA2102_05080;AKUA2103_05150;AKUFHON2_05210;AKUG0101_05180;AKUG0102_05140;AKUG0103_05130;AKUG0401_05130;AKUG0402_05150;AKUG0403_05170;AKUG0404_05160;AKUG0405_05140;AKUG0406_…
432		core	285				AKUA0901_05760;AKUA1001_05050;AKUA1002_05760;AKUA1003_05150;AKUA1201_05760;AKUA1202_05950;AKUA1401_05120;AKUA1404_05290;AKUA1802_05760;AKUA1803_05760;AKUA1805_05320;AKUA2001_05780;AKUA2002_05030;AKUA2003_05030;AKUA2101_05330;AKUA2102_05090;AKUA2103_05160;AKUFHON2_05220;AKUG0101_05190;AKUG0102_05150;AKUG0103_05140;AKUG0401_05140;AKUG0402_05160;AKUG0403_05180;AKUG0404_05170;AKUG0405_05150;AKUG0406_…
433		core	1275		L	X	AKUA0901_05770;AKUA1001_05060;AKUA1002_05770;AKUA1003_05160;AKUA1201_05770;AKUA1202_05960;AKUA1401_05130;AKUA1404_05300;AKUA1802_05770;AKUA1803_05770;AKUA1805_05330;AKUA2001_05790;AKUA2002_05040;AKUA2003_05040;AKUA2101_05340;AKUA2102_05100;AKUA2103_05170;AKUFHON2_05230;AKUG0101_05200;AKUG0102_05160;AKUG0103_05150;AKUG0401_05150;AKUG0402_05170;AKUG0403_05190;AKUG0404_05180;AKUG0405_05160;AKUG0406_…
434		core	480		S	X	AKUA0901_05780;AKUA1001_05070;AKUA1002_05780;AKUA1003_05170;AKUA1201_05780;AKUA1202_05970;AKUA1401_05140;AKUA1404_05310;AKUA1802_05780;AKUA1803_05780;AKUA1805_05340;AKUA2001_05800;AKUA2002_05050;AKUA2003_05050;AKUA2101_05350;AKUA2102_05110;AKUA2103_05180;AKUFHON2_05240;AKUG0101_05210;AKUG0102_05170;AKUG0103_05160;AKUG0401_05160;AKUG0402_05180;AKUG0403_05200;AKUG0404_05190;AKUG0405_05170;AKUG0406_…
435	rpsD	core	609		J	X	AKUA0901_05790;AKUA1001_05080;AKUA1002_05790;AKUA1003_05180;AKUA1201_05790;AKUA1202_05980;AKUA1401_05150;AKUA1404_05320;AKUA1802_05790;AKUA1803_05790;AKUA1805_05350;AKUA2001_05810;AKUA2002_05060;AKUA2003_05060;AKUA2101_05360;AKUA2102_05120;AKUA2103_05190;AKUFHON2_05250;AKUG0101_05220;AKUG0102_05180;AKUG0103_05170;AKUG0401_05170;AKUG0402_05190;AKUG0403_05210;AKUG0404_05200;AKUG0405_05180;AKUG0406_…
436	msrC	core	465		VT	X	AKUA0901_05800;AKUA1001_05090;AKUA1002_05800;AKUA1003_05190;AKUA1201_05800;AKUA1202_05990;AKUA1401_05160;AKUA1404_05330;AKUA1802_05800;AKUA1803_05800;AKUA1805_05360;AKUA2001_05820;AKUA2002_05070;AKUA2003_05070;AKUA2101_05370;AKUA2102_05130;AKUA2103_05200;AKUFHON2_05260;AKUG0101_05230;AKUG0102_05190;AKUG0103_05180;AKUG0401_05180;AKUG0402_05200;AKUG0403_05220;AKUG0404_05210;AKUG0405_05190;AKUG0406_…
437	ezrA	core	1710	X	D		AKUA0901_05810;AKUA1001_05100;AKUA1002_05810;AKUA1003_05200;AKUA1201_05810;AKUA1202_06000;AKUA1401_05170;AKUA1404_05340;AKUA1802_05810;AKUA1803_05810;AKUA1805_05370;AKUA2001_05830;AKUA2002_05080;AKUA2003_05080;AKUA2101_05380;AKUA2102_05140;AKUA2103_05210;AKUFHON2_05270;AKUG0101_05240;AKUG0102_05200;AKUG0103_05190;AKUG0401_05190;AKUG0402_05210;AKUG0403_05230;AKUG0404_05220;AKUG0405_05200;AKUG0406_…
438	iscS	core	1149		E	X	AKUA0901_05820;AKUA1001_05110;AKUA1002_05820;AKUA1003_05210;AKUA1201_05820;AKUA1202_06010;AKUA1401_05180;AKUA1404_05350;AKUA1802_05820;AKUA1803_05820;AKUA1805_05380;AKUA2001_05840;AKUA2002_05090;AKUA2003_05090;AKUA2101_05390;AKUA2102_05150;AKUA2103_05220;AKUFHON2_05280;AKUG0101_05250;AKUG0102_05210;AKUG0103_05200;AKUG0401_05200;AKUG0402_05220;AKUG0403_05240;AKUG0404_05230;AKUG0405_05210;AKUG0406_…
439	thiI	core	1218		HJ	X	AKUA0901_05830;AKUA1001_05120;AKUA1002_05830;AKUA1003_05220;AKUA1201_05830;AKUA1202_06020;AKUA1401_05190;AKUA1404_05360;AKUA1802_05830;AKUA1803_05830;AKUA1805_05390;AKUA2001_05850;AKUA2002_05100;AKUA2003_05100;AKUA2101_05400;AKUA2102_05160;AKUA2103_05230;AKUFHON2_05290;AKUG0101_05260;AKUG0102_05220;AKUG0103_05210;AKUG0401_05210;AKUG0402_05230;AKUG0403_05250;AKUG0404_05240;AKUG0405_05220;AKUG0406_…
440	tpx	core	498	X	O		AKUA0901_05840;AKUA1001_05130;AKUA1002_05840;AKUA1003_05230;AKUA1201_05840;AKUA1202_06030;AKUA1401_05200;AKUA1404_05370;AKUA1802_05840;AKUA1803_05840;AKUA1805_05400;AKUA2001_05860;AKUA2002_05110;AKUA2003_05110;AKUA2101_05410;AKUA2102_05170;AKUA2103_05240;AKUFHON2_05300;AKUG0101_05270;AKUG0102_05230;AKUG0103_05220;AKUG0401_05220;AKUG0402_05240;AKUG0403_05260;AKUG0404_05250;AKUG0405_05230;AKUG0406_…
441	valS	core	2661		J	X	AKUA0901_05850;AKUA1001_05140;AKUA1002_05850;AKUA1003_05240;AKUA1201_05850;AKUA1202_06040;AKUA1401_05210;AKUA1404_05380;AKUA1802_05850;AKUA1803_05850;AKUA1805_05410;AKUA2001_05870;AKUA2002_05120;AKUA2003_05120;AKUA2101_05420;AKUA2102_05180;AKUA2103_05250;AKUFHON2_05310;AKUG0101_05280;AKUG0102_05240;AKUG0103_05230;AKUG0401_05230;AKUG0402_05250;AKUG0403_05270;AKUG0404_05260;AKUG0405_05240;AKUG0406_…
442	fpgS	core	603		H	X	AKUA0901_05860;AKUA1001_05150;AKUA1002_05860;AKUA1003_05250;AKUA1201_05860;AKUA1202_06050;AKUA1401_05220;AKUA1404_05390;AKUA1802_05860;AKUA1803_05860;AKUA1805_05420;AKUA2001_05880;AKUA2002_05130;AKUA2003_05130;AKUA2101_05430;AKUA2102_05190;AKUA2103_05260;AKUFHON2_05320;AKUG0101_05290;AKUG0102_05250;AKUG0103_05240;AKUG0401_05240;AKUG0402_05260;AKUG0403_05280;AKUG0404_05270;AKUG0405_05250;AKUG0406_…
443	mreB	core	1005		DZ	X	AKUA0901_05870;AKUA1001_05160;AKUA1002_05870;AKUA1003_05260;AKUA1201_05870;AKUA1202_06060;AKUA1401_05230;AKUA1404_05400;AKUA1802_05870;AKUA1803_05870;AKUA1805_05430;AKUA2001_05890;AKUA2002_05140;AKUA2003_05140;AKUA2101_05440;AKUA2102_05200;AKUA2103_05270;AKUFHON2_05330;AKUG0101_05300;AKUG0102_05260;AKUG0103_05250;AKUG0401_05250;AKUG0402_05270;AKUG0403_05290;AKUG0404_05280;AKUG0405_05260;AKUG0406_…
444	mreC	core	852		DZ	X	AKUA0901_05880;AKUA1001_05170;AKUA1002_05880;AKUA1003_05270;AKUA1201_05880;AKUA1202_06070;AKUA1401_05240;AKUA1404_05410;AKUA1802_05880;AKUA1803_05880;AKUA1805_05440;AKUA2001_05900;AKUA2002_05150;AKUA2003_05150;AKUA2101_05450;AKUA2102_05210;AKUA2103_05280;AKUFHON2_05340;AKUG0101_05310;AKUG0102_05270;AKUG0103_05260;AKUG0401_05260;AKUG0402_05280;AKUG0403_05300;AKUG0404_05290;AKUG0405_05270;AKUG0406_…
445		core	519		M	X	AKUA0901_05890;AKUA1001_05180;AKUA1002_05890;AKUA1003_05280;AKUA1201_05890;AKUA1202_06080;AKUA1401_05250;AKUA1404_05420;AKUA1802_05890;AKUA1803_05890;AKUA1805_05450;AKUA2001_05910;AKUA2002_05160;AKUA2003_05160;AKUA2101_05460;AKUA2102_05220;AKUA2103_05290;AKUFHON2_05350;AKUG0101_05320;AKUG0102_05280;AKUG0103_05270;AKUG0401_05270;AKUG0402_05290;AKUG0403_05310;AKUG0404_05300;AKUG0405_05280;AKUG0406_…
446	minC	core	672		D	X	AKUA0901_05900;AKUA1001_05190;AKUA1002_05900;AKUA1003_05290;AKUA1201_05900;AKUA1202_06090;AKUA1401_05260;AKUA1404_05430;AKUA1802_05900;AKUA1803_05900;AKUA1805_05460;AKUA2001_05920;AKUA2002_05170;AKUA2003_05170;AKUA2101_05470;AKUA2102_05230;AKUA2103_05300;AKUFHON2_05360;AKUG0101_05330;AKUG0102_05290;AKUG0103_05280;AKUG0401_05280;AKUG0402_05300;AKUG0403_05320;AKUG0404_05310;AKUG0405_05290;AKUG0406_…
447	minD	core	804		D	X	AKUA0901_05910;AKUA1001_05200;AKUA1002_05910;AKUA1003_05300;AKUA1201_05910;AKUA1202_06100;AKUA1401_05270;AKUA1404_05440;AKUA1802_05910;AKUA1803_05910;AKUA1805_05470;AKUA2001_05930;AKUA2002_05180;AKUA2003_05180;AKUA2101_05480;AKUA2102_05240;AKUA2103_05310;AKUFHON2_05370;AKUG0101_05340;AKUG0102_05300;AKUG0103_05290;AKUG0401_05290;AKUG0402_05310;AKUG0403_05330;AKUG0404_05320;AKUG0405_05300;AKUG0406_…
448	artQ	core	639		E	X	AKUA0901_05920;AKUA1001_05210;AKUA1002_05920;AKUA1003_05310;AKUA1201_05920;AKUA1202_06110;AKUA1401_05280;AKUA1404_05450;AKUA1802_05920;AKUA1803_05920;AKUA1805_05480;AKUA2001_05940;AKUA2002_05190;AKUA2003_05190;AKUA2101_05490;AKUA2102_05250;AKUA2103_05320;AKUFHON2_05380;AKUG0101_05350;AKUG0102_05310;AKUG0103_05300;AKUG0401_05300;AKUG0402_05320;AKUG0403_05340;AKUG0404_05330;AKUG0405_05310;AKUG0406_…
449	tcyC	core	639		E	X	AKUA0901_05930;AKUA1001_05220;AKUA1002_05930;AKUA1003_05320;AKUA1201_05930;AKUA1202_06120;AKUA1401_05290;AKUA1404_05460;AKUA1802_05930;AKUA1803_05930;AKUA1805_05490;AKUA2001_05950;AKUA2002_05200;AKUA2003_05200;AKUA2101_05500;AKUA2102_05260;AKUA2103_05330;AKUFHON2_05390;AKUG0101_05360;AKUG0102_05320;AKUG0103_05310;AKUG0401_05310;AKUG0402_05330;AKUG0403_05350;AKUG0404_05340;AKUG0405_05320;AKUG0406_…
450	mltF	core	864		ET	X	AKUA0901_05940;AKUA1001_05230;AKUA1002_05940;AKUA1003_05330;AKUA1201_05940;AKUA1202_06130;AKUA1401_05300;AKUA1404_05470;AKUA1802_05940;AKUA1803_05940;AKUA1805_05500;AKUA2001_05960;AKUA2002_05210;AKUA2003_05210;AKUA2101_05510;AKUA2102_05270;AKUA2103_05340;AKUFHON2_05400;AKUG0101_05370;AKUG0102_05330;AKUG0103_05320;AKUG0401_05320;AKUG0402_05340;AKUG0403_05360;AKUG0404_05350;AKUG0405_05330;AKUG0406_…
451		core	1278		R	X	AKUA0901_05950;AKUA1001_05240;AKUA1002_05950;AKUA1003_05340;AKUA1201_05950;AKUA1202_06140;AKUA1401_05310;AKUA1404_05480;AKUA1802_05950;AKUA1803_05950;AKUA1805_05510;AKUA2001_05970;AKUA2002_05220;AKUA2003_05220;AKUA2101_05520;AKUA2102_05280;AKUA2103_05350;AKUFHON2_05410;AKUG0101_05380;AKUG0102_05340;AKUG0103_05330;AKUG0401_05330;AKUG0402_05350;AKUG0403_05370;AKUG0404_05360;AKUG0405_05340;AKUG0406_…
452		core	1044		R	X	AKUA0901_05960;AKUA1001_05250;AKUA1002_05960;AKUA1003_05350;AKUA1201_05960;AKUA1202_06150;AKUA1401_05320;AKUA1404_05490;AKUA1802_05960;AKUA1803_05960;AKUA1805_05520;AKUA2001_05980;AKUA2002_05230;AKUA2003_05230;AKUA2101_05530;AKUA2102_05290;AKUA2103_05360;AKUFHON2_05420;AKUG0101_05390;AKUG0102_05350;AKUG0103_05340;AKUG0401_05340;AKUG0402_05360;AKUG0403_05380;AKUG0404_05370;AKUG0405_05350;AKUG0406_…
453		core	849		D	X	AKUA0901_05970;AKUA1001_05260;AKUA1002_05970;AKUA1003_05360;AKUA1201_05970;AKUA1202_06160;AKUA1401_05330;AKUA1404_05500;AKUA1802_05970;AKUA1803_05970;AKUA1805_05530;AKUA2001_05990;AKUA2002_05240;AKUA2003_05240;AKUA2101_05540;AKUA2102_05300;AKUA2103_05370;AKUFHON2_05430;AKUG0101_05400;AKUG0102_05360;AKUG0103_05350;AKUG0401_05350;AKUG0402_05370;AKUG0403_05390;AKUG0404_05380;AKUG0405_05360;AKUG0406_…
454	pgsA	core	588		I	X	AKUA0901_05980;AKUA1001_05270;AKUA1002_05980;AKUA1003_05370;AKUA1201_05980;AKUA1202_06170;AKUA1401_05340;AKUA1404_05510;AKUA1802_05980;AKUA1803_05980;AKUA1805_05540;AKUA2001_06000;AKUA2002_05250;AKUA2003_05250;AKUA2101_05550;AKUA2102_05310;AKUA2103_05380;AKUFHON2_05440;AKUG0101_05410;AKUG0102_05370;AKUG0103_05360;AKUG0401_05360;AKUG0402_05380;AKUG0403_05400;AKUG0404_05390;AKUG0405_05370;AKUG0406_…
455	cinA	core	468			X	AKUA0901_05990;AKUA1001_05280;AKUA1002_05990;AKUA1003_05380;AKUA1201_05990;AKUA1202_06180;AKUA1401_05350;AKUA1404_05520;AKUA1802_05990;AKUA1803_05990;AKUA1805_05550;AKUA2001_06010;AKUA2002_05260;AKUA2003_05260;AKUA2101_05560;AKUA2102_05320;AKUA2103_05390;AKUFHON2_05450;AKUG0101_05420;AKUG0102_05380;AKUG0103_05370;AKUG0401_05370;AKUG0402_05390;AKUG0403_05410;AKUG0404_05400;AKUG0405_05380;AKUG0406_…
456	recA	core	1047		L	X	AKUA0901_06000;AKUA1001_05290;AKUA1002_06000;AKUA1003_05390;AKUA1201_06000;AKUA1202_06190;AKUA1401_05360;AKUA1404_05530;AKUA1802_06000;AKUA1803_06000;AKUA1805_05560;AKUA2001_06020;AKUA2002_05270;AKUA2003_05270;AKUA2101_05570;AKUA2102_05330;AKUA2103_05400;AKUFHON2_05460;AKUG0101_05430;AKUG0102_05390;AKUG0103_05380;AKUG0401_05380;AKUG0402_05400;AKUG0403_05420;AKUG0404_05410;AKUG0405_05390;AKUG0406_…
457	rny	core	1566			X	AKUA0901_06010;AKUA1001_05300;AKUA1002_06010;AKUA1003_05400;AKUA1201_06010;AKUA1202_06200;AKUA1401_05370;AKUA1404_05540;AKUA1802_06010;AKUA1803_06010;AKUA1805_05570;AKUA2001_06030;AKUA2002_05280;AKUA2003_05280;AKUA2101_05580;AKUA2102_05340;AKUA2103_05410;AKUFHON2_05470;AKUG0101_05440;AKUG0102_05400;AKUG0103_05390;AKUG0401_05390;AKUG0402_05410;AKUG0403_05430;AKUG0404_05420;AKUG0405_05400;AKUG0406_…
458	ymdB	core	318		T	X	AKUA0901_06020;AKUA1001_05310;AKUA1002_06020;AKUA1003_05410;AKUA1201_06020;AKUA1202_06210;AKUA1401_05380;AKUA1404_05550;AKUA1802_06020;AKUA1803_06020;AKUA1805_05580;AKUA2001_06040;AKUA2002_05290;AKUA2003_05290;AKUA2101_05590;AKUA2102_05350;AKUA2103_05420;AKUFHON2_05480;AKUG0101_05450;AKUG0102_05410;AKUG0103_05400;AKUG0401_05400;AKUG0402_05420;AKUG0403_05440;AKUG0404_05430;AKUG0405_05410;AKUG0406_…
459	mutS	core	1419		L	X	AKUA0901_06030;AKUA1001_05320;AKUA1002_06030;AKUA1003_05420;AKUA1201_06030;AKUA1202_06220;AKUA1401_05390;AKUA1404_05560;AKUA1802_06030;AKUA1803_06030;AKUA1805_05590;AKUA2001_06050;AKUA2002_05300;AKUA2003_05300;AKUA2101_05600;AKUA2102_05360;AKUA2103_05430;AKUFHON2_05490;AKUG0101_05460;AKUG0102_05420;AKUG0103_05410;AKUG0401_05410;AKUG0402_05430;AKUG0403_05450;AKUG0404_05440;AKUG0405_05420;AKUG0406_…
460	mutL	core	1938		L	X	AKUA0901_06040;AKUA1001_05330;AKUA1002_06040;AKUA1003_05430;AKUA1201_06040;AKUA1202_06230;AKUA1401_05400;AKUA1404_05570;AKUA1802_06040;AKUA1803_06040;AKUA1805_05600;AKUA2001_06060;AKUA2002_05310;AKUA2003_05310;AKUA2101_05610;AKUA2102_05370;AKUA2103_05440;AKUFHON2_05500;AKUG0101_05470;AKUG0102_05430;AKUG0103_05420;AKUG0401_05420;AKUG0402_05440;AKUG0403_05460;AKUG0404_05450;AKUG0405_05430;AKUG0406_…
461	ruvA	core	618		L	X	AKUA0901_06050;AKUA1001_05340;AKUA1002_06050;AKUA1003_05440;AKUA1201_06050;AKUA1202_06240;AKUA1401_05410;AKUA1404_05580;AKUA1802_06050;AKUA1803_06050;AKUA1805_05610;AKUA2001_06070;AKUA2002_05320;AKUA2003_05320;AKUA2101_05620;AKUA2102_05380;AKUA2103_05450;AKUFHON2_05510;AKUG0101_05480;AKUG0102_05440;AKUG0103_05430;AKUG0401_05430;AKUG0402_05450;AKUG0403_05470;AKUG0404_05460;AKUG0405_05440;AKUG0406_…
462	ruvB	core	1011		L	X	AKUA0901_06060;AKUA1001_05350;AKUA1002_06060;AKUA1003_05450;AKUA1201_06060;AKUA1202_06250;AKUA1401_05420;AKUA1404_05590;AKUA1802_06060;AKUA1803_06060;AKUA1805_05620;AKUA2001_06080;AKUA2002_05330;AKUA2003_05330;AKUA2101_05630;AKUA2102_05390;AKUA2103_05460;AKUFHON2_05520;AKUG0101_05490;AKUG0102_05450;AKUG0103_05440;AKUG0401_05440;AKUG0402_05460;AKUG0403_05480;AKUG0404_05470;AKUG0405_05450;AKUG0406_…
463		core	315		U	X	AKUA0901_06070;AKUA1001_05360;AKUA1002_06070;AKUA1003_05460;AKUA1201_06070;AKUA1202_06260;AKUA1401_05430;AKUA1404_05600;AKUA1802_06070;AKUA1803_06070;AKUA1805_05630;AKUA2001_06090;AKUA2002_05340;AKUA2003_05340;AKUA2101_05640;AKUA2102_05400;AKUA2103_05470;AKUFHON2_05530;AKUG0101_05500;AKUG0102_05460;AKUG0103_05450;AKUG0401_05450;AKUG0402_05470;AKUG0403_05490;AKUG0404_05480;AKUG0405_05460;AKUG0406_…
464	nrnA	core	978		FT	X	AKUA0901_06080;AKUA1001_05370;AKUA1002_06080;AKUA1003_05470;AKUA1201_06080;AKUA1202_06270;AKUA1401_05440;AKUA1404_05610;AKUA1802_06080;AKUA1803_06080;AKUA1805_05640;AKUA2001_06100;AKUA2002_05350;AKUA2003_05350;AKUA2101_05650;AKUA2102_05410;AKUA2103_05480;AKUFHON2_05540;AKUG0101_05510;AKUG0102_05470;AKUG0103_05460;AKUG0401_05460;AKUG0402_05480;AKUG0403_05500;AKUG0404_05490;AKUG0405_05470;AKUG0406_…
465	cshB	core	1362		L	X	AKUA0901_06090;AKUA1001_05380;AKUA1002_06090;AKUA1003_05480;AKUA1201_06090;AKUA1202_06280;AKUA1401_05450;AKUA1404_05620;AKUA1802_06090;AKUA1803_06090;AKUA1805_05650;AKUA2001_06110;AKUA2002_05360;AKUA2003_05360;AKUA2101_05660;AKUA2102_05420;AKUA2103_05490;AKUFHON2_05550;AKUG0101_05520;AKUG0102_05480;AKUG0103_05470;AKUG0401_05470;AKUG0402_05490;AKUG0403_05510;AKUG0404_05500;AKUG0405_05480;AKUG0406_…
466	alaS	core	1515		J	X	AKUA0901_06100;AKUA1001_05390;AKUA1002_06100;AKUA1003_05490;AKUA1201_06100;AKUA1202_06290;AKUA1401_05460;AKUA1404_05630;AKUA1802_06100;AKUA1803_06100;AKUA1805_05660;AKUA2001_06120;AKUA2002_05370;AKUA2003_05370;AKUA2101_05670;AKUA2102_05430;AKUA2103_05500;AKUFHON2_05560;AKUG0101_05530;AKUG0102_05490;AKUG0103_05480;AKUG0401_05480;AKUG0402_05500;AKUG0403_05520;AKUG0404_05510;AKUG0405_05490;AKUG0406_…
467	yrrK	core	432		JLK	X	AKUA0901_06120;AKUA1001_05410;AKUA1002_06120;AKUA1003_05510;AKUA1201_06120;AKUA1202_06310;AKUA1401_05480;AKUA1404_05650;AKUA1802_06120;AKUA1803_06120;AKUA1805_05680;AKUA2001_06140;AKUA2002_05390;AKUA2003_05390;AKUA2101_05690;AKUA2102_05450;AKUA2103_05520;AKUFHON2_05580;AKUG0101_05550;AKUG0102_05510;AKUG0103_05500;AKUG0401_05500;AKUG0402_05520;AKUG0403_05540;AKUG0404_05530;AKUG0405_05510;AKUG0406_…
468	cycA	core	1371		E	X	AKUA0901_06330;AKUA1001_05610;AKUA1002_06330;AKUA1003_05720;AKUA1201_06330;AKUA1202_06510;AKUA1401_05680;AKUA1404_05860;AKUA1802_06330;AKUA1803_06330;AKUA1805_05890;AKUA2001_06350;AKUA2002_05590;AKUA2003_05590;AKUA2101_05900;AKUA2102_05660;AKUA2103_05730;AKUFHON2_05810;AKUG0101_05780;AKUG0102_05740;AKUG0103_05730;AKUG0401_05730;AKUG0402_05750;AKUG0403_05750;AKUG0404_05760;AKUG0405_05740;AKUG0406_…
469		core	315		R	X	AKUA0901_06340;AKUA1001_05620;AKUA1002_06340;AKUA1003_05730;AKUA1201_06340;AKUA1202_06520;AKUA1401_05690;AKUA1404_05870;AKUA1802_06340;AKUA1803_06340;AKUA1805_05900;AKUA2001_06360;AKUA2002_05600;AKUA2003_05600;AKUA2101_05910;AKUA2102_05670;AKUA2103_05740;AKUFHON2_05820;AKUG0101_05790;AKUG0102_05750;AKUG0103_05740;AKUG0401_05740;AKUG0402_05760;AKUG0403_05760;AKUG0404_05770;AKUG0405_05750;AKUG0406_…
470		core	1374		FV	X	AKUA0901_06350;AKUA1001_05630;AKUA1002_06350;AKUA1003_05740;AKUA1201_06350;AKUA1202_06530;AKUA1401_05700;AKUA1404_05880;AKUA1802_06350;AKUA1803_06350;AKUA1805_05910;AKUA2001_06370;AKUA2002_05610;AKUA2003_05610;AKUA2101_05920;AKUA2102_05680;AKUA2103_05750;AKUFHON2_05830;AKUG0101_05800;AKUG0102_05760;AKUG0103_05750;AKUG0401_05750;AKUG0402_05770;AKUG0403_05770;AKUG0404_05780;AKUG0405_05760;AKUG0406_…
471		core	549		S	X	AKUA0901_06360;AKUA1001_05640;AKUA1002_06360;AKUA1003_05750;AKUA1201_06360;AKUA1202_06540;AKUA1401_05710;AKUA1404_05890;AKUA1802_06360;AKUA1803_06360;AKUA1805_05920;AKUA2001_06380;AKUA2002_05620;AKUA2003_05620;AKUA2101_05930;AKUA2102_05690;AKUA2103_05760;AKUFHON2_05840;AKUG0101_05810;AKUG0102_05770;AKUG0103_05760;AKUG0401_05760;AKUG0402_05780;AKUG0403_05780;AKUG0404_05790;AKUG0405_05770;AKUG0406_…
472	yutF	core	780		F	X	AKUA0901_06370;AKUA1001_05650;AKUA1002_06370;AKUA1003_05760;AKUA1201_06370;AKUA1202_06550;AKUA1401_05720;AKUA1404_05900;AKUA1802_06370;AKUA1803_06370;AKUA1805_05930;AKUA2001_06390;AKUA2002_05630;AKUA2003_05630;AKUA2101_05940;AKUA2102_05700;AKUA2103_05770;AKUFHON2_05850;AKUG0101_05820;AKUG0102_05780;AKUG0103_05770;AKUG0401_05770;AKUG0402_05790;AKUG0403_05790;AKUG0404_05800;AKUG0405_05780;AKUG0406_…
473		core	627		S	X	AKUA0901_06380;AKUA1001_05660;AKUA1002_06380;AKUA1003_05770;AKUA1201_06380;AKUA1202_06560;AKUA1401_05730;AKUA1404_05910;AKUA1802_06380;AKUA1803_06380;AKUA1805_05940;AKUA2001_06400;AKUA2002_05640;AKUA2003_05640;AKUA2101_05950;AKUA2102_05710;AKUA2103_05780;AKUFHON2_05860;AKUG0101_05830;AKUG0102_05790;AKUG0103_05780;AKUG0401_05780;AKUG0402_05800;AKUG0403_05800;AKUG0404_05810;AKUG0405_05790;AKUG0406_…
474	dedA	core	639		M	X	AKUA0901_06390;AKUA1001_05670;AKUA1002_06390;AKUA1003_05800;AKUA1201_06390;AKUA1202_06590;AKUA1401_05760;AKUA1404_05940;AKUA1802_06390;AKUA1803_06390;AKUA1805_05950;AKUA2001_06410;AKUA2002_05650;AKUA2003_05650;AKUA2101_05960;AKUA2102_05720;AKUA2103_05810;AKUFHON2_05870;AKUG0101_05860;AKUG0102_05820;AKUG0103_05810;AKUG0401_05810;AKUG0402_05830;AKUG0403_05810;AKUG0404_05840;AKUG0405_05820;AKUG0406_…
475		core	591		O	X	AKUA0901_06400;AKUA1001_05680;AKUA1002_06400;AKUA1003_05810;AKUA1201_06400;AKUA1202_06600;AKUA1401_05770;AKUA1404_05950;AKUA1802_06400;AKUA1803_06400;AKUA1805_05960;AKUA2001_06420;AKUA2002_05660;AKUA2003_05660;AKUA2101_05970;AKUA2102_05730;AKUA2103_05820;AKUFHON2_05880;AKUG0101_05870;AKUG0102_05830;AKUG0103_05820;AKUG0401_05820;AKUG0402_05840;AKUG0403_05820;AKUG0404_05850;AKUG0405_05830;AKUG0406_…
476	metK	core	1188		H	X	AKUA0901_06560;AKUA1001_05840;AKUA1002_06560;AKUA1003_05970;AKUA1201_06560;AKUA1202_06760;AKUA1401_05930;AKUA1404_06110;AKUA1802_06560;AKUA1803_06560;AKUA1805_06120;AKUA2001_06580;AKUA2002_05820;AKUA2003_05820;AKUA2101_06130;AKUA2102_05890;AKUA2103_05980;AKUFHON2_06040;AKUG0101_06030;AKUG0102_05990;AKUG0103_05980;AKUG0401_05980;AKUG0402_06000;AKUG0403_05980;AKUG0404_06010;AKUG0405_05990;AKUG0406_…
477	bmr3	core	1200		G	X	AKUA0901_06570;AKUA1001_05850;AKUA1002_06570;AKUA1003_05980;AKUA1201_06570;AKUA1202_06770;AKUA1401_05940;AKUA1404_06120;AKUA1802_06570;AKUA1803_06570;AKUA1805_06130;AKUA2001_06590;AKUA2002_05830;AKUA2003_05830;AKUA2101_06140;AKUA2102_05900;AKUA2103_05990;AKUFHON2_06050;AKUG0101_06040;AKUG0102_06000;AKUG0103_05990;AKUG0401_05990;AKUG0402_06010;AKUG0403_05990;AKUG0404_06020;AKUG0405_06000;AKUG0406_…
478		core	195				AKUA0901_06580;AKUA1001_05860;AKUA1002_06580;AKUA1003_05990;AKUA1201_06580;AKUA1202_06780;AKUA1401_05950;AKUA1404_06130;AKUA1802_06580;AKUA1803_06580;AKUA1805_06140;AKUA2001_06600;AKUA2002_05840;AKUA2003_05840;AKUA2101_06150;AKUA2102_05910;AKUA2103_06000;AKUFHON2_06060;AKUG0101_06050;AKUG0102_06010;AKUG0103_06000;AKUG0401_06000;AKUG0402_06020;AKUG0403_06000;AKUG0404_06030;AKUG0405_06010;AKUG0406_…
479	leuS	core	1221		J	X	AKUA0901_06590;AKUA1001_05870;AKUA1002_06590;AKUA1003_06000;AKUA1201_06590;AKUA1202_06790;AKUA1401_05960;AKUA1404_06140;AKUA1802_06590;AKUA1803_06590;AKUA1805_06150;AKUA2001_06610;AKUA2002_05850;AKUA2003_05850;AKUA2101_06160;AKUA2102_05920;AKUA2103_06010;AKUFHON2_06070;AKUG0101_06060;AKUG0102_06020;AKUG0103_06010;AKUG0401_06010;AKUG0402_06030;AKUG0403_06010;AKUG0404_06040;AKUG0405_06020;AKUG0406_…
480	murJ	core	966	X			AKUA0901_06600;AKUA1001_05880;AKUA1002_06600;AKUA1003_06010;AKUA1201_06600;AKUA1202_06800;AKUA1401_05990;AKUA1404_06150;AKUA1802_06600;AKUA1803_06600;AKUA1805_06160;AKUA2001_06620;AKUA2002_05860;AKUA2003_05860;AKUA2101_06170;AKUA2102_05930;AKUA2103_06020;AKUFHON2_06080;AKUG0101_06070;AKUG0102_06030;AKUG0103_06020;AKUG0401_06020;AKUG0402_06040;AKUG0403_06020;AKUG0404_06050;AKUG0405_06030;AKUG0406_…
481		core	585		S	X	AKUA0901_06610;AKUA1001_05890;AKUA1002_06610;AKUA1003_06020;AKUA1201_06610;AKUA1202_06810;AKUA1401_06000;AKUA1404_06160;AKUA1802_06610;AKUA1803_06610;AKUA1805_06170;AKUA2001_06630;AKUA2002_05870;AKUA2003_05870;AKUA2101_06180;AKUA2102_05940;AKUA2103_06030;AKUFHON2_06090;AKUG0101_06080;AKUG0102_06040;AKUG0103_06030;AKUG0401_06030;AKUG0402_06050;AKUG0403_06030;AKUG0404_06060;AKUG0405_06040;AKUG0406_…
482	nnrD	core	834		F	X	AKUA0901_06620;AKUA1001_05900;AKUA1002_06620;AKUA1003_06030;AKUA1201_06620;AKUA1202_06820;AKUA1401_06030;AKUA1404_06170;AKUA1802_06620;AKUA1803_06620;AKUA1805_06180;AKUA2001_06640;AKUA2002_05880;AKUA2003_05880;AKUA2101_06190;AKUA2102_05950;AKUA2103_06040;AKUFHON2_06100;AKUG0101_06090;AKUG0102_06050;AKUG0103_06040;AKUG0401_06040;AKUG0402_06060;AKUG0403_06040;AKUG0404_06070;AKUG0405_06050;AKUG0406_…
483	pepV	core	1416		E	X	AKUA0901_06630;AKUA1001_05910;AKUA1002_06630;AKUA1003_06040;AKUA1201_06630;AKUA1202_06830;AKUA1401_06040;AKUA1404_06180;AKUA1802_06630;AKUA1803_06630;AKUA1805_06190;AKUA2001_06650;AKUA2002_05890;AKUA2003_05890;AKUA2101_06200;AKUA2102_05960;AKUA2103_06050;AKUFHON2_06110;AKUG0101_06100;AKUG0102_06060;AKUG0103_06050;AKUG0401_06050;AKUG0402_06070;AKUG0403_06050;AKUG0404_06080;AKUG0405_06060;AKUG0406_…
484		core	633		F	X	AKUA0901_06640;AKUA1001_05920;AKUA1002_06640;AKUA1003_06050;AKUA1201_06640;AKUA1202_06840;AKUA1401_06050;AKUA1404_06190;AKUA1802_06640;AKUA1803_06640;AKUA1805_06200;AKUA2001_06660;AKUA2002_05900;AKUA2003_05900;AKUA2101_06210;AKUA2102_05970;AKUA2103_06060;AKUFHON2_06120;AKUG0101_06110;AKUG0102_06070;AKUG0103_06060;AKUG0401_06060;AKUG0402_06080;AKUG0403_06060;AKUG0404_06090;AKUG0405_06070;AKUG0406_…
485	mscL	core	366		M	X	AKUA0901_06650;AKUA1001_05930;AKUA1002_06650;AKUA1003_06060;AKUA1201_06650;AKUA1202_06850;AKUA1401_06060;AKUA1404_06200;AKUA1802_06650;AKUA1803_06650;AKUA1805_06210;AKUA2001_06670;AKUA2002_05910;AKUA2003_05910;AKUA2101_06220;AKUA2102_05980;AKUA2103_06070;AKUFHON2_06130;AKUG0101_06120;AKUG0102_06080;AKUG0103_06070;AKUG0401_06070;AKUG0402_06090;AKUG0403_06070;AKUG0404_06100;AKUG0405_06080;AKUG0406_…
486	pcp	core	1785		O	X	AKUA0901_06660;AKUA1001_05940;AKUA1002_06660;AKUA1003_06070;AKUA1201_06660;AKUA1202_06860;AKUA1401_06070;AKUA1404_06210;AKUA1802_06660;AKUA1803_06660;AKUA1805_06220;AKUA2001_06680;AKUA2002_05920;AKUA2003_05920;AKUA2101_06230;AKUA2102_05990;AKUA2103_06080;AKUFHON2_06140;AKUG0101_06130;AKUG0102_06090;AKUG0103_06080;AKUG0401_06080;AKUG0402_06100;AKUG0403_06080;AKUG0404_06110;AKUG0405_06090;AKUG0406_…
487		core	315			X	AKUA0901_06690;AKUA1001_05950;AKUA1002_06690;AKUA1003_06080;AKUA1201_06690;AKUA1202_06870;AKUA1401_06080;AKUA1404_06240;AKUA1802_06690;AKUA1803_06690;AKUA1805_06230;AKUA2001_06710;AKUA2002_05930;AKUA2003_05930;AKUA2101_06240;AKUA2102_06020;AKUA2103_06090;AKUFHON2_06150;AKUG0101_06140;AKUG0102_06100;AKUG0103_06090;AKUG0401_06090;AKUG0402_06110;AKUG0403_06090;AKUG0404_06120;AKUG0405_06100;AKUG0406_…
488	uvrA	core	2262		L	X	AKUA0901_06700;AKUA1001_05960;AKUA1002_06700;AKUA1003_06090;AKUA1201_06700;AKUA1202_06880;AKUA1401_06090;AKUA1404_06250;AKUA1802_06700;AKUA1803_06700;AKUA1805_06240;AKUA2001_06720;AKUA2002_05940;AKUA2003_05940;AKUA2101_06250;AKUA2102_06030;AKUA2103_06100;AKUFHON2_06160;AKUG0101_06150;AKUG0102_06110;AKUG0103_06100;AKUG0401_06100;AKUG0402_06120;AKUG0403_06100;AKUG0404_06130;AKUG0405_06110;AKUG0406_…
489	asnB	core	1848	X	E		AKUA0901_06710;AKUA1001_05970;AKUA1002_06710;AKUA1003_06100;AKUA1201_06710;AKUA1202_06890;AKUA1401_06100;AKUA1404_06260;AKUA1802_06710;AKUA1803_06710;AKUA1805_06250;AKUA2001_06730;AKUA2002_05950;AKUA2003_05950;AKUA2101_06260;AKUA2102_06040;AKUA2103_06110;AKUFHON2_06170;AKUG0101_06160;AKUG0102_06120;AKUG0103_06110;AKUG0401_06110;AKUG0402_06130;AKUG0403_06110;AKUG0404_06140;AKUG0405_06120;AKUG0406_…
490	murE	core	888		M	X	AKUA0901_06720;AKUA1001_05980;AKUA1002_06720;AKUA1003_06110;AKUA1201_06720;AKUA1202_06900;AKUA1401_06110;AKUA1404_06270;AKUA1802_06720;AKUA1803_06720;AKUA1805_06260;AKUA2001_06740;AKUA2002_05960;AKUA2003_05960;AKUA2101_06270;AKUA2102_06050;AKUA2103_06120;AKUFHON2_06180;AKUG0101_06170;AKUG0102_06130;AKUG0103_06120;AKUG0401_06120;AKUG0402_06140;AKUG0403_06120;AKUG0404_06150;AKUG0405_06130;AKUG0406_…
491		core	1251		R	X	AKUA0901_06730;AKUA1001_05990;AKUA1002_06730;AKUA1003_06120;AKUA1201_06730;AKUA1202_06910;AKUA1401_06120;AKUA1404_06280;AKUA1802_06730;AKUA1803_06730;AKUA1805_06270;AKUA2001_06750;AKUA2002_05970;AKUA2003_05970;AKUA2101_06280;AKUA2102_06060;AKUA2103_06130;AKUFHON2_06190;AKUG0101_06180;AKUG0102_06140;AKUG0103_06130;AKUG0401_06130;AKUG0402_06150;AKUG0403_06130;AKUG0404_06160;AKUG0405_06140;AKUG0406_…
492		core	720		M	X	AKUA0901_06740;AKUA1001_06000;AKUA1002_06740;AKUA1003_06130;AKUA1201_06740;AKUA1202_06920;AKUA1401_06130;AKUA1404_06290;AKUA1802_06740;AKUA1803_06740;AKUA1805_06280;AKUA2001_06760;AKUA2002_05980;AKUA2003_05980;AKUA2101_06290;AKUA2102_06070;AKUA2103_06140;AKUFHON2_06200;AKUG0101_06190;AKUG0102_06150;AKUG0103_06140;AKUG0401_06140;AKUG0402_06160;AKUG0403_06140;AKUG0404_06170;AKUG0405_06150;AKUG0406_…
493		core	195				AKUA0901_06750;AKUA1001_06010;AKUA1002_06750;AKUA1003_06140;AKUA1201_06750;AKUA1202_06950;AKUA1401_06140;AKUA1404_06300;AKUA1802_06750;AKUA1803_06750;AKUA1805_06290;AKUA2001_06770;AKUA2002_05990;AKUA2003_05990;AKUA2101_06300;AKUA2102_06080;AKUA2103_06150;AKUFHON2_06210;AKUG0101_06200;AKUG0102_06160;AKUG0103_06150;AKUG0401_06150;AKUG0402_06170;AKUG0403_06150;AKUG0404_06180;AKUG0405_06160;AKUG0406_…
494		core	225				AKUA0901_06770;AKUA1001_06030;AKUA1002_06770;AKUA1003_06160;AKUA1201_06770;AKUA1202_06970;AKUA1401_06160;AKUA1404_06320;AKUA1802_06770;AKUA1803_06770;AKUA1805_06310;AKUA2001_06790;AKUA2002_06010;AKUA2003_06010;AKUA2101_06320;AKUA2102_06100;AKUA2103_06170;AKUFHON2_06230;AKUG0101_06220;AKUG0102_06180;AKUG0103_06170;AKUG0401_06170;AKUG0402_06190;AKUG0403_06170;AKUG0404_06200;AKUG0405_06180;AKUG0406_…
495	argS	core	1692		J	X	AKUA0901_06790;AKUA1001_06050;AKUA1002_06790;AKUA1003_06180;AKUA1201_06790;AKUA1202_06990;AKUA1401_06180;AKUA1404_06340;AKUA1802_06790;AKUA1803_06790;AKUA1805_06330;AKUA2001_06810;AKUA2002_06030;AKUA2003_06030;AKUA2101_06340;AKUA2102_06120;AKUA2103_06190;AKUFHON2_06250;AKUG0101_06240;AKUG0102_06200;AKUG0103_06190;AKUG0401_06190;AKUG0402_06210;AKUG0403_06190;AKUG0404_06220;AKUG0405_06200;AKUG0406_…
496	pbpF	core	2094		M	X	AKUA0901_06800;AKUA1001_06060;AKUA1002_06800;AKUA1003_06190;AKUA1201_06800;AKUA1202_07000;AKUA1401_06190;AKUA1404_06350;AKUA1802_06800;AKUA1803_06800;AKUA1805_06340;AKUA2001_06820;AKUA2002_06040;AKUA2003_06040;AKUA2101_06350;AKUA2102_06130;AKUA2103_06200;AKUFHON2_06270;AKUG0101_06250;AKUG0102_06210;AKUG0103_06200;AKUG0401_06200;AKUG0402_06220;AKUG0403_06200;AKUG0404_06230;AKUG0405_06210;AKUG0406_…
497		core	1209		U	X	AKUA0901_06870;AKUA1001_06130;AKUA1002_06870;AKUA1003_06280;AKUA1201_06870;AKUA1202_07090;AKUA1401_06280;AKUA1404_06440;AKUA1802_06870;AKUA1803_06870;AKUA1805_06410;AKUA2001_06890;AKUA2002_06110;AKUA2003_06110;AKUA2101_06420;AKUA2102_06200;AKUA2103_06290;AKUFHON2_06360;AKUG0101_06320;AKUG0102_06280;AKUG0103_06270;AKUG0401_06270;AKUG0402_06290;AKUG0403_06270;AKUG0404_06300;AKUG0405_06280;AKUG0406_…
498	trmB	core	651		J	X	AKUA0901_06880;AKUA1001_06140;AKUA1002_06880;AKUA1003_06290;AKUA1201_06880;AKUA1202_07100;AKUA1401_06290;AKUA1404_06450;AKUA1802_06880;AKUA1803_06880;AKUA1805_06420;AKUA2001_06900;AKUA2002_06120;AKUA2003_06120;AKUA2101_06430;AKUA2102_06210;AKUA2103_06300;AKUFHON2_06370;AKUG0101_06330;AKUG0102_06290;AKUG0103_06280;AKUG0401_06280;AKUG0402_06300;AKUG0403_06280;AKUG0404_06310;AKUG0405_06290;AKUG0406_…
499		core	645		J	X	AKUA0901_06900;AKUA1001_06160;AKUA1002_06900;AKUA1003_06310;AKUA1201_06900;AKUA1202_07120;AKUA1401_06310;AKUA1404_06470;AKUA1802_06900;AKUA1803_06900;AKUA1805_06440;AKUA2001_06920;AKUA2002_06140;AKUA2003_06140;AKUA2101_06450;AKUA2102_06230;AKUA2103_06320;AKUFHON2_06390;AKUG0101_06350;AKUG0102_06310;AKUG0103_06300;AKUG0401_06300;AKUG0402_06320;AKUG0403_06300;AKUG0404_06330;AKUG0405_06310;AKUG0406_…
500		core	2547		D	X	AKUA0901_06910;AKUA1001_06170;AKUA1002_06910;AKUA1003_06320;AKUA1201_06910;AKUA1202_07130;AKUA1401_06320;AKUA1404_06480;AKUA1802_06910;AKUA1803_06910;AKUA1805_06450;AKUA2001_06930;AKUA2002_06150;AKUA2003_06150;AKUA2101_06460;AKUA2102_06240;AKUA2103_06330;AKUFHON2_06400;AKUG0101_06360;AKUG0102_06320;AKUG0103_06310;AKUG0401_06310;AKUG0402_06330;AKUG0403_06310;AKUG0404_06340;AKUG0405_06320;AKUG0406_…
501	murC	core	1332		M	X	AKUA0901_06920;AKUA1001_06180;AKUA1002_06920;AKUA1003_06330;AKUA1201_06920;AKUA1202_07140;AKUA1401_06330;AKUA1404_06490;AKUA1802_06920;AKUA1803_06920;AKUA1805_06460;AKUA2001_06940;AKUA2002_06160;AKUA2003_06160;AKUA2101_06470;AKUA2102_06250;AKUA2103_06340;AKUFHON2_06410;AKUG0101_06370;AKUG0102_06330;AKUG0103_06320;AKUG0401_06320;AKUG0402_06340;AKUG0403_06320;AKUG0404_06350;AKUG0405_06330;AKUG0406_…
502	ybhL	core	696	X	P		AKUA0901_06930;AKUA1001_06190;AKUA1002_06930;AKUA1003_06340;AKUA1201_06930;AKUA1202_07150;AKUA1401_06340;AKUA1404_06500;AKUA1802_06930;AKUA1803_06930;AKUA1805_06470;AKUA2001_06950;AKUA2002_06170;AKUA2003_06170;AKUA2101_06480;AKUA2102_06260;AKUA2103_06350;AKUFHON2_06420;AKUG0101_06380;AKUG0102_06340;AKUG0103_06330;AKUG0401_06330;AKUG0402_06350;AKUG0403_06330;AKUG0404_06360;AKUG0405_06340;AKUG0406_…
503	polA	core	2649	X			AKUA0901_06940;AKUA1001_06200;AKUA1002_06940;AKUA1003_06350;AKUA1201_06940;AKUA1202_07160;AKUA1401_06350;AKUA1404_06510;AKUA1802_06940;AKUA1803_06940;AKUA1805_06500;AKUA2001_06960;AKUA2002_06180;AKUA2003_06180;AKUA2101_06510;AKUA2102_06270;AKUA2103_06360;AKUFHON2_06430;AKUG0101_06390;AKUG0102_06350;AKUG0103_06340;AKUG0401_06340;AKUG0402_06360;AKUG0403_06340;AKUG0404_06370;AKUG0405_06350;AKUG0406_…
504	mutM	core	834		L	X	AKUA0901_06950;AKUA1001_06210;AKUA1002_06950;AKUA1003_06360;AKUA1201_06950;AKUA1202_07170;AKUA1401_06360;AKUA1404_06520;AKUA1802_06950;AKUA1803_06950;AKUA1805_06510;AKUA2001_06970;AKUA2002_06190;AKUA2003_06190;AKUA2101_06520;AKUA2102_06280;AKUA2103_06370;AKUFHON2_06440;AKUG0101_06400;AKUG0102_06360;AKUG0103_06350;AKUG0401_06350;AKUG0402_06370;AKUG0403_06350;AKUG0404_06380;AKUG0405_06360;AKUG0406_…
505	coaE	core	567	X			AKUA0901_06960;AKUA1001_06220;AKUA1002_06960;AKUA1003_06370;AKUA1201_06960;AKUA1202_07180;AKUA1401_06370;AKUA1404_06530;AKUA1802_06960;AKUA1803_06960;AKUA1805_06520;AKUA2001_06980;AKUA2002_06200;AKUA2003_06200;AKUA2101_06530;AKUA2102_06290;AKUA2103_06380;AKUFHON2_06450;AKUG0101_06410;AKUG0102_06370;AKUG0103_06360;AKUG0401_06360;AKUG0402_06380;AKUG0403_06360;AKUG0404_06390;AKUG0405_06370;AKUG0406_…
506	nrdR	core	471		K	X	AKUA0901_06970;AKUA1001_06230;AKUA1002_06970;AKUA1003_06380;AKUA1201_06970;AKUA1202_07190;AKUA1401_06380;AKUA1404_06540;AKUA1802_06970;AKUA1803_06970;AKUA1805_06530;AKUA2001_06990;AKUA2002_06210;AKUA2003_06210;AKUA2101_06540;AKUA2102_06300;AKUA2103_06390;AKUFHON2_06460;AKUG0101_06420;AKUG0102_06380;AKUG0103_06370;AKUG0401_06370;AKUG0402_06390;AKUG0403_06370;AKUG0404_06400;AKUG0405_06380;AKUG0406_…
507	dnaB	core	981	X	L		AKUA0901_06980;AKUA1001_06240;AKUA1002_06980;AKUA1003_06390;AKUA1201_06980;AKUA1202_07200;AKUA1401_06390;AKUA1404_06550;AKUA1802_06980;AKUA1803_06980;AKUA1805_06540;AKUA2001_07000;AKUA2002_06220;AKUA2003_06220;AKUA2101_06550;AKUA2102_06310;AKUA2103_06400;AKUFHON2_06470;AKUG0101_06430;AKUG0102_06390;AKUG0103_06380;AKUG0401_06380;AKUG0402_06400;AKUG0403_06380;AKUG0404_06410;AKUG0405_06390;AKUG0406_…
508	dnaI	core	930	X	L		AKUA0901_06990;AKUA1001_06250;AKUA1002_06990;AKUA1003_06400;AKUA1201_06990;AKUA1202_07210;AKUA1401_06400;AKUA1404_06560;AKUA1802_06990;AKUA1803_06990;AKUA1805_06550;AKUA2001_07010;AKUA2002_06230;AKUA2003_06230;AKUA2101_06560;AKUA2102_06320;AKUA2103_06410;AKUFHON2_06480;AKUG0101_06440;AKUG0102_06400;AKUG0103_06390;AKUG0401_06390;AKUG0402_06410;AKUG0403_06390;AKUG0404_06420;AKUG0405_06400;AKUG0406_…
509	thrS	core	1944		J	X	AKUA0901_07000;AKUA1001_06260;AKUA1002_07000;AKUA1003_06410;AKUA1201_07000;AKUA1202_07220;AKUA1401_06410;AKUA1404_06570;AKUA1802_07000;AKUA1803_07000;AKUA1805_06560;AKUA2001_07020;AKUA2002_06240;AKUA2003_06240;AKUA2101_06570;AKUA2102_06330;AKUA2103_06420;AKUFHON2_06490;AKUG0101_06450;AKUG0102_06410;AKUG0103_06400;AKUG0401_06400;AKUG0402_06420;AKUG0403_06400;AKUG0404_06430;AKUG0405_06410;AKUG0406_…
510	infC	core	510		J	X	AKUA0901_07010;AKUA1001_06270;AKUA1002_07010;AKUA1003_06420;AKUA1201_07010;AKUA1202_07230;AKUA1401_06420;AKUA1404_06580;AKUA1802_07010;AKUA1803_07010;AKUA1805_06570;AKUA2001_07030;AKUA2002_06250;AKUA2003_06250;AKUA2101_06580;AKUA2102_06340;AKUA2103_06430;AKUFHON2_06500;AKUG0101_06460;AKUG0102_06420;AKUG0103_06410;AKUG0401_06410;AKUG0402_06430;AKUG0403_06410;AKUG0404_06440;AKUG0405_06420;AKUG0406_…
511	rpmI	core	189		J		AKUA0901_07020;AKUA1001_06280;AKUA1002_07020;AKUA1003_06430;AKUA1201_07020;AKUA1202_07240;AKUA1401_06430;AKUA1404_06590;AKUA1802_07020;AKUA1803_07020;AKUA1805_06580;AKUA2001_07040;AKUA2002_06260;AKUA2003_06260;AKUA2101_06590;AKUA2102_06350;AKUA2103_06440;AKUFHON2_06510;AKUG0101_06470;AKUG0102_06430;AKUG0103_06420;AKUG0401_06420;AKUG0402_06440;AKUG0403_06420;AKUG0404_06450;AKUG0405_06430;AKUG0406_…
512	rplT	core	357		J	X	AKUA0901_07030;AKUA1001_06290;AKUA1002_07030;AKUA1003_06440;AKUA1201_07030;AKUA1202_07250;AKUA1401_06440;AKUA1404_06600;AKUA1802_07030;AKUA1803_07030;AKUA1805_06590;AKUA2001_07050;AKUA2002_06270;AKUA2003_06270;AKUA2101_06600;AKUA2102_06360;AKUA2103_06450;AKUFHON2_06520;AKUG0101_06480;AKUG0102_06440;AKUG0103_06430;AKUG0401_06430;AKUG0402_06450;AKUG0403_06430;AKUG0404_06460;AKUG0405_06440;AKUG0406_…
513	ppaX	core	537		R	X	AKUA0901_07040;AKUA1001_06300;AKUA1002_07040;AKUA1003_06450;AKUA1201_07040;AKUA1202_07260;AKUA1401_06450;AKUA1404_06610;AKUA1802_07040;AKUA1803_07040;AKUA1805_06600;AKUA2001_07060;AKUA2002_06280;AKUA2003_06280;AKUA2101_06610;AKUA2102_06370;AKUA2103_06460;AKUFHON2_06530;AKUG0101_06490;AKUG0102_06450;AKUG0103_06440;AKUG0401_06440;AKUG0402_06460;AKUG0403_06440;AKUG0404_06470;AKUG0405_06450;AKUG0406_…
514	yqeH	core	1134		J	X	AKUA0901_07050;AKUA1001_06310;AKUA1002_07050;AKUA1003_06460;AKUA1201_07050;AKUA1202_07270;AKUA1401_06460;AKUA1404_06620;AKUA1802_07050;AKUA1803_07050;AKUA1805_06610;AKUA2001_07070;AKUA2002_06290;AKUA2003_06290;AKUA2101_06620;AKUA2102_06380;AKUA2103_06470;AKUFHON2_06540;AKUG0101_06500;AKUG0102_06460;AKUG0103_06450;AKUG0401_06450;AKUG0402_06470;AKUG0403_06450;AKUG0404_06480;AKUG0405_06460;AKUG0406_…
515	yhbY	core	312		J	X	AKUA0901_07060;AKUA1001_06320;AKUA1002_07060;AKUA1003_06470;AKUA1201_07060;AKUA1202_07280;AKUA1401_06470;AKUA1404_06630;AKUA1802_07060;AKUA1803_07060;AKUA1805_06620;AKUA2001_07080;AKUA2002_06300;AKUA2003_06300;AKUA2101_06630;AKUA2102_06390;AKUA2103_06480;AKUFHON2_06550;AKUG0101_06510;AKUG0102_06470;AKUG0103_06460;AKUG0401_06460;AKUG0402_06480;AKUG0403_06460;AKUG0404_06490;AKUG0405_06470;AKUG0406_…
516	nadD	core	618		H	X	AKUA0901_07070;AKUA1001_06330;AKUA1002_07070;AKUA1003_06480;AKUA1201_07070;AKUA1202_07290;AKUA1401_06480;AKUA1404_06640;AKUA1802_07070;AKUA1803_07070;AKUA1805_06630;AKUA2001_07090;AKUA2002_06310;AKUA2003_06310;AKUA2101_06640;AKUA2102_06400;AKUA2103_06490;AKUFHON2_06560;AKUG0101_06520;AKUG0102_06480;AKUG0103_06470;AKUG0401_06470;AKUG0402_06490;AKUG0403_06470;AKUG0404_06500;AKUG0405_06480;AKUG0406_…
517		core	612		TR	X	AKUA0901_07080;AKUA1001_06340;AKUA1002_07080;AKUA1003_06490;AKUA1201_07080;AKUA1202_07300;AKUA1401_06490;AKUA1404_06650;AKUA1802_07080;AKUA1803_07080;AKUA1805_06640;AKUA2001_07100;AKUA2002_06320;AKUA2003_06320;AKUA2101_06650;AKUA2102_06410;AKUA2103_06500;AKUFHON2_06570;AKUG0101_06530;AKUG0102_06490;AKUG0103_06480;AKUG0401_06480;AKUG0402_06500;AKUG0403_06480;AKUG0404_06510;AKUG0405_06490;AKUG0406_…
518	rsfS	core	357		J	X	AKUA0901_07090;AKUA1001_06350;AKUA1002_07090;AKUA1003_06500;AKUA1201_07090;AKUA1202_07310;AKUA1401_06500;AKUA1404_06660;AKUA1802_07090;AKUA1803_07090;AKUA1805_06650;AKUA2001_07110;AKUA2002_06330;AKUA2003_06330;AKUA2101_06660;AKUA2102_06420;AKUA2103_06510;AKUFHON2_06580;AKUG0101_06540;AKUG0102_06500;AKUG0103_06490;AKUG0401_06490;AKUG0402_06510;AKUG0403_06490;AKUG0404_06520;AKUG0405_06500;AKUG0406_…
519	COQ5	core	735			X	AKUA0901_07100;AKUA1001_06360;AKUA1002_07100;AKUA1003_06510;AKUA1201_07100;AKUA1202_07320;AKUA1401_06510;AKUA1404_06670;AKUA1802_07100;AKUA1803_07100;AKUA1805_06660;AKUA2001_07120;AKUA2002_06340;AKUA2003_06340;AKUA2101_06670;AKUA2102_06430;AKUA2103_06520;AKUFHON2_06590;AKUG0101_06550;AKUG0102_06510;AKUG0103_06500;AKUG0401_06500;AKUG0402_06520;AKUG0403_06500;AKUG0404_06530;AKUG0405_06510;AKUG0406_…
520	tmcAL	core	1122		J	X	AKUA0901_07110;AKUA1001_06370;AKUA1002_07110;AKUA1003_06520;AKUA1201_07110;AKUA1202_07330;AKUA1401_06520;AKUA1404_06680;AKUA1802_07110;AKUA1803_07110;AKUA1805_06670;AKUA2001_07130;AKUA2002_06350;AKUA2003_06350;AKUA2101_06680;AKUA2102_06440;AKUA2103_06530;AKUFHON2_06600;AKUG0101_06560;AKUG0102_06520;AKUG0103_06510;AKUG0401_06510;AKUG0402_06530;AKUG0403_06510;AKUG0404_06540;AKUG0405_06520;AKUG0406_…
521		core	555		J	X	AKUA0901_07120;AKUA1001_06380;AKUA1002_07120;AKUA1003_06530;AKUA1201_07120;AKUA1202_07340;AKUA1401_06530;AKUA1404_06690;AKUA1802_07120;AKUA1803_07120;AKUA1805_06680;AKUA2001_07140;AKUA2002_06360;AKUA2003_06360;AKUA2101_06690;AKUA2102_06450;AKUA2103_06540;AKUFHON2_06610;AKUG0101_06570;AKUG0102_06530;AKUG0103_06520;AKUG0401_06520;AKUG0402_06540;AKUG0403_06520;AKUG0404_06550;AKUG0405_06530;AKUG0406_…
522	rpmF	core	180		J		AKUA0901_07130;AKUA1001_06390;AKUA1002_07130;AKUA1003_06540;AKUA1201_07130;AKUA1202_07350;AKUA1401_06540;AKUA1404_06700;AKUA1802_07130;AKUA1803_07130;AKUA1805_06690;AKUA2001_07150;AKUA2002_06370;AKUA2003_06370;AKUA2101_06700;AKUA2102_06460;AKUA2103_06550;AKUFHON2_06620;AKUG0101_06580;AKUG0102_06540;AKUG0103_06530;AKUG0401_06530;AKUG0402_06550;AKUG0403_06530;AKUG0404_06560;AKUG0405_06540;AKUG0406_…
523	arlR	core	627		TK	X	AKUA0901_07140;AKUA1001_06400;AKUA1002_07140;AKUA1003_06550;AKUA1201_07140;AKUA1202_07360;AKUA1401_06550;AKUA1404_06710;AKUA1802_07140;AKUA1803_07140;AKUA1805_06700;AKUA2001_07160;AKUA2002_06380;AKUA2003_06380;AKUA2101_06710;AKUA2102_06470;AKUA2103_06560;AKUFHON2_06630;AKUG0101_06590;AKUG0102_06550;AKUG0103_06540;AKUG0401_06540;AKUG0402_06560;AKUG0403_06540;AKUG0404_06570;AKUG0405_06550;AKUG0406_…
524	arlS	core	1428			X	AKUA0901_07150;AKUA1001_06410;AKUA1002_07150;AKUA1003_06560;AKUA1201_07150;AKUA1202_07370;AKUA1401_06560;AKUA1404_06720;AKUA1802_07150;AKUA1803_07150;AKUA1805_06710;AKUA2001_07170;AKUA2002_06390;AKUA2003_06390;AKUA2101_06720;AKUA2102_06480;AKUA2103_06570;AKUFHON2_06640;AKUG0101_06600;AKUG0102_06560;AKUG0103_06550;AKUG0401_06550;AKUG0402_06570;AKUG0403_06550;AKUG0404_06580;AKUG0405_06560;AKUG0406_…
525	plsY	core	609		I	X	AKUA0901_07160;AKUA1001_06420;AKUA1002_07160;AKUA1003_06570;AKUA1201_07160;AKUA1202_07400;AKUA1401_06590;AKUA1404_06730;AKUA1802_07160;AKUA1803_07160;AKUA1805_06720;AKUA2001_07180;AKUA2002_06400;AKUA2003_06400;AKUA2101_06730;AKUA2102_06490;AKUA2103_06580;AKUFHON2_06650;AKUG0101_06610;AKUG0102_06570;AKUG0103_06560;AKUG0401_06560;AKUG0402_06580;AKUG0403_06560;AKUG0404_06590;AKUG0405_06570;AKUG0406_…
526	parE	core	1374		L	X	AKUA0901_07170;AKUA1001_06430;AKUA1002_07170;AKUA1003_06580;AKUA1201_07170;AKUA1202_07410;AKUA1401_06600;AKUA1404_06740;AKUA1802_07170;AKUA1803_07170;AKUA1805_06730;AKUA2001_07190;AKUA2002_06410;AKUA2003_06410;AKUA2101_06740;AKUA2102_06500;AKUA2103_06590;AKUFHON2_06660;AKUG0101_06620;AKUG0102_06580;AKUG0103_06570;AKUG0401_06570;AKUG0402_06590;AKUG0403_06570;AKUG0404_06600;AKUG0405_06580;AKUG0406_…
527	parC	core	2466		L	X	AKUA0901_07180;AKUA1001_06440;AKUA1002_07180;AKUA1003_06590;AKUA1201_07180;AKUA1202_07420;AKUA1401_06610;AKUA1404_06750;AKUA1802_07180;AKUA1803_07180;AKUA1805_06740;AKUA2001_07200;AKUA2002_06420;AKUA2003_06420;AKUA2101_06750;AKUA2102_06510;AKUA2103_06600;AKUFHON2_06670;AKUG0101_06630;AKUG0102_06590;AKUG0103_06580;AKUG0401_06580;AKUG0402_06600;AKUG0403_06580;AKUG0404_06610;AKUG0405_06590;AKUG0406_…
528	hdfR	core	969		K	X	AKUA0901_07190;AKUA1001_06450;AKUA1002_07190;AKUA1003_06600;AKUA1201_07190;AKUA1202_07430;AKUA1401_06620;AKUA1404_06760;AKUA1802_07190;AKUA1803_07190;AKUA1805_06750;AKUA2001_07210;AKUA2002_06430;AKUA2003_06430;AKUA2101_06760;AKUA2102_06520;AKUA2103_06610;AKUFHON2_06680;AKUG0101_06640;AKUG0102_06600;AKUG0103_06590;AKUG0401_06590;AKUG0402_06610;AKUG0403_06590;AKUG0404_06620;AKUG0405_06600;AKUG0406_…
529	ppaC	core	927		C	X	AKUA0901_07200;AKUA1001_06460;AKUA1002_07200;AKUA1003_06610;AKUA1201_07200;AKUA1202_07440;AKUA1401_06630;AKUA1404_06770;AKUA1802_07200;AKUA1803_07200;AKUA1805_06760;AKUA2001_07220;AKUA2002_06440;AKUA2003_06440;AKUA2101_06770;AKUA2102_06530;AKUA2103_06620;AKUFHON2_06690;AKUG0101_06650;AKUG0102_06610;AKUG0103_06600;AKUG0401_06600;AKUG0402_06620;AKUG0403_06600;AKUG0404_06630;AKUG0405_06610;AKUG0406_…
530		core	708			X	AKUA0901_07210;AKUA1001_06470;AKUA1002_07210;AKUA1003_06620;AKUA1201_07210;AKUA1202_07450;AKUA1401_06640;AKUA1404_06780;AKUA1802_07210;AKUA1803_07210;AKUA1805_06770;AKUA2001_07230;AKUA2002_06450;AKUA2003_06450;AKUA2101_06780;AKUA2102_06540;AKUA2103_06630;AKUFHON2_06700;AKUG0101_06660;AKUG0102_06620;AKUG0103_06610;AKUG0401_06610;AKUG0402_06630;AKUG0403_06610;AKUG0404_06640;AKUG0405_06620;AKUG0406_…
531	msrB	core	438		O	X	AKUA0901_07220;AKUA1001_06480;AKUA1002_07220;AKUA1003_06630;AKUA1201_07220;AKUA1202_07460;AKUA1401_06650;AKUA1404_06790;AKUA1802_07220;AKUA1803_07220;AKUA1805_06780;AKUA2001_07240;AKUA2002_06460;AKUA2003_06460;AKUA2101_06790;AKUA2102_06550;AKUA2103_06640;AKUFHON2_06710;AKUG0101_06670;AKUG0102_06630;AKUG0103_06620;AKUG0401_06620;AKUG0402_06640;AKUG0403_06620;AKUG0404_06650;AKUG0405_06630;AKUG0406_…
532	msrA	core	522		O	X	AKUA0901_07230;AKUA1001_06490;AKUA1002_07230;AKUA1003_06640;AKUA1201_07230;AKUA1202_07470;AKUA1401_06660;AKUA1404_06800;AKUA1802_07230;AKUA1803_07230;AKUA1805_06790;AKUA2001_07250;AKUA2002_06470;AKUA2003_06470;AKUA2101_06800;AKUA2102_06560;AKUA2103_06650;AKUFHON2_06720;AKUG0101_06680;AKUG0102_06640;AKUG0103_06630;AKUG0401_06630;AKUG0402_06650;AKUG0403_06630;AKUG0404_06660;AKUG0405_06640;AKUG0406_…
533	rqcH	core	1386		JO	X	AKUA0901_07260;AKUA1001_06520;AKUA1002_07260;AKUA1003_06670;AKUA1201_07260;AKUA1202_07500;AKUA1401_06690;AKUA1404_06830;AKUA1802_07260;AKUA1803_07260;AKUA1805_06820;AKUA2001_07280;AKUA2002_06500;AKUA2003_06500;AKUA2101_06830;AKUA2102_06590;AKUA2103_06680;AKUFHON2_06780;AKUG0101_06710;AKUG0102_06670;AKUG0103_06660;AKUG0401_06660;AKUG0402_06680;AKUG0403_06660;AKUG0404_06690;AKUG0405_06670;AKUG0406_…
534	degV	core	870		I	X	AKUA0901_07270;AKUA1001_06530;AKUA1002_07270;AKUA1003_06680;AKUA1201_07270;AKUA1202_07510;AKUA1401_06700;AKUA1404_06840;AKUA1802_07270;AKUA1803_07270;AKUA1805_06830;AKUA2001_07290;AKUA2002_06510;AKUA2003_06510;AKUA2101_06840;AKUA2102_06600;AKUA2103_06690;AKUFHON2_06790;AKUG0101_06720;AKUG0102_06680;AKUG0103_06670;AKUG0401_06670;AKUG0402_06690;AKUG0403_06670;AKUG0404_06700;AKUG0405_06680;AKUG0406_…
535		core	546			X	AKUA0901_07290;AKUA1001_06550;AKUA1002_07290;AKUA1003_06700;AKUA1201_07290;AKUA1202_07530;AKUA1401_06720;AKUA1404_06860;AKUA1802_07290;AKUA1803_07290;AKUA1805_06850;AKUA2001_07310;AKUA2002_06530;AKUA2003_06530;AKUA2101_06860;AKUA2102_06620;AKUA2103_06710;AKUFHON2_06810;AKUG0101_06740;AKUG0102_06700;AKUG0103_06690;AKUG0401_06690;AKUG0402_06710;AKUG0403_06690;AKUG0404_06720;AKUG0405_06700;AKUG0406_…
536	bsaA	core	441		VI	X	AKUA0901_07300;AKUA1001_06560;AKUA1002_07300;AKUA1003_06710;AKUA1201_07300;AKUA1202_07540;AKUA1401_06730;AKUA1404_06870;AKUA1802_07300;AKUA1803_07300;AKUA1805_06860;AKUA2001_07320;AKUA2002_06540;AKUA2003_06540;AKUA2101_06870;AKUA2102_06630;AKUA2103_06720;AKUFHON2_06820;AKUG0101_06750;AKUG0102_06710;AKUG0103_06700;AKUG0401_06700;AKUG0402_06720;AKUG0403_06700;AKUG0404_06730;AKUG0405_06710;AKUG0406_…
537		core	531			X	AKUA0901_07330;AKUA1001_06580;AKUA1002_07330;AKUA1003_06720;AKUA1201_07330;AKUA1202_07570;AKUA1401_06760;AKUA1404_06880;AKUA1802_07330;AKUA1803_07330;AKUA1805_06890;AKUA2001_07350;AKUA2002_06560;AKUA2003_06560;AKUA2101_06900;AKUA2102_06660;AKUA2103_06730;AKUFHON2_06830;AKUG0101_06760;AKUG0102_06720;AKUG0103_06710;AKUG0401_06710;AKUG0402_06730;AKUG0403_06730;AKUG0404_06740;AKUG0405_06720;AKUG0406_…
538		core	315			X	AKUA0901_07340;AKUA1001_06590;AKUA1002_07340;AKUA1003_06730;AKUA1201_07340;AKUA1202_07580;AKUA1401_06770;AKUA1404_06890;AKUA1802_07340;AKUA1803_07340;AKUA1805_06920;AKUA2001_07360;AKUA2002_06570;AKUA2003_06570;AKUA2101_06930;AKUA2102_06670;AKUA2103_06740;AKUFHON2_06840;AKUG0101_06770;AKUG0102_06730;AKUG0103_06720;AKUG0401_06720;AKUG0402_06740;AKUG0403_06740;AKUG0404_06750;AKUG0405_06730;AKUG0406_…
539	carB	core	2112		EF	X	AKUA0901_07350;AKUA1001_06600;AKUA1002_07350;AKUA1003_06740;AKUA1201_07350;AKUA1202_07610;AKUA1401_06800;AKUA1404_06920;AKUA1802_07350;AKUA1803_07350;AKUA1805_06950;AKUA2001_07370;AKUA2002_06580;AKUA2003_06580;AKUA2101_06960;AKUA2102_06680;AKUA2103_06750;AKUFHON2_06870;AKUG0101_06800;AKUG0102_06760;AKUG0103_06750;AKUG0401_06750;AKUG0402_06770;AKUG0403_06750;AKUG0404_06780;AKUG0405_06760;AKUG0406_…
540	carA	core	1074		EF	X	AKUA0901_07360;AKUA1001_06610;AKUA1002_07360;AKUA1003_06750;AKUA1201_07360;AKUA1202_07620;AKUA1401_06810;AKUA1404_06930;AKUA1802_07360;AKUA1803_07360;AKUA1805_06960;AKUA2001_07380;AKUA2002_06590;AKUA2003_06590;AKUA2101_06970;AKUA2102_06690;AKUA2103_06760;AKUFHON2_06880;AKUG0101_06820;AKUG0102_06770;AKUG0103_06760;AKUG0401_06760;AKUG0402_06780;AKUG0403_06760;AKUG0404_06790;AKUG0405_06770;AKUG0406_…
541	pyrR	core	528		F	X	AKUA0901_07370;AKUA1001_06620;AKUA1002_07370;AKUA1003_06760;AKUA1201_07370;AKUA1202_07630;AKUA1401_06820;AKUA1404_06940;AKUA1802_07370;AKUA1803_07370;AKUA1805_06970;AKUA2001_07390;AKUA2002_06600;AKUA2003_06600;AKUA2101_06980;AKUA2102_06700;AKUA2103_06770;AKUFHON2_06890;AKUG0101_06830;AKUG0102_06780;AKUG0103_06770;AKUG0401_06770;AKUG0402_06790;AKUG0403_06770;AKUG0404_06800;AKUG0405_06780;AKUG0406_…
542	rluD	core	711		J	X	AKUA0901_07380;AKUA1001_06630;AKUA1002_07380;AKUA1003_06770;AKUA1201_07380;AKUA1202_07640;AKUA1401_06830;AKUA1404_06950;AKUA1802_07380;AKUA1803_07380;AKUA1805_06980;AKUA2001_07400;AKUA2002_06610;AKUA2003_06610;AKUA2101_06990;AKUA2102_06710;AKUA2103_06780;AKUFHON2_06900;AKUG0101_06840;AKUG0102_06790;AKUG0103_06780;AKUG0401_06780;AKUG0402_06800;AKUG0403_06780;AKUG0404_06810;AKUG0405_06790;AKUG0406_…
543	lspA	core	453		MU	X	AKUA0901_07390;AKUA1001_06640;AKUA1002_07390;AKUA1003_06780;AKUA1201_07390;AKUA1202_07650;AKUA1401_06840;AKUA1404_06960;AKUA1802_07390;AKUA1803_07390;AKUA1805_06990;AKUA2001_07410;AKUA2002_06620;AKUA2003_06620;AKUA2101_07000;AKUA2102_06720;AKUA2103_06790;AKUFHON2_06910;AKUG0101_06850;AKUG0102_06800;AKUG0103_06790;AKUG0401_06790;AKUG0402_06810;AKUG0403_06790;AKUG0404_06820;AKUG0405_06800;AKUG0406_…
544	fhs1	core	1656		F	X	AKUA0901_07400;AKUA1001_06650;AKUA1002_07400;AKUA1003_06790;AKUA1201_07400;AKUA1202_07660;AKUA1401_06850;AKUA1404_06970;AKUA1802_07400;AKUA1803_07400;AKUA1805_07000;AKUA2001_07420;AKUA2002_06630;AKUA2003_06630;AKUA2101_07010;AKUA2102_06730;AKUA2103_06800;AKUFHON2_06920;AKUG0101_06860;AKUG0102_06810;AKUG0103_06800;AKUG0401_06800;AKUG0402_06820;AKUG0403_06800;AKUG0404_06830;AKUG0405_06810;AKUG0406_…
545		core	384			X	AKUA0901_07410;AKUA1001_06660;AKUA1002_07410;AKUA1003_06800;AKUA1201_07410;AKUA1202_07670;AKUA1401_06860;AKUA1404_06980;AKUA1802_07410;AKUA1803_07410;AKUA1805_07010;AKUA2001_07430;AKUA2002_06640;AKUA2003_06640;AKUA2101_07020;AKUA2102_06740;AKUA2103_06810;AKUFHON2_06930;AKUG0101_06870;AKUG0102_06820;AKUG0103_06810;AKUG0401_06810;AKUG0402_06830;AKUG0403_06810;AKUG0404_06840;AKUG0405_06820;AKUG0406_…
546	rnhA	core	390		L	X	AKUA0901_07420;AKUA1001_06670;AKUA1002_07420;AKUA1003_06810;AKUA1201_07420;AKUA1202_07680;AKUA1401_06870;AKUA1404_06990;AKUA1802_07420;AKUA1803_07420;AKUA1805_07020;AKUA2001_07440;AKUA2002_06650;AKUA2003_06650;AKUA2101_07030;AKUA2102_06750;AKUA2103_06820;AKUFHON2_06940;AKUG0101_06880;AKUG0102_06830;AKUG0103_06820;AKUG0401_06820;AKUG0402_06840;AKUG0403_06820;AKUG0404_06850;AKUG0405_06830;AKUG0406_…
547	mnmC	core	1125		E	X	AKUA0901_07430;AKUA1001_06680;AKUA1002_07430;AKUA1003_06820;AKUA1201_07430;AKUA1202_07690;AKUA1401_06880;AKUA1404_07000;AKUA1802_07430;AKUA1803_07430;AKUA1805_07030;AKUA2001_07450;AKUA2002_06660;AKUA2003_06660;AKUA2101_07040;AKUA2102_06760;AKUA2103_06830;AKUFHON2_06950;AKUG0101_06890;AKUG0102_06840;AKUG0103_06830;AKUG0401_06830;AKUG0402_06850;AKUG0403_06830;AKUG0404_06860;AKUG0405_06840;AKUG0406_…
548	rlmL	core	1134		J	X	AKUA0901_07440;AKUA1001_06690;AKUA1002_07440;AKUA1003_06830;AKUA1201_07440;AKUA1202_07700;AKUA1401_06890;AKUA1404_07010;AKUA1802_07440;AKUA1803_07440;AKUA1805_07040;AKUA2001_07460;AKUA2002_06670;AKUA2003_06670;AKUA2101_07050;AKUA2102_06770;AKUA2103_06840;AKUFHON2_06960;AKUG0101_06900;AKUG0102_06850;AKUG0103_06840;AKUG0401_06840;AKUG0402_06860;AKUG0403_06840;AKUG0404_06870;AKUG0405_06850;AKUG0406_…
549	gpsB	core	387		D	X	AKUA0901_07450;AKUA1001_06700;AKUA1002_07450;AKUA1003_06840;AKUA1201_07450;AKUA1202_07710;AKUA1401_06900;AKUA1404_07020;AKUA1802_07450;AKUA1803_07450;AKUA1805_07050;AKUA2001_07470;AKUA2002_06680;AKUA2003_06680;AKUA2101_07060;AKUA2102_06780;AKUA2103_06850;AKUFHON2_06970;AKUG0101_06910;AKUG0102_06860;AKUG0103_06850;AKUG0401_06850;AKUG0402_06870;AKUG0403_06850;AKUG0404_06880;AKUG0405_06860;AKUG0406_…
550		core	414		X	X	AKUA0901_07460;AKUA1001_06710;AKUA1002_07460;AKUA1003_06850;AKUA1201_07460;AKUA1202_07720;AKUA1401_06910;AKUA1404_07030;AKUA1802_07460;AKUA1803_07460;AKUA1805_07060;AKUA2001_07480;AKUA2002_06690;AKUA2003_06690;AKUA2101_07070;AKUA2102_06790;AKUA2103_06860;AKUFHON2_06980;AKUG0101_06920;AKUG0102_06870;AKUG0103_06860;AKUG0401_06860;AKUG0402_06880;AKUG0403_06860;AKUG0404_06890;AKUG0405_06870;AKUG0406_…
551	recU	core	612		R	X	AKUA0901_07470;AKUA1001_06720;AKUA1002_07470;AKUA1003_06860;AKUA1201_07470;AKUA1202_07730;AKUA1401_06920;AKUA1404_07040;AKUA1802_07470;AKUA1803_07470;AKUA1805_07070;AKUA2001_07490;AKUA2002_06700;AKUA2003_06700;AKUA2101_07080;AKUA2102_06800;AKUA2103_06870;AKUFHON2_06990;AKUG0101_06930;AKUG0102_06880;AKUG0103_06870;AKUG0401_06870;AKUG0402_06890;AKUG0403_06870;AKUG0404_06900;AKUG0405_06880;AKUG0406_…
552	ponA	core	2295		M	X	AKUA0901_07480;AKUA1001_06730;AKUA1002_07480;AKUA1003_06870;AKUA1201_07480;AKUA1202_07740;AKUA1401_06930;AKUA1404_07050;AKUA1802_07480;AKUA1803_07480;AKUA1805_07080;AKUA2001_07500;AKUA2002_06710;AKUA2003_06710;AKUA2101_07090;AKUA2102_06810;AKUA2103_06880;AKUFHON2_07000;AKUG0101_06940;AKUG0102_06890;AKUG0103_06880;AKUG0401_06880;AKUG0402_06900;AKUG0403_06880;AKUG0404_06910;AKUG0405_06890;AKUG0406_…
553	dnaD	core	735		L	X	AKUA0901_07490;AKUA1001_06760;AKUA1002_07490;AKUA1003_06880;AKUA1201_07490;AKUA1202_07750;AKUA1401_06940;AKUA1404_07060;AKUA1802_07490;AKUA1803_07490;AKUA1805_07090;AKUA2001_07510;AKUA2002_06740;AKUA2003_06740;AKUA2101_07100;AKUA2102_06820;AKUA2103_06890;AKUFHON2_07010;AKUG0101_06950;AKUG0102_06900;AKUG0103_06890;AKUG0401_06890;AKUG0402_06910;AKUG0403_06890;AKUG0404_06920;AKUG0405_06900;AKUG0406_…
554		core	504		S	X	AKUA0901_07500;AKUA1001_06770;AKUA1002_07500;AKUA1003_06890;AKUA1201_07500;AKUA1202_07760;AKUA1401_06950;AKUA1404_07070;AKUA1802_07500;AKUA1803_07500;AKUA1805_07100;AKUA2001_07520;AKUA2002_06750;AKUA2003_06750;AKUA2101_07110;AKUA2102_06830;AKUA2103_06900;AKUFHON2_07020;AKUG0101_06960;AKUG0102_06910;AKUG0103_06900;AKUG0401_06900;AKUG0402_06920;AKUG0403_06900;AKUG0404_06930;AKUG0405_06910;AKUG0406_…
555	dinG	core	1353	X			AKUA0901_07510;AKUA1001_06780;AKUA1002_07510;AKUA1003_06900;AKUA1201_07510;AKUA1202_07770;AKUA1401_06960;AKUA1404_07080;AKUA1802_07510;AKUA1803_07510;AKUA1805_07110;AKUA2001_07530;AKUA2002_06760;AKUA2003_06760;AKUA2101_07120;AKUA2102_06840;AKUA2103_06910;AKUFHON2_07030;AKUG0101_06970;AKUG0102_06920;AKUG0103_06910;AKUG0401_06910;AKUG0402_06930;AKUG0403_06910;AKUG0404_06940;AKUG0405_06920;AKUG0406_…
556	galK	core	726		I	X	AKUA0901_07520;AKUA1001_06790;AKUA1002_07520;AKUA1003_06910;AKUA1201_07520;AKUA1202_07780;AKUA1401_06970;AKUA1404_07090;AKUA1802_07520;AKUA1803_07520;AKUA1805_07120;AKUA2001_07540;AKUA2002_06770;AKUA2003_06770;AKUA2101_07130;AKUA2102_06850;AKUA2103_06920;AKUFHON2_07040;AKUG0101_06980;AKUG0102_06930;AKUG0103_06920;AKUG0401_06920;AKUG0402_06940;AKUG0403_06920;AKUG0404_06950;AKUG0405_06930;AKUG0406_…
557	thrB	core	876		I	X	AKUA0901_07530;AKUA1001_06800;AKUA1002_07530;AKUA1003_06920;AKUA1201_07530;AKUA1202_07790;AKUA1401_06980;AKUA1404_07100;AKUA1802_07530;AKUA1803_07530;AKUA1805_07130;AKUA2001_07550;AKUA2002_06780;AKUA2003_06780;AKUA2101_07140;AKUA2102_06860;AKUA2103_06930;AKUFHON2_07050;AKUG0101_06990;AKUG0102_06940;AKUG0103_06930;AKUG0401_06930;AKUG0402_06950;AKUG0403_06930;AKUG0404_06960;AKUG0405_06940;AKUG0406_…
558		core	1065		I	X	AKUA0901_07540;AKUA1001_06810;AKUA1002_07540;AKUA1003_06930;AKUA1201_07540;AKUA1202_07800;AKUA1401_06990;AKUA1404_07110;AKUA1802_07540;AKUA1803_07540;AKUA1805_07140;AKUA2001_07560;AKUA2002_06790;AKUA2003_06790;AKUA2101_07150;AKUA2102_06870;AKUA2103_06940;AKUFHON2_07060;AKUG0101_07000;AKUG0102_06950;AKUG0103_06940;AKUG0401_06940;AKUG0402_06960;AKUG0403_06940;AKUG0404_06970;AKUG0405_06950;AKUG0406_…
559	fni	core	1038		CIR	X	AKUA0901_07550;AKUA1001_06820;AKUA1002_07550;AKUA1003_06940;AKUA1201_07550;AKUA1202_07810;AKUA1401_07000;AKUA1404_07120;AKUA1802_07550;AKUA1803_07550;AKUA1805_07150;AKUA2001_07570;AKUA2002_06800;AKUA2003_06800;AKUA2101_07160;AKUA2102_06880;AKUA2103_06950;AKUFHON2_07070;AKUG0101_07010;AKUG0102_06960;AKUG0103_06950;AKUG0401_06950;AKUG0402_06970;AKUG0403_06950;AKUG0404_06980;AKUG0405_06960;AKUG0406_…
560	rsmF	core	1344			X	AKUA0901_07580;AKUA1001_06850;AKUA1002_07580;AKUA1003_06970;AKUA1201_07580;AKUA1202_07840;AKUA1401_07030;AKUA1404_07130;AKUA1802_07580;AKUA1803_07580;AKUA1805_07180;AKUA2001_07600;AKUA2002_06830;AKUA2003_06830;AKUA2101_07190;AKUA2102_06910;AKUA2103_06980;AKUFHON2_07100;AKUG0101_07040;AKUG0102_06990;AKUG0103_06980;AKUG0401_06980;AKUG0402_07000;AKUG0403_06970;AKUG0404_07010;AKUG0405_06990;AKUG0406_…
561	yitU	core	807		HR	X	AKUA0901_07590;AKUA1001_06860;AKUA1002_07590;AKUA1003_06980;AKUA1201_07590;AKUA1202_07850;AKUA1401_07040;AKUA1404_07140;AKUA1802_07590;AKUA1803_07590;AKUA1805_07190;AKUA2001_07610;AKUA2002_06840;AKUA2003_06840;AKUA2101_07200;AKUA2102_06920;AKUA2103_06990;AKUFHON2_07110;AKUG0101_07050;AKUG0102_07000;AKUG0103_06990;AKUG0401_06990;AKUG0402_07010;AKUG0403_06980;AKUG0404_07020;AKUG0405_07000;AKUG0406_…
562	glpK	core	1506		C	X	AKUA0901_07600;AKUA1001_06870;AKUA1002_07600;AKUA1003_06990;AKUA1201_07600;AKUA1202_07860;AKUA1401_07050;AKUA1404_07150;AKUA1802_07600;AKUA1803_07600;AKUA1805_07200;AKUA2001_07620;AKUA2002_06850;AKUA2003_06850;AKUA2101_07210;AKUA2102_06930;AKUA2103_07000;AKUFHON2_07120;AKUG0101_07060;AKUG0102_07010;AKUG0103_07000;AKUG0401_07000;AKUG0402_07020;AKUG0403_06990;AKUG0404_07030;AKUG0405_07010;AKUG0406_…
563		core	189		Q		AKUA0901_07610;AKUA1001_06880;AKUA1002_07610;AKUA1003_07000;AKUA1201_07610;AKUA1202_07870;AKUA1401_07060;AKUA1404_07160;AKUA1802_07610;AKUA1803_07610;AKUA1805_07210;AKUA2001_07630;AKUA2002_06860;AKUA2003_06860;AKUA2101_07220;AKUA2102_06940;AKUA2103_07010;AKUFHON2_07130;AKUG0101_07070;AKUG0102_07020;AKUG0103_07010;AKUG0401_07010;AKUG0402_07030;AKUG0403_07000;AKUG0404_07040;AKUG0405_07020;AKUG0406_…
564	pepDA	core	1431		E	X	AKUA0901_07620;AKUA1001_06890;AKUA1002_07620;AKUA1003_07010;AKUA1201_07620;AKUA1202_07880;AKUA1401_07070;AKUA1404_07170;AKUA1802_07620;AKUA1803_07620;AKUA1805_07220;AKUA2001_07640;AKUA2002_06870;AKUA2003_06870;AKUA2101_07230;AKUA2102_06950;AKUA2103_07020;AKUFHON2_07140;AKUG0101_07080;AKUG0102_07030;AKUG0103_07020;AKUG0401_07020;AKUG0402_07040;AKUG0403_07010;AKUG0404_07050;AKUG0405_07030;AKUG0406_…
565	rplS	core	357		J	X	AKUA0901_07630;AKUA1001_06900;AKUA1002_07630;AKUA1003_07020;AKUA1201_07630;AKUA1202_07890;AKUA1401_07080;AKUA1404_07180;AKUA1802_07630;AKUA1803_07630;AKUA1805_07230;AKUA2001_07650;AKUA2002_06880;AKUA2003_06880;AKUA2101_07240;AKUA2102_06960;AKUA2103_07030;AKUFHON2_07170;AKUG0101_07090;AKUG0102_07040;AKUG0103_07030;AKUG0401_07030;AKUG0402_07050;AKUG0403_07020;AKUG0404_07060;AKUG0405_07040;AKUG0406_…
566	trmD	core	747		J	X	AKUA0901_07640;AKUA1001_06910;AKUA1002_07640;AKUA1003_07030;AKUA1201_07640;AKUA1202_07900;AKUA1401_07090;AKUA1404_07190;AKUA1802_07640;AKUA1803_07640;AKUA1805_07240;AKUA2001_07660;AKUA2002_06890;AKUA2003_06890;AKUA2101_07250;AKUA2102_06970;AKUA2103_07040;AKUFHON2_07180;AKUG0101_07100;AKUG0102_07050;AKUG0103_07040;AKUG0401_07040;AKUG0402_07060;AKUG0403_07030;AKUG0404_07070;AKUG0405_07050;AKUG0406_…
567	rimM	core	525		J	X	AKUA0901_07650;AKUA1001_06920;AKUA1002_07650;AKUA1003_07040;AKUA1201_07650;AKUA1202_07910;AKUA1401_07100;AKUA1404_07200;AKUA1802_07650;AKUA1803_07650;AKUA1805_07250;AKUA2001_07670;AKUA2002_06900;AKUA2003_06900;AKUA2101_07260;AKUA2102_06980;AKUA2103_07050;AKUFHON2_07190;AKUG0101_07110;AKUG0102_07060;AKUG0103_07050;AKUG0401_07050;AKUG0402_07070;AKUG0403_07040;AKUG0404_07080;AKUG0405_07060;AKUG0406_…
568		core	258		R		AKUA0901_07660;AKUA1001_06930;AKUA1002_07660;AKUA1003_07050;AKUA1201_07660;AKUA1202_07920;AKUA1401_07110;AKUA1404_07210;AKUA1802_07660;AKUA1803_07660;AKUA1805_07260;AKUA2001_07680;AKUA2002_06910;AKUA2003_06910;AKUA2101_07270;AKUA2102_06990;AKUA2103_07060;AKUFHON2_07200;AKUG0101_07120;AKUG0102_07070;AKUG0103_07060;AKUG0401_07060;AKUG0402_07080;AKUG0403_07050;AKUG0404_07090;AKUG0405_07070;AKUG0406_…
569	rpsP	core	276		J		AKUA0901_07670;AKUA1001_06940;AKUA1002_07670;AKUA1003_07060;AKUA1201_07670;AKUA1202_07930;AKUA1401_07120;AKUA1404_07220;AKUA1802_07670;AKUA1803_07670;AKUA1805_07270;AKUA2001_07690;AKUA2002_06920;AKUA2003_06920;AKUA2101_07280;AKUA2102_07000;AKUA2103_07070;AKUFHON2_07210;AKUG0101_07130;AKUG0102_07080;AKUG0103_07070;AKUG0401_07070;AKUG0402_07090;AKUG0403_07060;AKUG0404_07100;AKUG0405_07080;AKUG0406_…
570	ffh	core	1479		U	X	AKUA0901_07710;AKUA1001_06980;AKUA1002_07710;AKUA1003_07100;AKUA1201_07710;AKUA1202_07970;AKUA1401_07160;AKUA1404_07260;AKUA1802_07710;AKUA1803_07710;AKUA1805_07310;AKUA2001_07730;AKUA2002_06960;AKUA2003_06960;AKUA2101_07320;AKUA2102_07040;AKUA2103_07110;AKUFHON2_07250;AKUG0101_07170;AKUG0102_07120;AKUG0103_07110;AKUG0401_07110;AKUG0402_07130;AKUG0403_07100;AKUG0404_07140;AKUG0405_07120;AKUG0406_…
571		core	189		K		AKUA0901_07720;AKUA1001_06990;AKUA1002_07720;AKUA1003_07110;AKUA1201_07720;AKUA1202_07980;AKUA1401_07170;AKUA1404_07270;AKUA1802_07720;AKUA1803_07720;AKUA1805_07320;AKUA2001_07740;AKUA2002_06970;AKUA2003_06970;AKUA2101_07330;AKUA2102_07050;AKUA2103_07120;AKUFHON2_07260;AKUG0101_07180;AKUG0102_07130;AKUG0103_07120;AKUG0401_07120;AKUG0402_07140;AKUG0403_07110;AKUG0404_07150;AKUG0405_07130;AKUG0406_…
572	ftsY	core	873		U	X	AKUA0901_07730;AKUA1001_07000;AKUA1002_07730;AKUA1003_07120;AKUA1201_07730;AKUA1202_07990;AKUA1401_07180;AKUA1404_07280;AKUA1802_07730;AKUA1803_07730;AKUA1805_07330;AKUA2001_07750;AKUA2002_06980;AKUA2003_06980;AKUA2101_07340;AKUA2102_07060;AKUA2103_07130;AKUFHON2_07270;AKUG0101_07190;AKUG0102_07140;AKUG0103_07130;AKUG0401_07130;AKUG0402_07150;AKUG0403_07120;AKUG0404_07160;AKUG0405_07140;AKUG0406_…
573	rnc	core	693		K	X	AKUA0901_07750;AKUA1001_07020;AKUA1002_07750;AKUA1003_07140;AKUA1201_07750;AKUA1202_08010;AKUA1401_07200;AKUA1404_07300;AKUA1802_07760;AKUA1803_07750;AKUA1805_07350;AKUA2001_07770;AKUA2002_07000;AKUA2003_07000;AKUA2101_07360;AKUA2102_07080;AKUA2103_07150;AKUFHON2_07290;AKUG0101_07210;AKUG0102_07160;AKUG0103_07150;AKUG0401_07150;AKUG0402_07170;AKUG0403_07140;AKUG0404_07180;AKUG0405_07160;AKUG0406_…
574	acpP	core	249		I		AKUA0901_07760;AKUA1001_07030;AKUA1002_07760;AKUA1003_07150;AKUA1201_07760;AKUA1202_08020;AKUA1401_07210;AKUA1404_07310;AKUA1802_07770;AKUA1803_07760;AKUA1805_07360;AKUA2001_07780;AKUA2002_07010;AKUA2003_07010;AKUA2101_07370;AKUA2102_07090;AKUA2103_07160;AKUFHON2_07300;AKUG0101_07220;AKUG0102_07170;AKUG0103_07160;AKUG0401_07160;AKUG0402_07180;AKUG0403_07150;AKUG0404_07190;AKUG0405_07170;AKUG0406_…
575	plsX	core	1041		I	X	AKUA0901_07770;AKUA1001_07040;AKUA1002_07770;AKUA1003_07160;AKUA1201_07770;AKUA1202_08030;AKUA1401_07220;AKUA1404_07320;AKUA1802_07780;AKUA1803_07770;AKUA1805_07370;AKUA2001_07790;AKUA2002_07020;AKUA2003_07020;AKUA2101_07380;AKUA2102_07100;AKUA2103_07170;AKUFHON2_07310;AKUG0101_07230;AKUG0102_07180;AKUG0103_07170;AKUG0401_07170;AKUG0402_07190;AKUG0403_07160;AKUG0404_07200;AKUG0405_07180;AKUG0406_…
576	recG	core	2010		L	X	AKUA0901_07780;AKUA1001_07050;AKUA1002_07780;AKUA1003_07170;AKUA1201_07780;AKUA1202_08040;AKUA1401_07230;AKUA1404_07330;AKUA1802_07790;AKUA1803_07780;AKUA1805_07380;AKUA2001_07800;AKUA2002_07030;AKUA2003_07030;AKUA2101_07390;AKUA2102_07110;AKUA2103_07180;AKUFHON2_07320;AKUG0101_07240;AKUG0102_07190;AKUG0103_07180;AKUG0401_07180;AKUG0402_07200;AKUG0403_07170;AKUG0404_07210;AKUG0405_07190;AKUG0406_…
577		core	1542		R	X	AKUA0901_07790;AKUA1001_07060;AKUA1002_07790;AKUA1003_07180;AKUA1201_07790;AKUA1202_08050;AKUA1401_07240;AKUA1404_07340;AKUA1802_07800;AKUA1803_07790;AKUA1805_07390;AKUA2001_07810;AKUA2002_07040;AKUA2003_07040;AKUA2101_07400;AKUA2102_07120;AKUA2103_07190;AKUFHON2_07330;AKUG0101_07250;AKUG0102_07200;AKUG0103_07190;AKUG0401_07190;AKUG0402_07210;AKUG0403_07180;AKUG0404_07220;AKUG0405_07200;AKUG0406_…
578		core	360		S	X	AKUA0901_07800;AKUA1001_07070;AKUA1002_07800;AKUA1003_07190;AKUA1201_07800;AKUA1202_08060;AKUA1401_07250;AKUA1404_07350;AKUA1802_07810;AKUA1803_07800;AKUA1805_07400;AKUA2001_07820;AKUA2002_07050;AKUA2003_07050;AKUA2101_07410;AKUA2102_07130;AKUA2103_07200;AKUFHON2_07340;AKUG0101_07260;AKUG0102_07210;AKUG0103_07200;AKUG0401_07200;AKUG0402_07220;AKUG0403_07190;AKUG0404_07230;AKUG0405_07210;AKUG0406_…
579	rpmB	core	186		J		AKUA0901_07810;AKUA1001_07080;AKUA1002_07810;AKUA1003_07200;AKUA1201_07810;AKUA1202_08070;AKUA1401_07260;AKUA1404_07360;AKUA1802_07820;AKUA1803_07810;AKUA1805_07410;AKUA2001_07830;AKUA2002_07060;AKUA2003_07060;AKUA2101_07420;AKUA2102_07140;AKUA2103_07210;AKUFHON2_07350;AKUG0101_07270;AKUG0102_07220;AKUG0103_07210;AKUG0401_07210;AKUG0402_07230;AKUG0403_07200;AKUG0404_07240;AKUG0405_07220;AKUG0406_…
580	thiN	core	648		H	X	AKUA0901_07820;AKUA1001_07090;AKUA1002_07820;AKUA1003_07230;AKUA1201_07820;AKUA1202_08080;AKUA1401_07270;AKUA1404_07370;AKUA1802_07830;AKUA1803_07820;AKUA1805_07420;AKUA2001_07840;AKUA2002_07070;AKUA2003_07070;AKUA2101_07430;AKUA2102_07150;AKUA2103_07240;AKUFHON2_07360;AKUG0101_07280;AKUG0102_07230;AKUG0103_07220;AKUG0401_07220;AKUG0402_07240;AKUG0403_07210;AKUG0404_07250;AKUG0405_07230;AKUG0406_…
581	rpe	core	651		G	X	AKUA0901_07830;AKUA1001_07100;AKUA1002_07830;AKUA1003_07240;AKUA1201_07830;AKUA1202_08090;AKUA1401_07280;AKUA1404_07380;AKUA1802_07840;AKUA1803_07830;AKUA1805_07430;AKUA2001_07850;AKUA2002_07080;AKUA2003_07080;AKUA2101_07440;AKUA2102_07160;AKUA2103_07250;AKUFHON2_07370;AKUG0101_07290;AKUG0102_07240;AKUG0103_07230;AKUG0401_07230;AKUG0402_07250;AKUG0403_07220;AKUG0404_07260;AKUG0405_07240;AKUG0406_…
582	rsgA	core	900		J	X	AKUA0901_07840;AKUA1001_07110;AKUA1002_07840;AKUA1003_07250;AKUA1201_07840;AKUA1202_08100;AKUA1401_07290;AKUA1404_07390;AKUA1802_07850;AKUA1803_07840;AKUA1805_07440;AKUA2001_07860;AKUA2002_07090;AKUA2003_07090;AKUA2101_07450;AKUA2102_07170;AKUA2103_07260;AKUFHON2_07380;AKUG0101_07300;AKUG0102_07250;AKUG0103_07240;AKUG0401_07240;AKUG0402_07260;AKUG0403_07230;AKUG0404_07270;AKUG0405_07250;AKUG0406_…
583	stkP	core	1896			X	AKUA0901_07850;AKUA1001_07120;AKUA1002_07850;AKUA1003_07260;AKUA1201_07850;AKUA1202_08110;AKUA1401_07300;AKUA1404_07400;AKUA1802_07860;AKUA1803_07850;AKUA1805_07450;AKUA2001_07870;AKUA2002_07100;AKUA2003_07100;AKUA2101_07460;AKUA2102_07180;AKUA2103_07270;AKUFHON2_07390;AKUG0101_07310;AKUG0102_07260;AKUG0103_07250;AKUG0401_07250;AKUG0402_07270;AKUG0403_07240;AKUG0404_07280;AKUG0405_07260;AKUG0406_…
584	prpC	core	732		T	X	AKUA0901_07860;AKUA1001_07130;AKUA1002_07860;AKUA1003_07270;AKUA1201_07860;AKUA1202_08120;AKUA1401_07310;AKUA1404_07410;AKUA1802_07870;AKUA1803_07860;AKUA1805_07460;AKUA2001_07880;AKUA2002_07110;AKUA2003_07110;AKUA2101_07470;AKUA2102_07190;AKUA2103_07280;AKUFHON2_07400;AKUG0101_07320;AKUG0102_07270;AKUG0103_07260;AKUG0401_07260;AKUG0402_07280;AKUG0403_07250;AKUG0404_07290;AKUG0405_07270;AKUG0406_…
585	rsmB	core	1071			X	AKUA0901_07870;AKUA1001_07140;AKUA1002_07870;AKUA1003_07280;AKUA1201_07870;AKUA1202_08130;AKUA1401_07320;AKUA1404_07420;AKUA1802_07880;AKUA1803_07870;AKUA1805_07470;AKUA2001_07890;AKUA2002_07120;AKUA2003_07120;AKUA2101_07480;AKUA2102_07200;AKUA2103_07290;AKUFHON2_07410;AKUG0101_07330;AKUG0102_07280;AKUG0103_07270;AKUG0401_07270;AKUG0402_07290;AKUG0403_07260;AKUG0404_07300;AKUG0405_07280;AKUG0406_…
586	fmt	core	957		J	X	AKUA0901_07880;AKUA1001_07150;AKUA1002_07880;AKUA1003_07290;AKUA1201_07880;AKUA1202_08140;AKUA1401_07330;AKUA1404_07430;AKUA1802_07890;AKUA1803_07880;AKUA1805_07480;AKUA2001_07900;AKUA2002_07130;AKUA2003_07130;AKUA2101_07490;AKUA2102_07210;AKUA2103_07300;AKUFHON2_07420;AKUG0101_07340;AKUG0102_07290;AKUG0103_07280;AKUG0401_07280;AKUG0402_07300;AKUG0403_07270;AKUG0404_07310;AKUG0405_07290;AKUG0406_…
587	priA	core	1761	X	L		AKUA0901_07890;AKUA1001_07160;AKUA1002_07890;AKUA1003_07300;AKUA1201_07890;AKUA1202_08150;AKUA1401_07340;AKUA1404_07440;AKUA1802_07900;AKUA1803_07890;AKUA1805_07490;AKUA2001_07910;AKUA2002_07140;AKUA2003_07140;AKUA2101_07500;AKUA2102_07220;AKUA2103_07310;AKUFHON2_07430;AKUG0101_07350;AKUG0102_07300;AKUG0103_07290;AKUG0401_07290;AKUG0402_07310;AKUG0403_07280;AKUG0404_07320;AKUG0405_07300;AKUG0406_…
588	coaBC	core	1008		H	X	AKUA0901_07900;AKUA1001_07170;AKUA1002_07900;AKUA1003_07310;AKUA1201_07900;AKUA1202_08160;AKUA1401_07350;AKUA1404_07450;AKUA1802_07910;AKUA1803_07900;AKUA1805_07500;AKUA2001_07920;AKUA2002_07150;AKUA2003_07150;AKUA2101_07510;AKUA2102_07230;AKUA2103_07320;AKUFHON2_07440;AKUG0101_07360;AKUG0102_07310;AKUG0103_07300;AKUG0401_07300;AKUG0402_07320;AKUG0403_07290;AKUG0404_07330;AKUG0405_07310;AKUG0406_…
589	rpoZ	core	204		K		AKUA0901_07910;AKUA1001_07180;AKUA1002_07910;AKUA1003_07320;AKUA1201_07910;AKUA1202_08170;AKUA1401_07360;AKUA1404_07460;AKUA1802_07920;AKUA1803_07910;AKUA1805_07510;AKUA2001_07930;AKUA2002_07160;AKUA2003_07160;AKUA2101_07520;AKUA2102_07240;AKUA2103_07330;AKUFHON2_07450;AKUG0101_07370;AKUG0102_07320;AKUG0103_07310;AKUG0401_07310;AKUG0402_07330;AKUG0403_07300;AKUG0404_07340;AKUG0405_07320;AKUG0406_…
590	gmk	core	612		F	X	AKUA0901_07920;AKUA1001_07190;AKUA1002_07920;AKUA1003_07330;AKUA1201_07920;AKUA1202_08180;AKUA1401_07370;AKUA1404_07470;AKUA1802_07930;AKUA1803_07920;AKUA1805_07520;AKUA2001_07940;AKUA2002_07170;AKUA2003_07170;AKUA2101_07530;AKUA2102_07250;AKUA2103_07340;AKUFHON2_07460;AKUG0101_07380;AKUG0102_07330;AKUG0103_07320;AKUG0401_07320;AKUG0402_07340;AKUG0403_07310;AKUG0404_07350;AKUG0405_07330;AKUG0406_…
591	recN	core	1692		L	X	AKUA0901_07930;AKUA1001_07200;AKUA1002_07930;AKUA1003_07340;AKUA1201_07930;AKUA1202_08190;AKUA1401_07380;AKUA1404_07480;AKUA1802_07940;AKUA1803_07930;AKUA1805_07530;AKUA2001_07950;AKUA2002_07180;AKUA2003_07180;AKUA2101_07540;AKUA2102_07260;AKUA2103_07350;AKUFHON2_07470;AKUG0101_07390;AKUG0102_07340;AKUG0103_07330;AKUG0401_07330;AKUG0402_07350;AKUG0403_07320;AKUG0404_07360;AKUG0405_07340;AKUG0406_…
592	tlyA	core	420		J	X	AKUA0901_07940;AKUA1001_07210;AKUA1002_07940;AKUA1003_07350;AKUA1201_07940;AKUA1202_08200;AKUA1401_07390;AKUA1404_07490;AKUA1802_07950;AKUA1803_07940;AKUA1805_07540;AKUA2001_07960;AKUA2002_07190;AKUA2003_07190;AKUA2101_07550;AKUA2102_07270;AKUA2103_07360;AKUFHON2_07480;AKUG0101_07400;AKUG0102_07350;AKUG0103_07340;AKUG0401_07340;AKUG0402_07360;AKUG0403_07330;AKUG0404_07370;AKUG0405_07350;AKUG0406_…
593		core	780		H	X	AKUA0901_07950;AKUA1001_07220;AKUA1002_07950;AKUA1003_07360;AKUA1201_07950;AKUA1202_08210;AKUA1401_07400;AKUA1404_07500;AKUA1802_07960;AKUA1803_07950;AKUA1805_07550;AKUA2001_07970;AKUA2002_07200;AKUA2003_07200;AKUA2101_07560;AKUA2102_07280;AKUA2103_07370;AKUFHON2_07490;AKUG0101_07410;AKUG0102_07360;AKUG0103_07350;AKUG0401_07350;AKUG0402_07370;AKUG0403_07340;AKUG0404_07380;AKUG0405_07360;AKUG0406_…
594	xseB	core	231		L		AKUA0901_07960;AKUA1001_07230;AKUA1002_07960;AKUA1003_07370;AKUA1201_07960;AKUA1202_08220;AKUA1401_07410;AKUA1404_07510;AKUA1802_07970;AKUA1803_07960;AKUA1805_07560;AKUA2001_07980;AKUA2002_07210;AKUA2003_07210;AKUA2101_07570;AKUA2102_07290;AKUA2103_07380;AKUFHON2_07510;AKUG0101_07420;AKUG0102_07370;AKUG0103_07360;AKUG0401_07360;AKUG0402_07380;AKUG0403_07350;AKUG0404_07390;AKUG0405_07370;AKUG0406_…
595	xseA	core	840	X	L		AKUA0901_07970;AKUA1001_07240;AKUA1002_07970;AKUA1003_07380;AKUA1201_07970;AKUA1202_08230;AKUA1401_07420;AKUA1404_07520;AKUA1802_07980;AKUA1803_07970;AKUA1805_07570;AKUA2001_07990;AKUA2002_07220;AKUA2003_07220;AKUA2101_07580;AKUA2102_07300;AKUA2103_07390;AKUFHON2_07520;AKUG0101_07430;AKUG0102_07380;AKUG0103_07370;AKUG0401_07370;AKUG0402_07390;AKUG0403_07360;AKUG0404_07400;AKUG0405_07380;AKUG0406_…
596	folD	core	858		H	X	AKUA0901_07980;AKUA1001_07250;AKUA1002_07980;AKUA1003_07390;AKUA1201_07980;AKUA1202_08240;AKUA1401_07430;AKUA1404_07530;AKUA1802_07990;AKUA1803_07980;AKUA1805_07580;AKUA2001_08000;AKUA2002_07230;AKUA2003_07230;AKUA2101_07590;AKUA2102_07310;AKUA2103_07400;AKUFHON2_07530;AKUG0101_07440;AKUG0102_07390;AKUG0103_07380;AKUG0401_07380;AKUG0402_07400;AKUG0403_07370;AKUG0404_07410;AKUG0405_07390;AKUG0406_…
597	nusB	core	402		K	X	AKUA0901_07990;AKUA1001_07260;AKUA1002_07990;AKUA1003_07400;AKUA1201_07990;AKUA1202_08270;AKUA1401_07440;AKUA1404_07540;AKUA1802_08000;AKUA1803_07990;AKUA1805_07590;AKUA2001_08010;AKUA2002_07240;AKUA2003_07240;AKUA2101_07600;AKUA2102_07320;AKUA2103_07410;AKUFHON2_07540;AKUG0101_07450;AKUG0102_07400;AKUG0103_07390;AKUG0401_07390;AKUG0402_07410;AKUG0403_07380;AKUG0404_07420;AKUG0405_07400;AKUG0406_…
598		core	405		S	X	AKUA0901_08000;AKUA1001_07270;AKUA1002_08000;AKUA1003_07410;AKUA1201_08000;AKUA1202_08280;AKUA1401_07450;AKUA1404_07550;AKUA1802_08010;AKUA1803_08000;AKUA1805_07600;AKUA2001_08020;AKUA2002_07250;AKUA2003_07250;AKUA2101_07610;AKUA2102_07330;AKUA2103_07420;AKUFHON2_07550;AKUG0101_07460;AKUG0102_07410;AKUG0103_07400;AKUG0401_07400;AKUG0402_07420;AKUG0403_07390;AKUG0404_07430;AKUG0405_07410;AKUG0406_…
599	efp	core	564		J	X	AKUA0901_08010;AKUA1001_07280;AKUA1002_08010;AKUA1003_07420;AKUA1201_08010;AKUA1202_08290;AKUA1401_07460;AKUA1404_07560;AKUA1802_08020;AKUA1803_08010;AKUA1805_07610;AKUA2001_08030;AKUA2002_07260;AKUA2003_07260;AKUA2101_07620;AKUA2102_07340;AKUA2103_07430;AKUFHON2_07560;AKUG0101_07470;AKUG0102_07420;AKUG0103_07410;AKUG0401_07410;AKUG0402_07430;AKUG0403_07400;AKUG0404_07440;AKUG0405_07420;AKUG0406_…
600	rpmA	core	297		J		AKUA0901_08020;AKUA1001_07290;AKUA1002_08020;AKUA1003_07430;AKUA1201_08020;AKUA1202_08300;AKUA1401_07470;AKUA1404_07570;AKUA1802_08030;AKUA1803_08020;AKUA1805_07620;AKUA2001_08040;AKUA2002_07270;AKUA2003_07270;AKUA2101_07630;AKUA2102_07350;AKUA2103_07440;AKUFHON2_07570;AKUG0101_07480;AKUG0102_07430;AKUG0103_07420;AKUG0401_07420;AKUG0402_07440;AKUG0403_07410;AKUG0404_07450;AKUG0405_07430;AKUG0406_…
601		core	345		S	X	AKUA0901_08030;AKUA1001_07300;AKUA1002_08030;AKUA1003_07440;AKUA1201_08030;AKUA1202_08310;AKUA1401_07480;AKUA1404_07580;AKUA1802_08040;AKUA1803_08030;AKUA1805_07630;AKUA2001_08050;AKUA2002_07280;AKUA2003_07280;AKUA2101_07640;AKUA2102_07360;AKUA2103_07450;AKUFHON2_07580;AKUG0101_07490;AKUG0102_07440;AKUG0103_07430;AKUG0401_07430;AKUG0402_07450;AKUG0403_07420;AKUG0404_07460;AKUG0405_07440;AKUG0406_…
602	rplU	core	309		J	X	AKUA0901_08040;AKUA1001_07310;AKUA1002_08040;AKUA1003_07450;AKUA1201_08040;AKUA1202_08320;AKUA1401_07490;AKUA1404_07590;AKUA1802_08050;AKUA1803_08040;AKUA1805_07640;AKUA2001_08060;AKUA2002_07290;AKUA2003_07290;AKUA2101_07650;AKUA2102_07370;AKUA2103_07460;AKUFHON2_07590;AKUG0101_07500;AKUG0102_07450;AKUG0103_07440;AKUG0401_07440;AKUG0402_07460;AKUG0403_07430;AKUG0404_07470;AKUG0405_07450;AKUG0406_…
603		core	498			X	AKUA0901_08060;AKUA1001_07330;AKUA1002_08060;AKUA1003_07470;AKUA1201_08060;AKUA1202_08340;AKUA1401_07510;AKUA1404_07610;AKUA1802_08070;AKUA1803_08060;AKUA1805_07660;AKUA2001_08080;AKUA2002_07310;AKUA2003_07310;AKUA2101_07670;AKUA2102_07390;AKUA2103_07480;AKUFHON2_07610;AKUG0101_07520;AKUG0102_07470;AKUG0103_07460;AKUG0401_07460;AKUG0402_07480;AKUG0403_07450;AKUG0404_07490;AKUG0405_07470;AKUG0406_…
604	glnA	core	918		E	X	AKUA0901_08090;AKUA1001_07340;AKUA1002_08090;AKUA1003_07480;AKUA1201_08090;AKUA1202_08350;AKUA1401_07520;AKUA1404_07620;AKUA1802_08100;AKUA1803_08090;AKUA1805_07670;AKUA2001_08110;AKUA2002_07320;AKUA2003_07320;AKUA2101_07680;AKUA2102_07420;AKUA2103_07490;AKUFHON2_07620;AKUG0101_07530;AKUG0102_07480;AKUG0103_07470;AKUG0401_07470;AKUG0402_07490;AKUG0403_07460;AKUG0404_07500;AKUG0405_07480;AKUG0406_…
605	glnR	core	369		K	X	AKUA0901_08100;AKUA1001_07350;AKUA1002_08100;AKUA1003_07490;AKUA1201_08100;AKUA1202_08360;AKUA1401_07530;AKUA1404_07630;AKUA1802_08110;AKUA1803_08100;AKUA1805_07680;AKUA2001_08120;AKUA2002_07330;AKUA2003_07330;AKUA2101_07690;AKUA2102_07430;AKUA2103_07500;AKUFHON2_07630;AKUG0101_07540;AKUG0102_07490;AKUG0103_07480;AKUG0401_07490;AKUG0402_07500;AKUG0403_07470;AKUG0404_07510;AKUG0405_07490;AKUG0406_…
606	miaA	core	930		J	X	AKUA0901_08110;AKUA1001_07360;AKUA1002_08110;AKUA1003_07500;AKUA1201_08110;AKUA1202_08370;AKUA1401_07540;AKUA1404_07640;AKUA1802_08120;AKUA1803_08110;AKUA1805_07690;AKUA2001_08130;AKUA2002_07340;AKUA2003_07340;AKUA2101_07700;AKUA2102_07440;AKUA2103_07510;AKUFHON2_07640;AKUG0101_07550;AKUG0102_07500;AKUG0103_07490;AKUG0401_07500;AKUG0402_07510;AKUG0403_07480;AKUG0404_07520;AKUG0405_07500;AKUG0406_…
607		core	177				AKUA0901_08120;AKUA1001_07370;AKUA1002_08120;AKUA1003_07510;AKUA1201_08120;AKUA1202_08380;AKUA1401_07550;AKUA1404_07650;AKUA1802_08130;AKUA1803_08120;AKUA1805_07700;AKUA2001_08140;AKUA2002_07350;AKUA2003_07350;AKUA2101_07710;AKUA2102_07450;AKUA2103_07520;AKUFHON2_07650;AKUG0101_07560;AKUG0102_07510;AKUG0103_07500;AKUG0401_07510;AKUG0402_07520;AKUG0403_07490;AKUG0404_07530;AKUG0405_07510;AKUG0406_…
608	glpE	core	381		P	X	AKUA0901_08150;AKUA1001_07400;AKUA1002_08150;AKUA1003_07520;AKUA1201_08150;AKUA1202_08390;AKUA1401_07560;AKUA1404_07680;AKUA1802_08160;AKUA1803_08150;AKUA1805_07710;AKUA2001_08170;AKUA2002_07380;AKUA2003_07380;AKUA2101_07720;AKUA2102_07480;AKUA2103_07530;AKUFHON2_07670;AKUG0101_07570;AKUG0102_07520;AKUG0103_07510;AKUG0401_07520;AKUG0402_07530;AKUG0403_07500;AKUG0404_07540;AKUG0405_07520;AKUG0406_…
609	glcK	core	717		GK	X	AKUA0901_08160;AKUA1001_07410;AKUA1002_08160;AKUA1003_07530;AKUA1201_08160;AKUA1202_08400;AKUA1401_07570;AKUA1404_07690;AKUA1802_08170;AKUA1803_08160;AKUA1805_07720;AKUA2001_08180;AKUA2002_07390;AKUA2003_07390;AKUA2101_07730;AKUA2102_07490;AKUA2103_07540;AKUFHON2_07680;AKUG0101_07580;AKUG0102_07530;AKUG0103_07520;AKUG0401_07530;AKUG0402_07540;AKUG0403_07510;AKUG0404_07550;AKUG0405_07530;AKUG0406_…
610	yqgQ	core	198		S		AKUA0901_08170;AKUA1001_07420;AKUA1002_08170;AKUA1003_07540;AKUA1201_08170;AKUA1202_08410;AKUA1401_07580;AKUA1404_07700;AKUA1802_08180;AKUA1803_08170;AKUA1805_07730;AKUA2001_08190;AKUA2002_07400;AKUA2003_07400;AKUA2101_07740;AKUA2102_07500;AKUA2103_07550;AKUFHON2_07690;AKUG0101_07590;AKUG0102_07540;AKUG0103_07530;AKUG0401_07540;AKUG0402_07550;AKUG0403_07520;AKUG0404_07560;AKUG0405_07540;AKUG0406_…
611	glpG	core	381		O	X	AKUA0901_08180;AKUA1001_07430;AKUA1002_08180;AKUA1003_07550;AKUA1201_08180;AKUA1202_08420;AKUA1401_07590;AKUA1404_07710;AKUA1802_08190;AKUA1803_08180;AKUA1805_07740;AKUA2001_08200;AKUA2002_07410;AKUA2003_07410;AKUA2101_07750;AKUA2102_07510;AKUA2103_07560;AKUFHON2_07700;AKUG0101_07600;AKUG0102_07550;AKUG0103_07540;AKUG0401_07550;AKUG0402_07560;AKUG0403_07530;AKUG0404_07570;AKUG0405_07550;AKUG0406_…
612	yqgN	core	543		H	X	AKUA0901_08190;AKUA1001_07440;AKUA1002_08190;AKUA1003_07560;AKUA1201_08190;AKUA1202_08430;AKUA1401_07600;AKUA1404_07720;AKUA1802_08200;AKUA1803_08190;AKUA1805_07750;AKUA2001_08210;AKUA2002_07420;AKUA2003_07420;AKUA2101_07760;AKUA2102_07520;AKUA2103_07570;AKUFHON2_07710;AKUG0101_07610;AKUG0102_07560;AKUG0103_07550;AKUG0401_07560;AKUG0402_07570;AKUG0403_07540;AKUG0404_07580;AKUG0405_07560;AKUG0406_…
613	rpmGA	core	150		J		AKUA0901_08200;AKUA1001_07450;AKUA1002_08200;AKUA1003_07570;AKUA1201_08200;AKUA1202_08440;AKUA1401_07610;AKUA1404_07730;AKUA1802_08210;AKUA1803_08200;AKUA1805_07760;AKUA2001_08220;AKUA2002_07430;AKUA2003_07430;AKUA2101_07770;AKUA2102_07530;AKUA2103_07580;AKUFHON2_07720;AKUG0101_07620;AKUG0102_07570;AKUG0103_07560;AKUG0401_07570;AKUG0402_07580;AKUG0403_07550;AKUG0404_07590;AKUG0405_07570;AKUG0406_…
614	penA	core	2064		DM	X	AKUA0901_08210;AKUA1001_07460;AKUA1002_08210;AKUA1003_07580;AKUA1201_08210;AKUA1202_08450;AKUA1401_07620;AKUA1404_07740;AKUA1802_08220;AKUA1803_08210;AKUA1805_07770;AKUA2001_08230;AKUA2002_07440;AKUA2003_07440;AKUA2101_07780;AKUA2102_07540;AKUA2103_07590;AKUFHON2_07730;AKUG0101_07630;AKUG0102_07580;AKUG0103_07570;AKUG0401_07580;AKUG0402_07590;AKUG0403_07560;AKUG0404_07600;AKUG0405_07580;AKUG0406_…
615		core	2598	X	S		AKUA0901_08220;AKUA1001_07470;AKUA1002_08220;AKUA1003_07590;AKUA1201_08220;AKUA1202_08460;AKUA1401_07630;AKUA1404_07750;AKUA1802_08230;AKUA1803_08220;AKUA1805_07780;AKUA2001_08240;AKUA2002_07450;AKUA2003_07450;AKUA2101_07790;AKUA2102_07550;AKUA2103_07600;AKUFHON2_07740;AKUG0101_07640;AKUG0102_07590;AKUG0103_07580;AKUG0401_07590;AKUG0402_07600;AKUG0403_07570;AKUG0404_07610;AKUG0405_07590;AKUG0406_…
616	greA	core	477		K	X	AKUA0901_08230;AKUA1001_07480;AKUA1002_08230;AKUA1003_07600;AKUA1201_08230;AKUA1202_08470;AKUA1401_07640;AKUA1404_07780;AKUA1802_08240;AKUA1803_08230;AKUA1805_07790;AKUA2001_08250;AKUA2002_07460;AKUA2003_07460;AKUA2101_07800;AKUA2102_07560;AKUA2103_07610;AKUFHON2_07750;AKUG0101_07680;AKUG0102_07630;AKUG0103_07620;AKUG0401_07630;AKUG0402_07640;AKUG0403_07580;AKUG0404_07650;AKUG0405_07630;AKUG0406_…
617	udk	core	675		F	X	AKUA0901_08240;AKUA1001_07490;AKUA1002_08240;AKUA1003_07610;AKUA1201_08240;AKUA1202_08480;AKUA1401_07650;AKUA1404_07790;AKUA1802_08250;AKUA1803_08240;AKUA1805_07800;AKUA2001_08260;AKUA2002_07470;AKUA2003_07470;AKUA2101_07810;AKUA2102_07570;AKUA2103_07620;AKUFHON2_07760;AKUG0101_07690;AKUG0102_07640;AKUG0103_07630;AKUG0401_07640;AKUG0402_07650;AKUG0403_07590;AKUG0404_07660;AKUG0405_07640;AKUG0406_…
618	mltG	core	1125		M	X	AKUA0901_08250;AKUA1001_07500;AKUA1002_08250;AKUA1003_07620;AKUA1201_08250;AKUA1202_08490;AKUA1401_07660;AKUA1404_07800;AKUA1802_08260;AKUA1803_08250;AKUA1805_07810;AKUA2001_08270;AKUA2002_07480;AKUA2003_07480;AKUA2101_07820;AKUA2102_07580;AKUA2103_07630;AKUFHON2_07770;AKUG0101_07700;AKUG0102_07650;AKUG0103_07640;AKUG0401_07650;AKUG0402_07660;AKUG0403_07600;AKUG0404_07670;AKUG0405_07650;AKUG0406_…
619	pheT	core	2412			X	AKUA0901_08260;AKUA1001_07510;AKUA1002_08260;AKUA1003_07630;AKUA1201_08260;AKUA1202_08500;AKUA1401_07670;AKUA1404_07810;AKUA1802_08270;AKUA1803_08260;AKUA1805_07820;AKUA2001_08280;AKUA2002_07490;AKUA2003_07490;AKUA2101_07830;AKUA2102_07590;AKUA2103_07640;AKUFHON2_07780;AKUG0101_07710;AKUG0102_07660;AKUG0103_07650;AKUG0401_07660;AKUG0402_07670;AKUG0403_07610;AKUG0404_07680;AKUG0405_07660;AKUG0406_…
620	pheS	core	675		J	X	AKUA0901_08270;AKUA1001_07520;AKUA1002_08270;AKUA1003_07640;AKUA1201_08270;AKUA1202_08510;AKUA1401_07680;AKUA1404_07820;AKUA1802_08280;AKUA1803_08270;AKUA1805_07830;AKUA2001_08290;AKUA2002_07500;AKUA2003_07500;AKUA2101_07840;AKUA2102_07600;AKUA2103_07650;AKUFHON2_07790;AKUG0101_07720;AKUG0102_07670;AKUG0103_07660;AKUG0401_07670;AKUG0402_07680;AKUG0403_07620;AKUG0404_07690;AKUG0405_07670;AKUG0406_…
621	yodB	core	348		K	X	AKUA0901_08290;AKUA1001_07530;AKUA1002_08290;AKUA1003_07650;AKUA1201_08280;AKUA1202_08530;AKUA1401_07700;AKUA1404_07830;AKUA1802_08300;AKUA1803_08290;AKUA1805_07850;AKUA2001_08300;AKUA2002_07510;AKUA2003_07510;AKUA2101_07860;AKUA2102_07620;AKUA2103_07660;AKUFHON2_07810;AKUG0101_07730;AKUG0102_07680;AKUG0103_07670;AKUG0401_07680;AKUG0402_07690;AKUG0403_07640;AKUG0404_07700;AKUG0405_07680;AKUG0406_…
622		core	492		JR	X	AKUA0901_08300;AKUA1001_07540;AKUA1002_08300;AKUA1003_07660;AKUA1201_08290;AKUA1202_08540;AKUA1401_07710;AKUA1404_07840;AKUA1802_08310;AKUA1803_08300;AKUA1805_07860;AKUA2001_08310;AKUA2002_07520;AKUA2003_07520;AKUA2101_07870;AKUA2102_07630;AKUA2103_07670;AKUFHON2_07820;AKUG0101_07740;AKUG0102_07690;AKUG0103_07680;AKUG0401_07690;AKUG0402_07700;AKUG0403_07650;AKUG0404_07710;AKUG0405_07690;AKUG0406_…
623	rlmB	core	771		J	X	AKUA0901_08310;AKUA1001_07550;AKUA1002_08310;AKUA1003_07670;AKUA1201_08300;AKUA1202_08550;AKUA1401_07720;AKUA1404_07850;AKUA1802_08320;AKUA1803_08310;AKUA1805_07870;AKUA2001_08320;AKUA2002_07530;AKUA2003_07530;AKUA2101_07880;AKUA2102_07640;AKUA2103_07680;AKUFHON2_07830;AKUG0101_07750;AKUG0102_07700;AKUG0103_07690;AKUG0401_07700;AKUG0402_07710;AKUG0403_07660;AKUG0404_07720;AKUG0405_07700;AKUG0406_…
624	yccX	core	276		C		AKUA0901_08320;AKUA1001_07560;AKUA1002_08320;AKUA1003_07680;AKUA1201_08310;AKUA1202_08560;AKUA1401_07730;AKUA1404_07860;AKUA1802_08330;AKUA1803_08320;AKUA1805_07880;AKUA2001_08330;AKUA2002_07540;AKUA2003_07540;AKUA2101_07890;AKUA2102_07650;AKUA2103_07690;AKUFHON2_07840;AKUG0101_07760;AKUG0102_07710;AKUG0103_07700;AKUG0401_07710;AKUG0402_07720;AKUG0403_07670;AKUG0404_07730;AKUG0405_07710;AKUG0406_…
625	misCB	core	804		M	X	AKUA0901_08330;AKUA1001_07570;AKUA1002_08330;AKUA1003_07690;AKUA1201_08320;AKUA1202_08570;AKUA1401_07740;AKUA1404_07870;AKUA1802_08340;AKUA1803_08330;AKUA1805_07890;AKUA2001_08340;AKUA2002_07550;AKUA2003_07550;AKUA2101_07900;AKUA2102_07660;AKUA2103_07700;AKUFHON2_07850;AKUG0101_07770;AKUG0102_07720;AKUG0103_07710;AKUG0401_07720;AKUG0402_07730;AKUG0403_07680;AKUG0404_07740;AKUG0405_07720;AKUG0406_…
626	lacX	core	876		G	X	AKUA0901_08340;AKUA1001_07580;AKUA1002_08340;AKUA1003_07700;AKUA1201_08330;AKUA1202_08580;AKUA1401_07750;AKUA1404_07880;AKUA1802_08350;AKUA1803_08340;AKUA1805_07900;AKUA2001_08350;AKUA2002_07580;AKUA2003_07560;AKUA2101_07910;AKUA2102_07670;AKUA2103_07710;AKUFHON2_07860;AKUG0101_07790;AKUG0102_07740;AKUG0103_07730;AKUG0401_07740;AKUG0402_07750;AKUG0403_07690;AKUG0404_07760;AKUG0405_07740;AKUG0406_…
627	xerC	core	606		L	X	AKUA0901_08350;AKUA1001_07590;AKUA1002_08350;AKUA1003_07710;AKUA1201_08340;AKUA1202_08590;AKUA1401_07760;AKUA1404_07890;AKUA1802_08360;AKUA1803_08350;AKUA1805_07910;AKUA2001_08360;AKUA2002_07590;AKUA2003_07570;AKUA2101_07920;AKUA2102_07680;AKUA2103_07720;AKUFHON2_07870;AKUG0101_07800;AKUG0102_07750;AKUG0103_07740;AKUG0401_07750;AKUG0402_07760;AKUG0403_07700;AKUG0404_07770;AKUG0405_07750;AKUG0406_…
628	topA	core	2109			X	AKUA0901_08360;AKUA1001_07600;AKUA1002_08360;AKUA1003_07720;AKUA1201_08350;AKUA1202_08600;AKUA1401_07770;AKUA1404_07900;AKUA1802_08370;AKUA1803_08360;AKUA1805_07920;AKUA2001_08370;AKUA2002_07600;AKUA2003_07580;AKUA2101_07930;AKUA2102_07690;AKUA2103_07730;AKUFHON2_07880;AKUG0101_07810;AKUG0102_07760;AKUG0103_07750;AKUG0401_07760;AKUG0402_07770;AKUG0403_07710;AKUG0404_07780;AKUG0405_07760;AKUG0406_…
629		core	879		L	X	AKUA0901_08370;AKUA1001_07610;AKUA1002_08370;AKUA1003_07730;AKUA1201_08360;AKUA1202_08610;AKUA1401_07780;AKUA1404_07910;AKUA1802_08380;AKUA1803_08370;AKUA1805_07930;AKUA2001_08380;AKUA2002_07610;AKUA2003_07590;AKUA2101_07940;AKUA2102_07700;AKUA2103_07740;AKUFHON2_07890;AKUG0101_07820;AKUG0102_07770;AKUG0103_07760;AKUG0401_07770;AKUG0402_07780;AKUG0403_07720;AKUG0404_07790;AKUG0405_07770;AKUG0406_…
630	rnhB	core	765		L	X	AKUA0901_08380;AKUA1001_07620;AKUA1002_08380;AKUA1003_07740;AKUA1201_08370;AKUA1202_08620;AKUA1401_07790;AKUA1404_07920;AKUA1802_08390;AKUA1803_08380;AKUA1805_07940;AKUA2001_08390;AKUA2002_07620;AKUA2003_07600;AKUA2101_07950;AKUA2102_07710;AKUA2103_07750;AKUFHON2_07900;AKUG0101_07830;AKUG0102_07780;AKUG0103_07770;AKUG0401_07780;AKUG0402_07790;AKUG0403_07730;AKUG0404_07800;AKUG0405_07780;AKUG0406_…
631	rbgA	core	858		J	X	AKUA0901_08390;AKUA1001_07630;AKUA1002_08390;AKUA1003_07750;AKUA1201_08380;AKUA1202_08630;AKUA1401_07800;AKUA1404_07930;AKUA1802_08400;AKUA1803_08390;AKUA1805_07950;AKUA2001_08400;AKUA2002_07630;AKUA2003_07610;AKUA2101_07960;AKUA2102_07720;AKUA2103_07760;AKUFHON2_07910;AKUG0101_07840;AKUG0102_07790;AKUG0103_07780;AKUG0401_07790;AKUG0402_07800;AKUG0403_07740;AKUG0404_07810;AKUG0405_07790;AKUG0406_…
632		core	219		S		AKUA0901_08400;AKUA1001_07640;AKUA1002_08400;AKUA1003_07760;AKUA1201_08390;AKUA1202_08640;AKUA1401_07810;AKUA1404_07940;AKUA1802_08410;AKUA1803_08400;AKUA1805_07960;AKUA2001_08410;AKUA2002_07640;AKUA2003_07620;AKUA2101_07970;AKUA2102_07730;AKUA2103_07770;AKUFHON2_07920;AKUG0101_07850;AKUG0102_07800;AKUG0103_07790;AKUG0401_07800;AKUG0402_07810;AKUG0403_07750;AKUG0404_07820;AKUG0405_07800;AKUG0406_…
633		core	591		S	X	AKUA0901_08410;AKUA1001_07650;AKUA1002_08410;AKUA1003_07770;AKUA1201_08400;AKUA1202_08650;AKUA1401_07820;AKUA1404_07950;AKUA1802_08420;AKUA1803_08410;AKUA1805_07970;AKUA2001_08420;AKUA2002_07650;AKUA2003_07630;AKUA2101_07980;AKUA2102_07740;AKUA2103_07780;AKUFHON2_07930;AKUG0101_07860;AKUG0102_07810;AKUG0103_07800;AKUG0401_07810;AKUG0402_07820;AKUG0403_07760;AKUG0404_07830;AKUG0405_07810;AKUG0406_…
634		core	855		DI	X	AKUA0901_08420;AKUA1001_07660;AKUA1002_08420;AKUA1003_07780;AKUA1201_08410;AKUA1202_08660;AKUA1401_07830;AKUA1404_07960;AKUA1802_08430;AKUA1803_08420;AKUA1805_07980;AKUA2001_08430;AKUA2002_07660;AKUA2003_07640;AKUA2101_07990;AKUA2102_07750;AKUA2103_07790;AKUFHON2_07940;AKUG0101_07870;AKUG0102_07820;AKUG0103_07810;AKUG0401_07820;AKUG0402_07830;AKUG0403_07770;AKUG0404_07840;AKUG0405_07820;AKUG0406_…
635	dfrA	core	492		H	X	AKUA0901_08430;AKUA1001_07680;AKUA1002_08430;AKUA1003_07790;AKUA1201_08420;AKUA1202_08670;AKUA1401_07840;AKUA1404_07970;AKUA1802_08440;AKUA1803_08430;AKUA1805_07990;AKUA2001_08440;AKUA2002_07680;AKUA2003_07660;AKUA2101_08000;AKUA2102_07760;AKUA2103_07800;AKUFHON2_07950;AKUG0101_07880;AKUG0102_07830;AKUG0103_07820;AKUG0401_07830;AKUG0402_07840;AKUG0403_07780;AKUG0404_07850;AKUG0405_07830;AKUG0406_…
636	thyA	core	399		F	X	AKUA0901_08440;AKUA1001_07690;AKUA1002_08440;AKUA1003_07800;AKUA1201_08430;AKUA1202_08680;AKUA1401_07850;AKUA1404_07980;AKUA1802_08450;AKUA1803_08440;AKUA1805_08000;AKUA2001_08450;AKUA2002_07690;AKUA2003_07670;AKUA2101_08010;AKUA2102_07770;AKUA2103_07810;AKUFHON2_07960;AKUG0101_07890;AKUG0102_07840;AKUG0103_07830;AKUG0401_07840;AKUG0402_07850;AKUG0403_07790;AKUG0404_07860;AKUG0405_07840;AKUG0406_…
637	ettA	core	1710		R	X	AKUA0901_08450;AKUA1001_07700;AKUA1002_08450;AKUA1003_07810;AKUA1201_08440;AKUA1202_08690;AKUA1401_07860;AKUA1404_07990;AKUA1802_08460;AKUA1803_08450;AKUA1805_08010;AKUA2001_08460;AKUA2002_07700;AKUA2003_07680;AKUA2101_08020;AKUA2102_07780;AKUA2103_07820;AKUFHON2_07970;AKUG0101_07900;AKUG0102_07850;AKUG0103_07840;AKUG0401_07850;AKUG0402_07860;AKUG0403_07800;AKUG0404_07870;AKUG0405_07850;AKUG0406_…
638	cca	core	837		J	X	AKUA0901_08460;AKUA1001_07710;AKUA1002_08460;AKUA1003_07820;AKUA1201_08450;AKUA1202_08700;AKUA1401_07870;AKUA1404_08000;AKUA1802_08470;AKUA1803_08460;AKUA1805_08020;AKUA2001_08470;AKUA2002_07710;AKUA2003_07690;AKUA2101_08030;AKUA2102_07790;AKUA2103_07830;AKUFHON2_07980;AKUG0101_07910;AKUG0102_07860;AKUG0103_07850;AKUG0401_07860;AKUG0402_07870;AKUG0403_07810;AKUG0404_07880;AKUG0405_07860;AKUG0406_…
639	bepA	core	1263			X	AKUA0901_08480;AKUA1001_07730;AKUA1002_08480;AKUA1003_07840;AKUA1201_08470;AKUA1202_08730;AKUA1401_07890;AKUA1404_08020;AKUA1802_08490;AKUA1803_08480;AKUA1805_08040;AKUA2001_08490;AKUA2002_07730;AKUA2003_07710;AKUA2101_08050;AKUA2102_07810;AKUA2103_07850;AKUFHON2_08000;AKUG0101_07930;AKUG0102_07880;AKUG0103_07870;AKUG0401_07880;AKUG0402_07890;AKUG0403_07830;AKUG0404_07900;AKUG0405_07880;AKUG0406_…
640	hup	core	276		L		AKUA0901_08490;AKUA1001_07740;AKUA1002_08490;AKUA1003_07850;AKUA1201_08480;AKUA1202_08740;AKUA1401_07900;AKUA1404_08030;AKUA1802_08500;AKUA1803_08490;AKUA1805_08050;AKUA2001_08500;AKUA2002_07740;AKUA2003_07720;AKUA2101_08060;AKUA2102_07820;AKUA2103_07860;AKUFHON2_08010;AKUG0101_07940;AKUG0102_07890;AKUG0103_07880;AKUG0401_07890;AKUG0402_07900;AKUG0403_07840;AKUG0404_07910;AKUG0405_07890;AKUG0406_…
641	der	core	1308		J	X	AKUA0901_08500;AKUA1001_07750;AKUA1002_08500;AKUA1003_07860;AKUA1201_08490;AKUA1202_08750;AKUA1401_07910;AKUA1404_08040;AKUA1802_08510;AKUA1803_08500;AKUA1805_08060;AKUA2001_08510;AKUA2002_07750;AKUA2003_07730;AKUA2101_08070;AKUA2102_07830;AKUA2103_07870;AKUFHON2_08020;AKUG0101_07950;AKUG0102_07900;AKUG0103_07890;AKUG0401_07900;AKUG0402_07910;AKUG0403_07850;AKUG0404_07920;AKUG0405_07900;AKUG0406_…
642	rps1	core	1206		J	X	AKUA0901_08510;AKUA1001_07760;AKUA1002_08510;AKUA1003_07870;AKUA1201_08500;AKUA1202_08760;AKUA1401_07920;AKUA1404_08050;AKUA1802_08520;AKUA1803_08510;AKUA1805_08070;AKUA2001_08520;AKUA2002_07760;AKUA2003_07740;AKUA2101_08080;AKUA2102_07840;AKUA2103_07880;AKUFHON2_08030;AKUG0101_07960;AKUG0102_07910;AKUG0103_07900;AKUG0401_07910;AKUG0402_07920;AKUG0403_07860;AKUG0404_07930;AKUG0405_07910;AKUG0406_…
643	cmk	core	579		F	X	AKUA0901_08520;AKUA1001_07770;AKUA1002_08520;AKUA1003_07880;AKUA1201_08510;AKUA1202_08770;AKUA1401_07930;AKUA1404_08060;AKUA1802_08530;AKUA1803_08520;AKUA1805_08080;AKUA2001_08530;AKUA2002_07770;AKUA2003_07750;AKUA2101_08090;AKUA2102_07850;AKUA2103_07890;AKUFHON2_08040;AKUG0101_07970;AKUG0102_07920;AKUG0103_07910;AKUG0401_07920;AKUG0402_07930;AKUG0403_07870;AKUG0404_07940;AKUG0405_07920;AKUG0406_…
644		core	555			X	AKUA0901_08530;AKUA1001_07780;AKUA1002_08530;AKUA1003_07890;AKUA1201_08520;AKUA1202_08780;AKUA1401_07940;AKUA1404_08070;AKUA1802_08540;AKUA1803_08530;AKUA1805_08090;AKUA2001_08540;AKUA2002_07780;AKUA2003_07760;AKUA2101_08100;AKUA2102_07860;AKUA2103_07900;AKUFHON2_08050;AKUG0101_07980;AKUG0102_07930;AKUG0103_07920;AKUG0401_07930;AKUG0402_07940;AKUG0403_07880;AKUG0404_07950;AKUG0405_07930;AKUG0406_…
645	recQ	core	1443		L	X	AKUA0901_08540;AKUA1001_07790;AKUA1002_08540;AKUA1003_07900;AKUA1201_08530;AKUA1202_08790;AKUA1401_07950;AKUA1404_08080;AKUA1802_08550;AKUA1803_08540;AKUA1805_08100;AKUA2001_08550;AKUA2002_07790;AKUA2003_07770;AKUA2101_08110;AKUA2102_07870;AKUA2103_07910;AKUFHON2_08060;AKUG0101_07990;AKUG0102_07940;AKUG0103_07930;AKUG0401_07940;AKUG0402_07950;AKUG0403_07890;AKUG0404_07960;AKUG0405_07940;AKUG0406_…
646		core	927		S	X	AKUA0901_08550;AKUA1001_07800;AKUA1002_08550;AKUA1003_07910;AKUA1201_08540;AKUA1202_08800;AKUA1401_07960;AKUA1404_08090;AKUA1802_08560;AKUA1803_08550;AKUA1805_08110;AKUA2001_08560;AKUA2002_07800;AKUA2003_07780;AKUA2101_08120;AKUA2102_07880;AKUA2103_07920;AKUFHON2_08070;AKUG0101_08000;AKUG0102_07950;AKUG0103_07940;AKUG0401_07950;AKUG0402_07960;AKUG0403_07900;AKUG0404_07970;AKUG0405_07950;AKUG0406_…
647	ribU	core	579		H	X	AKUA0901_08560;AKUA1001_07810;AKUA1002_08560;AKUA1003_07920;AKUA1201_08550;AKUA1202_08810;AKUA1401_07970;AKUA1404_08100;AKUA1802_08570;AKUA1803_08560;AKUA1805_08120;AKUA2001_08570;AKUA2002_07810;AKUA2003_07790;AKUA2101_08130;AKUA2102_07890;AKUA2103_07930;AKUFHON2_08080;AKUG0101_08010;AKUG0102_07960;AKUG0103_07950;AKUG0401_07960;AKUG0402_07970;AKUG0403_07910;AKUG0404_07980;AKUG0405_07960;AKUG0406_…
648	rluB	core	726		J	X	AKUA0901_08570;AKUA1001_07820;AKUA1002_08570;AKUA1003_07930;AKUA1201_08560;AKUA1202_08820;AKUA1401_07980;AKUA1404_08110;AKUA1802_08580;AKUA1803_08570;AKUA1805_08130;AKUA2001_08580;AKUA2002_07820;AKUA2003_07800;AKUA2101_08140;AKUA2102_07900;AKUA2103_07940;AKUFHON2_08090;AKUG0101_08020;AKUG0102_07970;AKUG0103_07960;AKUG0401_07970;AKUG0402_07980;AKUG0403_07920;AKUG0404_07990;AKUG0405_07970;AKUG0406_…
649	scpB	core	561		K	X	AKUA0901_08580;AKUA1001_07830;AKUA1002_08580;AKUA1003_07940;AKUA1201_08570;AKUA1202_08830;AKUA1401_07990;AKUA1404_08120;AKUA1802_08590;AKUA1803_08580;AKUA1805_08140;AKUA2001_08590;AKUA2002_07830;AKUA2003_07810;AKUA2101_08150;AKUA2102_07910;AKUA2103_07950;AKUFHON2_08100;AKUG0101_08030;AKUG0102_07980;AKUG0103_07970;AKUG0401_07980;AKUG0402_07990;AKUG0403_07930;AKUG0404_08000;AKUG0405_07980;AKUG0406_…
650	scpA	core	756		L	X	AKUA0901_08590;AKUA1001_07840;AKUA1002_08590;AKUA1003_07950;AKUA1201_08580;AKUA1202_08840;AKUA1401_08000;AKUA1404_08130;AKUA1802_08600;AKUA1803_08590;AKUA1805_08150;AKUA2001_08600;AKUA2002_07840;AKUA2003_07820;AKUA2101_08160;AKUA2102_07920;AKUA2103_07960;AKUFHON2_08110;AKUG0101_08040;AKUG0102_07990;AKUG0103_07980;AKUG0401_07990;AKUG0402_08000;AKUG0403_07940;AKUG0404_08010;AKUG0405_07990;AKUG0406_…
651	ribT	core	324			X	AKUA0901_08600;AKUA1001_07850;AKUA1002_08600;AKUA1003_07960;AKUA1201_08590;AKUA1202_08850;AKUA1401_08010;AKUA1404_08140;AKUA1802_08610;AKUA1803_08600;AKUA1805_08160;AKUA2001_08610;AKUA2002_07850;AKUA2003_07830;AKUA2101_08170;AKUA2102_07930;AKUA2103_07970;AKUFHON2_08120;AKUG0101_08050;AKUG0102_08000;AKUG0103_07990;AKUG0401_08000;AKUG0402_08010;AKUG0403_07950;AKUG0404_08020;AKUG0405_08000;AKUG0406_…
652	xerD	core	888		L	X	AKUA0901_08610;AKUA1001_07860;AKUA1002_08610;AKUA1003_07970;AKUA1201_08600;AKUA1202_08860;AKUA1401_08020;AKUA1404_08150;AKUA1802_08620;AKUA1803_08610;AKUA1805_08170;AKUA2001_08620;AKUA2002_07860;AKUA2003_07840;AKUA2101_08180;AKUA2102_07940;AKUA2103_07980;AKUFHON2_08130;AKUG0101_08060;AKUG0102_08010;AKUG0103_08000;AKUG0401_08010;AKUG0402_08020;AKUG0403_07960;AKUG0404_08030;AKUG0405_08010;AKUG0406_…
653	cvfB	core	885		R	X	AKUA0901_08620;AKUA1001_07870;AKUA1002_08620;AKUA1003_07980;AKUA1201_08610;AKUA1202_08870;AKUA1401_08030;AKUA1404_08160;AKUA1802_08630;AKUA1803_08620;AKUA1805_08180;AKUA2001_08630;AKUA2002_07870;AKUA2003_07850;AKUA2101_08190;AKUA2102_07950;AKUA2103_07990;AKUFHON2_08140;AKUG0101_08070;AKUG0102_08020;AKUG0103_08010;AKUG0401_08020;AKUG0402_08030;AKUG0403_07970;AKUG0404_08040;AKUG0405_08020;AKUG0406_…
654	pyk	core	1761			X	AKUA0901_08630;AKUA1001_07880;AKUA1002_08630;AKUA1003_07990;AKUA1201_08620;AKUA1202_08880;AKUA1401_08040;AKUA1404_08170;AKUA1802_08640;AKUA1803_08630;AKUA1805_08190;AKUA2001_08640;AKUA2002_07880;AKUA2003_07860;AKUA2101_08200;AKUA2102_07960;AKUA2103_08000;AKUFHON2_08150;AKUG0101_08080;AKUG0102_08030;AKUG0103_08020;AKUG0401_08030;AKUG0402_08040;AKUG0403_07980;AKUG0404_08050;AKUG0405_08030;AKUG0406_…
655	dnaE	core	1743	X	L		AKUA0901_08640;AKUA1001_07890;AKUA1002_08640;AKUA1003_08000;AKUA1201_08630;AKUA1202_08890;AKUA1401_08050;AKUA1404_08180;AKUA1802_08650;AKUA1803_08640;AKUA1805_08200;AKUA2001_08650;AKUA2002_07890;AKUA2003_07870;AKUA2101_08210;AKUA2102_07970;AKUA2103_08010;AKUFHON2_08160;AKUG0101_08090;AKUG0102_08040;AKUG0103_08030;AKUG0401_08040;AKUG0402_08050;AKUG0403_07990;AKUG0404_08060;AKUG0405_08040;AKUG0406_…
656		core	192				AKUA0901_08650;AKUA1001_07900;AKUA1002_08650;AKUA1003_08010;AKUA1201_08640;AKUA1202_08900;AKUA1401_08060;AKUA1404_08190;AKUA1802_08660;AKUA1803_08650;AKUA1805_08210;AKUA2001_08660;AKUA2002_07900;AKUA2003_07880;AKUA2101_08220;AKUA2102_07980;AKUA2103_08020;AKUFHON2_08170;AKUG0101_08100;AKUG0102_08050;AKUG0103_08040;AKUG0401_08050;AKUG0402_08060;AKUG0403_08000;AKUG0404_08070;AKUG0405_08050;AKUG0406_…
657	clpB	core	2133		O	X	AKUA0901_08660;AKUA1001_07910;AKUA1002_08660;AKUA1003_08020;AKUA1201_08650;AKUA1202_08910;AKUA1401_08070;AKUA1404_08200;AKUA1802_08670;AKUA1803_08660;AKUA1805_08220;AKUA2001_08670;AKUA2002_07910;AKUA2003_07890;AKUA2101_08230;AKUA2102_07990;AKUA2103_08030;AKUFHON2_08180;AKUG0101_08110;AKUG0102_08060;AKUG0103_08050;AKUG0401_08060;AKUG0402_08070;AKUG0403_08010;AKUG0404_08080;AKUG0405_08060;AKUG0406_…
658	pepT	core	723	X	E		AKUA0901_08670;AKUA1001_07920;AKUA1002_08670;AKUA1003_08030;AKUA1201_08660;AKUA1202_08920;AKUA1401_08080;AKUA1404_08210;AKUA1802_08680;AKUA1803_08670;AKUA1805_08230;AKUA2001_08680;AKUA2002_07920;AKUA2003_07900;AKUA2101_08240;AKUA2102_08000;AKUA2103_08040;AKUFHON2_08190;AKUG0101_08120;AKUG0102_08070;AKUG0103_08060;AKUG0401_08070;AKUG0402_08080;AKUG0403_08020;AKUG0404_08090;AKUG0405_08070;AKUG0406_…
659		core	288		H		AKUA0901_08680;AKUA1001_07930;AKUA1002_08680;AKUA1003_08040;AKUA1201_08670;AKUA1202_08930;AKUA1401_08090;AKUA1404_08220;AKUA1802_08690;AKUA1803_08680;AKUA1805_08240;AKUA2001_08690;AKUA2002_07930;AKUA2003_07910;AKUA2101_08250;AKUA2102_08010;AKUA2103_08050;AKUFHON2_08200;AKUG0101_08130;AKUG0102_08080;AKUG0103_08070;AKUG0401_08080;AKUG0402_08090;AKUG0403_08030;AKUG0404_08100;AKUG0405_08080;AKUG0406_…
660	trmK	core	696		J	X	AKUA0901_08690;AKUA1001_07940;AKUA1002_08690;AKUA1003_08050;AKUA1201_08680;AKUA1202_08940;AKUA1401_08100;AKUA1404_08230;AKUA1802_08700;AKUA1803_08690;AKUA1805_08250;AKUA2001_08700;AKUA2002_07940;AKUA2003_07920;AKUA2101_08260;AKUA2102_08020;AKUA2103_08060;AKUFHON2_08210;AKUG0101_08140;AKUG0102_08090;AKUG0103_08080;AKUG0401_08090;AKUG0402_08100;AKUG0403_08040;AKUG0404_08110;AKUG0405_08090;AKUG0406_…
661	sigA	core	1113		K	X	AKUA0901_08700;AKUA1001_07950;AKUA1002_08700;AKUA1003_08060;AKUA1201_08690;AKUA1202_08950;AKUA1401_08110;AKUA1404_08240;AKUA1802_08710;AKUA1803_08700;AKUA1805_08260;AKUA2001_08710;AKUA2002_07950;AKUA2003_07930;AKUA2101_08270;AKUA2102_08030;AKUA2103_08070;AKUFHON2_08220;AKUG0101_08150;AKUG0102_08100;AKUG0103_08090;AKUG0401_08100;AKUG0402_08110;AKUG0403_08050;AKUG0404_08120;AKUG0405_08100;AKUG0406_…
662	dnaG	core	1407		L	X	AKUA0901_08710;AKUA1001_07960;AKUA1002_08710;AKUA1003_08070;AKUA1201_08700;AKUA1202_08960;AKUA1401_08120;AKUA1404_08250;AKUA1802_08720;AKUA1803_08710;AKUA1805_08270;AKUA2001_08720;AKUA2002_07960;AKUA2003_07940;AKUA2101_08280;AKUA2102_08040;AKUA2103_08080;AKUFHON2_08230;AKUG0101_08160;AKUG0102_08110;AKUG0103_08100;AKUG0401_08110;AKUG0402_08120;AKUG0403_08060;AKUG0404_08130;AKUG0405_08110;AKUG0406_…
663	glyS	core	1011		J	X	AKUA0901_08720;AKUA1001_07970;AKUA1002_08720;AKUA1003_08080;AKUA1201_08710;AKUA1202_08970;AKUA1401_08130;AKUA1404_08260;AKUA1802_08730;AKUA1803_08720;AKUA1805_08280;AKUA2001_08730;AKUA2002_07970;AKUA2003_07950;AKUA2101_08290;AKUA2102_08050;AKUA2103_08090;AKUFHON2_08240;AKUG0101_08170;AKUG0102_08120;AKUG0103_08110;AKUG0401_08120;AKUG0402_08130;AKUG0403_08070;AKUG0404_08140;AKUG0405_08120;AKUG0406_…
664	glyQ	core	654		J	X	AKUA0901_08730;AKUA1001_07980;AKUA1002_08730;AKUA1003_08090;AKUA1201_08720;AKUA1202_08980;AKUA1401_08140;AKUA1404_08270;AKUA1802_08740;AKUA1803_08730;AKUA1805_08290;AKUA2001_08740;AKUA2002_07980;AKUA2003_07960;AKUA2101_08300;AKUA2102_08060;AKUA2103_08100;AKUFHON2_08250;AKUG0101_08180;AKUG0102_08130;AKUG0103_08120;AKUG0401_08130;AKUG0402_08140;AKUG0403_08080;AKUG0404_08150;AKUG0405_08130;AKUG0406_…
665	recO	core	762		L	X	AKUA0901_08740;AKUA1001_07990;AKUA1002_08740;AKUA1003_08100;AKUA1201_08730;AKUA1202_08990;AKUA1401_08150;AKUA1404_08280;AKUA1802_08750;AKUA1803_08740;AKUA1805_08300;AKUA2001_08750;AKUA2002_07990;AKUA2003_07970;AKUA2101_08310;AKUA2102_08070;AKUA2103_08110;AKUFHON2_08260;AKUG0101_08190;AKUG0102_08140;AKUG0103_08130;AKUG0401_08140;AKUG0402_08150;AKUG0403_08090;AKUG0404_08160;AKUG0405_08140;AKUG0406_…
666	era	core	909		J	X	AKUA0901_08750;AKUA1001_08000;AKUA1002_08750;AKUA1003_08110;AKUA1201_08740;AKUA1202_09000;AKUA1401_08160;AKUA1404_08290;AKUA1802_08760;AKUA1803_08750;AKUA1805_08310;AKUA2001_08760;AKUA2002_08000;AKUA2003_07980;AKUA2101_08320;AKUA2102_08080;AKUA2103_08120;AKUFHON2_08270;AKUG0101_08200;AKUG0102_08150;AKUG0103_08140;AKUG0401_08150;AKUG0402_08160;AKUG0403_08100;AKUG0404_08170;AKUG0405_08150;AKUG0406_…
667	dgkA	core	192		I		AKUA0901_08760;AKUA1001_08010;AKUA1002_08760;AKUA1003_08120;AKUA1201_08750;AKUA1202_09010;AKUA1401_08170;AKUA1404_08300;AKUA1802_08770;AKUA1803_08760;AKUA1805_08320;AKUA2001_08770;AKUA2002_08010;AKUA2003_07990;AKUA2101_08330;AKUA2102_08090;AKUA2103_08130;AKUFHON2_08280;AKUG0101_08210;AKUG0102_08160;AKUG0103_08150;AKUG0401_08160;AKUG0402_08170;AKUG0403_08110;AKUG0404_08180;AKUG0405_08160;AKUG0406_…
668	ybeY	core	480		J	X	AKUA0901_08770;AKUA1001_08020;AKUA1002_08770;AKUA1003_08130;AKUA1201_08760;AKUA1202_09020;AKUA1401_08180;AKUA1404_08310;AKUA1802_08780;AKUA1803_08770;AKUA1805_08330;AKUA2001_08780;AKUA2002_08020;AKUA2003_08000;AKUA2101_08340;AKUA2102_08100;AKUA2103_08140;AKUFHON2_08290;AKUG0101_08220;AKUG0102_08170;AKUG0103_08160;AKUG0401_08170;AKUG0402_08180;AKUG0403_08120;AKUG0404_08190;AKUG0405_08170;AKUG0406_…
669		core	969		T	X	AKUA0901_08780;AKUA1001_08030;AKUA1002_08780;AKUA1003_08140;AKUA1201_08770;AKUA1202_09030;AKUA1401_08190;AKUA1404_08320;AKUA1802_08790;AKUA1803_08780;AKUA1805_08340;AKUA2001_08790;AKUA2002_08030;AKUA2003_08010;AKUA2101_08350;AKUA2102_08110;AKUA2103_08150;AKUFHON2_08300;AKUG0101_08230;AKUG0102_08180;AKUG0103_08170;AKUG0401_08180;AKUG0402_08190;AKUG0403_08130;AKUG0404_08200;AKUG0405_08180;AKUG0406_…
670	yqeY	core	444		R	X	AKUA0901_08790;AKUA1001_08040;AKUA1002_08790;AKUA1003_08150;AKUA1201_08780;AKUA1202_09040;AKUA1401_08200;AKUA1404_08330;AKUA1802_08800;AKUA1803_08790;AKUA1805_08350;AKUA2001_08800;AKUA2002_08040;AKUA2003_08020;AKUA2101_08360;AKUA2102_08120;AKUA2103_08160;AKUFHON2_08310;AKUG0101_08240;AKUG0102_08190;AKUG0103_08180;AKUG0401_08190;AKUG0402_08200;AKUG0403_08140;AKUG0404_08210;AKUG0405_08190;AKUG0406_…
671	nfo	core	870		L	X	AKUA0901_08820;AKUA1001_08070;AKUA1002_08820;AKUA1003_08180;AKUA1201_08810;AKUA1202_09070;AKUA1401_08230;AKUA1404_08360;AKUA1802_08830;AKUA1803_08820;AKUA1805_08380;AKUA2001_08830;AKUA2002_08070;AKUA2003_08050;AKUA2101_08390;AKUA2102_08150;AKUA2103_08190;AKUFHON2_08350;AKUG0101_08270;AKUG0102_08220;AKUG0103_08210;AKUG0401_08220;AKUG0402_08230;AKUG0403_08170;AKUG0404_08240;AKUG0405_08220;AKUG0406_…
672	tagF	core	1224		MI	X	AKUA0901_08830;AKUA1001_08080;AKUA1002_08830;AKUA1003_08190;AKUA1201_08820;AKUA1202_09080;AKUA1401_08240;AKUA1404_08370;AKUA1802_08840;AKUA1803_08830;AKUA1805_08390;AKUA2001_08840;AKUA2002_08080;AKUA2003_08060;AKUA2101_08400;AKUA2102_08160;AKUA2103_08200;AKUFHON2_08360;AKUG0101_08280;AKUG0102_08230;AKUG0103_08220;AKUG0401_08230;AKUG0402_08240;AKUG0403_08180;AKUG0404_08250;AKUG0405_08230;AKUG0406_…
673	tagG	core	810		G	X	AKUA0901_08840;AKUA1001_08090;AKUA1002_08840;AKUA1003_08200;AKUA1201_08830;AKUA1202_09090;AKUA1401_08250;AKUA1404_08380;AKUA1802_08850;AKUA1803_08840;AKUA1805_08400;AKUA2001_08850;AKUA2002_08090;AKUA2003_08070;AKUA2101_08410;AKUA2102_08170;AKUA2103_08210;AKUFHON2_08370;AKUG0101_08290;AKUG0102_08240;AKUG0103_08230;AKUG0401_08240;AKUG0402_08250;AKUG0403_08190;AKUG0404_08260;AKUG0405_08240;AKUG0406_…
674	tagB	core	1152		MI	X	AKUA0901_08850;AKUA1001_08100;AKUA1002_08850;AKUA1003_08210;AKUA1201_08840;AKUA1202_09100;AKUA1401_08260;AKUA1404_08390;AKUA1802_08860;AKUA1803_08850;AKUA1805_08410;AKUA2001_08860;AKUA2002_08100;AKUA2003_08080;AKUA2101_08420;AKUA2102_08180;AKUA2103_08220;AKUFHON2_08380;AKUG0101_08300;AKUG0102_08250;AKUG0103_08240;AKUG0401_08250;AKUG0402_08260;AKUG0403_08200;AKUG0404_08270;AKUG0405_08250;AKUG0406_…
675		core	879		S	X	AKUA0901_08860;AKUA1001_08110;AKUA1002_08860;AKUA1003_08220;AKUA1201_08850;AKUA1202_09110;AKUA1401_08270;AKUA1404_08400;AKUA1802_08870;AKUA1803_08860;AKUA1805_08420;AKUA2001_08870;AKUA2002_08110;AKUA2003_08090;AKUA2101_08430;AKUA2102_08190;AKUA2103_08230;AKUFHON2_08390;AKUG0101_08310;AKUG0102_08260;AKUG0103_08250;AKUG0401_08260;AKUG0402_08270;AKUG0403_08210;AKUG0404_08280;AKUG0405_08260;AKUG0406_…
676	aspS	core	1407		J	X	AKUA0901_08870;AKUA1001_08120;AKUA1002_08870;AKUA1003_08230;AKUA1201_08860;AKUA1202_09120;AKUA1401_08280;AKUA1404_08410;AKUA1802_08880;AKUA1803_08870;AKUA1805_08430;AKUA2001_08880;AKUA2002_08120;AKUA2003_08100;AKUA2101_08440;AKUA2102_08200;AKUA2103_08240;AKUFHON2_08400;AKUG0101_08320;AKUG0102_08270;AKUG0103_08260;AKUG0401_08270;AKUG0402_08280;AKUG0403_08220;AKUG0404_08290;AKUG0405_08270;AKUG0406_…
677	hisS	core	1290		J	X	AKUA0901_08880;AKUA1001_08130;AKUA1002_08880;AKUA1003_08240;AKUA1201_08870;AKUA1202_09130;AKUA1401_08290;AKUA1404_08420;AKUA1802_08890;AKUA1803_08880;AKUA1805_08440;AKUA2001_08890;AKUA2002_08130;AKUA2003_08110;AKUA2101_08450;AKUA2102_08210;AKUA2103_08250;AKUFHON2_08410;AKUG0101_08330;AKUG0102_08280;AKUG0103_08270;AKUG0401_08280;AKUG0402_08290;AKUG0403_08230;AKUG0404_08300;AKUG0405_08280;AKUG0406_…
678	pyrP	core	1251	X	F		AKUA0901_08980;AKUA1001_08230;AKUA1002_08980;AKUA1003_08340;AKUA1201_08970;AKUA1202_09230;AKUA1401_08390;AKUA1404_08530;AKUA1802_08990;AKUA1803_08980;AKUA1805_08540;AKUA2001_08990;AKUA2002_08230;AKUA2003_08210;AKUA2101_08550;AKUA2102_08310;AKUA2103_08350;AKUFHON2_08510;AKUG0101_08430;AKUG0102_08380;AKUG0103_08370;AKUG0401_08380;AKUG0402_08390;AKUG0403_08330;AKUG0404_08400;AKUG0405_08380;AKUG0406_…
679	lepA	core	1839		J	X	AKUA0901_08990;AKUA1001_08240;AKUA1002_08990;AKUA1003_08350;AKUA1201_08980;AKUA1202_09240;AKUA1401_08400;AKUA1404_08540;AKUA1802_09000;AKUA1803_08990;AKUA1805_08550;AKUA2001_09000;AKUA2002_08240;AKUA2003_08220;AKUA2101_08560;AKUA2102_08320;AKUA2103_08360;AKUFHON2_08520;AKUG0101_08440;AKUG0102_08390;AKUG0103_08380;AKUG0401_08390;AKUG0402_08400;AKUG0403_08340;AKUG0404_08410;AKUG0405_08390;AKUG0406_…
680	dnaJ	core	1137		O	X	AKUA0901_09000;AKUA1001_08250;AKUA1002_09000;AKUA1003_08360;AKUA1201_08990;AKUA1202_09250;AKUA1401_08410;AKUA1404_08550;AKUA1802_09010;AKUA1803_09000;AKUA1805_08560;AKUA2001_09010;AKUA2002_08250;AKUA2003_08230;AKUA2101_08570;AKUA2102_08330;AKUA2103_08370;AKUFHON2_08530;AKUG0101_08450;AKUG0102_08400;AKUG0103_08390;AKUG0401_08400;AKUG0402_08410;AKUG0403_08350;AKUG0404_08420;AKUG0405_08400;AKUG0406_…
681	dnaK	core	1857		O	X	AKUA0901_09010;AKUA1001_08260;AKUA1002_09010;AKUA1003_08370;AKUA1201_09000;AKUA1202_09260;AKUA1401_08420;AKUA1404_08560;AKUA1802_09020;AKUA1803_09010;AKUA1805_08570;AKUA2001_09020;AKUA2002_08260;AKUA2003_08240;AKUA2101_08580;AKUA2102_08340;AKUA2103_08380;AKUFHON2_08540;AKUG0101_08460;AKUG0102_08410;AKUG0103_08400;AKUG0401_08410;AKUG0402_08420;AKUG0403_08360;AKUG0404_08430;AKUG0405_08410;AKUG0406_…
682	grpE	core	573		O	X	AKUA0901_09020;AKUA1001_08270;AKUA1002_09020;AKUA1003_08380;AKUA1201_09010;AKUA1202_09270;AKUA1401_08430;AKUA1404_08570;AKUA1802_09030;AKUA1803_09020;AKUA1805_08580;AKUA2001_09030;AKUA2002_08270;AKUA2003_08250;AKUA2101_08590;AKUA2102_08350;AKUA2103_08390;AKUFHON2_08550;AKUG0101_08470;AKUG0102_08420;AKUG0103_08410;AKUG0401_08420;AKUG0402_08430;AKUG0403_08370;AKUG0404_08440;AKUG0405_08420;AKUG0406_…
683	hrcA	core	1041		K	X	AKUA0901_09030;AKUA1001_08280;AKUA1002_09030;AKUA1003_08390;AKUA1201_09020;AKUA1202_09280;AKUA1401_08440;AKUA1404_08580;AKUA1802_09040;AKUA1803_09030;AKUA1805_08590;AKUA2001_09040;AKUA2002_08280;AKUA2003_08260;AKUA2101_08600;AKUA2102_08360;AKUA2103_08400;AKUFHON2_08560;AKUG0101_08480;AKUG0102_08430;AKUG0103_08420;AKUG0401_08430;AKUG0402_08440;AKUG0403_08380;AKUG0404_08450;AKUG0405_08430;AKUG0406_…
684	ribF	core	939		H	X	AKUA0901_09040;AKUA1001_08290;AKUA1002_09040;AKUA1003_08400;AKUA1201_09030;AKUA1202_09290;AKUA1401_08450;AKUA1404_08590;AKUA1802_09050;AKUA1803_09040;AKUA1805_08600;AKUA2001_09050;AKUA2002_08290;AKUA2003_08270;AKUA2101_08610;AKUA2102_08370;AKUA2103_08410;AKUFHON2_08570;AKUG0101_08490;AKUG0102_08440;AKUG0103_08430;AKUG0401_08440;AKUG0402_08450;AKUG0403_08390;AKUG0404_08460;AKUG0405_08440;AKUG0406_…
685	truB	core	912		J	X	AKUA0901_09050;AKUA1001_08300;AKUA1002_09050;AKUA1003_08410;AKUA1201_09040;AKUA1202_09300;AKUA1401_08460;AKUA1404_08600;AKUA1802_09060;AKUA1803_09050;AKUA1805_08610;AKUA2001_09060;AKUA2002_08300;AKUA2003_08280;AKUA2101_08620;AKUA2102_08380;AKUA2103_08420;AKUFHON2_08580;AKUG0101_08500;AKUG0102_08450;AKUG0103_08440;AKUG0401_08450;AKUG0402_08460;AKUG0403_08400;AKUG0404_08470;AKUG0405_08450;AKUG0406_…
686	rbfA	core	354		J	X	AKUA0901_09060;AKUA1001_08310;AKUA1002_09060;AKUA1003_08420;AKUA1201_09050;AKUA1202_09310;AKUA1401_08470;AKUA1404_08610;AKUA1802_09070;AKUA1803_09060;AKUA1805_08620;AKUA2001_09070;AKUA2002_08310;AKUA2003_08290;AKUA2101_08630;AKUA2102_08390;AKUA2103_08430;AKUFHON2_08590;AKUG0101_08510;AKUG0102_08460;AKUG0103_08450;AKUG0401_08460;AKUG0402_08470;AKUG0403_08410;AKUG0404_08480;AKUG0405_08460;AKUG0406_…
687	infB	core	2238		J	X	AKUA0901_09070;AKUA1001_08320;AKUA1002_09070;AKUA1003_08430;AKUA1201_09060;AKUA1202_09320;AKUA1401_08480;AKUA1404_08620;AKUA1802_09080;AKUA1803_09070;AKUA1805_08630;AKUA2001_09080;AKUA2002_08320;AKUA2003_08300;AKUA2101_08640;AKUA2102_08400;AKUA2103_08440;AKUFHON2_08600;AKUG0101_08520;AKUG0102_08470;AKUG0103_08460;AKUG0401_08470;AKUG0402_08480;AKUG0403_08420;AKUG0404_08490;AKUG0405_08470;AKUG0406_…
688	rplGA	core	303		J	X	AKUA0901_09080;AKUA1001_08330;AKUA1002_09080;AKUA1003_08440;AKUA1201_09070;AKUA1202_09330;AKUA1401_08490;AKUA1404_08630;AKUA1802_09090;AKUA1803_09080;AKUA1805_08640;AKUA2001_09090;AKUA2002_08330;AKUA2003_08310;AKUA2101_08650;AKUA2102_08410;AKUA2103_08450;AKUFHON2_08610;AKUG0101_08530;AKUG0102_08480;AKUG0103_08470;AKUG0401_08480;AKUG0402_08490;AKUG0403_08430;AKUG0404_08500;AKUG0405_08480;AKUG0406_…
689		core	300		R	X	AKUA0901_09090;AKUA1001_08340;AKUA1002_09090;AKUA1003_08450;AKUA1201_09080;AKUA1202_09340;AKUA1401_08500;AKUA1404_08640;AKUA1802_09100;AKUA1803_09090;AKUA1805_08650;AKUA2001_09100;AKUA2002_08340;AKUA2003_08320;AKUA2101_08660;AKUA2102_08420;AKUA2103_08460;AKUFHON2_08620;AKUG0101_08540;AKUG0102_08490;AKUG0103_08480;AKUG0401_08490;AKUG0402_08500;AKUG0403_08440;AKUG0404_08510;AKUG0405_08490;AKUG0406_…
690	nusA	core	1089		K	X	AKUA0901_09100;AKUA1001_08350;AKUA1002_09100;AKUA1003_08460;AKUA1201_09090;AKUA1202_09350;AKUA1401_08510;AKUA1404_08650;AKUA1802_09110;AKUA1803_09100;AKUA1805_08660;AKUA2001_09110;AKUA2002_08350;AKUA2003_08330;AKUA2101_08670;AKUA2102_08430;AKUA2103_08470;AKUFHON2_08630;AKUG0101_08550;AKUG0102_08500;AKUG0103_08490;AKUG0401_08500;AKUG0402_08510;AKUG0403_08450;AKUG0404_08520;AKUG0405_08500;AKUG0406_…
691	rimP	core	474		J	X	AKUA0901_09110;AKUA1001_08360;AKUA1002_09110;AKUA1003_08470;AKUA1201_09100;AKUA1202_09360;AKUA1401_08520;AKUA1404_08660;AKUA1802_09120;AKUA1803_09110;AKUA1805_08670;AKUA2001_09120;AKUA2002_08360;AKUA2003_08340;AKUA2101_08680;AKUA2102_08440;AKUA2103_08480;AKUFHON2_08640;AKUG0101_08560;AKUG0102_08510;AKUG0103_08500;AKUG0401_08510;AKUG0402_08520;AKUG0403_08460;AKUG0404_08530;AKUG0405_08510;AKUG0406_…
692	polC	core	3753	X	L		AKUA0901_09120;AKUA1001_08370;AKUA1002_09120;AKUA1003_08480;AKUA1201_09110;AKUA1202_09370;AKUA1401_08530;AKUA1404_08670;AKUA1802_09130;AKUA1803_09120;AKUA1805_08680;AKUA2001_09130;AKUA2002_08370;AKUA2003_08350;AKUA2101_08690;AKUA2102_08450;AKUA2103_08490;AKUFHON2_08650;AKUG0101_08570;AKUG0102_08520;AKUG0103_08510;AKUG0401_08520;AKUG0402_08530;AKUG0403_08470;AKUG0404_08540;AKUG0405_08520;AKUG0406_…
693	proS	core	1710		J	X	AKUA0901_09130;AKUA1001_08380;AKUA1002_09130;AKUA1003_08490;AKUA1201_09120;AKUA1202_09380;AKUA1401_08540;AKUA1404_08680;AKUA1802_09140;AKUA1803_09130;AKUA1805_08690;AKUA2001_09140;AKUA2002_08380;AKUA2003_08360;AKUA2101_08700;AKUA2102_08460;AKUA2103_08500;AKUFHON2_08660;AKUG0101_08580;AKUG0102_08530;AKUG0103_08520;AKUG0401_08530;AKUG0402_08540;AKUG0403_08480;AKUG0404_08550;AKUG0405_08530;AKUG0406_…
694	rasP	core	1272		OK	X	AKUA0901_09140;AKUA1001_08390;AKUA1002_09140;AKUA1003_08500;AKUA1201_09130;AKUA1202_09390;AKUA1401_08550;AKUA1404_08690;AKUA1802_09150;AKUA1803_09140;AKUA1805_08700;AKUA2001_09150;AKUA2002_08390;AKUA2003_08370;AKUA2101_08710;AKUA2102_08470;AKUA2103_08510;AKUFHON2_08670;AKUG0101_08590;AKUG0102_08540;AKUG0103_08530;AKUG0401_08540;AKUG0402_08550;AKUG0403_08490;AKUG0404_08560;AKUG0405_08540;AKUG0406_…
695		core	789		I	X	AKUA0901_09150;AKUA1001_08400;AKUA1002_09150;AKUA1003_08510;AKUA1201_09140;AKUA1202_09400;AKUA1401_08560;AKUA1404_08700;AKUA1802_09160;AKUA1803_09150;AKUA1805_08710;AKUA2001_09160;AKUA2002_08400;AKUA2003_08380;AKUA2101_08720;AKUA2102_08480;AKUA2103_08520;AKUFHON2_08680;AKUG0101_08600;AKUG0102_08550;AKUG0103_08540;AKUG0401_08550;AKUG0402_08560;AKUG0403_08500;AKUG0404_08570;AKUG0405_08550;AKUG0406_…
696	uppS	core	759		I	X	AKUA0901_09160;AKUA1001_08410;AKUA1002_09160;AKUA1003_08520;AKUA1201_09150;AKUA1202_09410;AKUA1401_08570;AKUA1404_08710;AKUA1802_09170;AKUA1803_09160;AKUA1805_08720;AKUA2001_09170;AKUA2002_08410;AKUA2003_08390;AKUA2101_08730;AKUA2102_08490;AKUA2103_08530;AKUFHON2_08690;AKUG0101_08610;AKUG0102_08560;AKUG0103_08550;AKUG0401_08560;AKUG0402_08570;AKUG0403_08510;AKUG0404_08580;AKUG0405_08560;AKUG0406_…
697		core	399			X	AKUA0901_09170;AKUA1001_08420;AKUA1002_09170;AKUA1003_08530;AKUA1201_09160;AKUA1202_09420;AKUA1401_08580;AKUA1404_08720;AKUA1802_09180;AKUA1803_09170;AKUA1805_08730;AKUA2001_09180;AKUA2002_08420;AKUA2003_08400;AKUA2101_08740;AKUA2102_08500;AKUA2103_08540;AKUFHON2_08700;AKUG0101_08620;AKUG0102_08570;AKUG0103_08560;AKUG0401_08570;AKUG0402_08580;AKUG0403_08520;AKUG0404_08590;AKUG0405_08570;AKUG0406_…
698	frr	core	564		J	X	AKUA0901_09180;AKUA1001_08430;AKUA1002_09180;AKUA1003_08540;AKUA1201_09170;AKUA1202_09430;AKUA1401_08590;AKUA1404_08730;AKUA1802_09190;AKUA1803_09180;AKUA1805_08740;AKUA2001_09190;AKUA2002_08430;AKUA2003_08410;AKUA2101_08750;AKUA2102_08510;AKUA2103_08550;AKUFHON2_08710;AKUG0101_08630;AKUG0102_08580;AKUG0103_08570;AKUG0401_08580;AKUG0402_08590;AKUG0403_08530;AKUG0404_08600;AKUG0405_08580;AKUG0406_…
699	pyrH	core	723		F	X	AKUA0901_09190;AKUA1001_08440;AKUA1002_09190;AKUA1003_08550;AKUA1201_09180;AKUA1202_09440;AKUA1401_08600;AKUA1404_08740;AKUA1802_09200;AKUA1803_09190;AKUA1805_08750;AKUA2001_09200;AKUA2002_08440;AKUA2003_08420;AKUA2101_08760;AKUA2102_08520;AKUA2103_08560;AKUFHON2_08720;AKUG0101_08640;AKUG0102_08590;AKUG0103_08580;AKUG0401_08590;AKUG0402_08600;AKUG0403_08540;AKUG0404_08610;AKUG0405_08590;AKUG0406_…
700	tsf	core	876		J	X	AKUA0901_09200;AKUA1001_08450;AKUA1002_09200;AKUA1003_08560;AKUA1201_09190;AKUA1202_09450;AKUA1401_08610;AKUA1404_08750;AKUA1802_09210;AKUA1803_09200;AKUA1805_08760;AKUA2001_09210;AKUA2002_08450;AKUA2003_08430;AKUA2101_08770;AKUA2102_08530;AKUA2103_08570;AKUFHON2_08730;AKUG0101_08650;AKUG0102_08600;AKUG0103_08590;AKUG0401_08600;AKUG0402_08610;AKUG0403_08550;AKUG0404_08620;AKUG0405_08600;AKUG0406_…
701	rpsB	core	747		J	X	AKUA0901_09210;AKUA1001_08460;AKUA1002_09210;AKUA1003_08570;AKUA1201_09200;AKUA1202_09460;AKUA1401_08620;AKUA1404_08760;AKUA1802_09220;AKUA1803_09210;AKUA1805_08770;AKUA2001_09220;AKUA2002_08460;AKUA2003_08440;AKUA2101_08780;AKUA2102_08540;AKUA2103_08580;AKUFHON2_08740;AKUG0101_08660;AKUG0102_08610;AKUG0103_08600;AKUG0401_08610;AKUG0402_08620;AKUG0403_08560;AKUG0404_08630;AKUG0405_08610;AKUG0406_…
702	ldhD	core	999		CHR	X	AKUA0901_09220;AKUA1001_08470;AKUA1002_09220;AKUA1003_08580;AKUA1201_09210;AKUA1202_09470;AKUA1401_08630;AKUA1404_08770;AKUA1802_09230;AKUA1803_09220;AKUA1805_08780;AKUA2001_09230;AKUA2002_08470;AKUA2003_08450;AKUA2101_08790;AKUA2102_08550;AKUA2103_08590;AKUFHON2_08750;AKUG0101_08670;AKUG0102_08620;AKUG0103_08610;AKUG0401_08620;AKUG0402_08630;AKUG0403_08570;AKUG0404_08640;AKUG0405_08620;AKUG0406_…
703		core	267		L		AKUA0901_09230;AKUA1001_08480;AKUA1002_09230;AKUA1003_08590;AKUA1201_09220;AKUA1202_09480;AKUA1401_08640;AKUA1404_08780;AKUA1802_09240;AKUA1803_09230;AKUA1805_08790;AKUA2001_09240;AKUA2002_08480;AKUA2003_08460;AKUA2101_08800;AKUA2102_08560;AKUA2103_08600;AKUFHON2_08760;AKUG0101_08680;AKUG0102_08630;AKUG0103_08620;AKUG0401_08630;AKUG0402_08640;AKUG0403_08580;AKUG0404_08650;AKUG0405_08630;AKUG0406_…
704	yfiC	core	627		J	X	AKUA0901_09240;AKUA1001_08490;AKUA1002_09240;AKUA1003_08600;AKUA1201_09230;AKUA1202_09490;AKUA1401_08650;AKUA1404_08790;AKUA1802_09250;AKUA1803_09240;AKUA1805_08800;AKUA2001_09250;AKUA2002_08490;AKUA2003_08470;AKUA2101_08810;AKUA2102_08570;AKUA2103_08610;AKUFHON2_08770;AKUG0101_08690;AKUG0102_08640;AKUG0103_08630;AKUG0401_08640;AKUG0402_08650;AKUG0403_08590;AKUG0404_08660;AKUG0405_08640;AKUG0406_…
705	plsC	core	624		I	X	AKUA0901_09250;AKUA1001_08500;AKUA1002_09250;AKUA1003_08610;AKUA1201_09240;AKUA1202_09500;AKUA1401_08660;AKUA1404_08800;AKUA1802_09260;AKUA1803_09250;AKUA1805_08810;AKUA2001_09260;AKUA2002_08500;AKUA2003_08480;AKUA2101_08820;AKUA2102_08580;AKUA2103_08620;AKUFHON2_08780;AKUG0101_08700;AKUG0102_08650;AKUG0103_08640;AKUG0401_08650;AKUG0402_08660;AKUG0403_08600;AKUG0404_08670;AKUG0405_08650;AKUG0406_…
706		core	219		S		AKUA0901_09280;AKUA1001_08510;AKUA1002_09280;AKUA1003_08620;AKUA1201_09270;AKUA1202_09510;AKUA1401_08670;AKUA1404_08810;AKUA1802_09290;AKUA1803_09280;AKUA1805_08820;AKUA2001_09290;AKUA2002_08510;AKUA2003_08490;AKUA2101_08830;AKUA2102_08610;AKUA2103_08630;AKUFHON2_08790;AKUG0101_08730;AKUG0102_08680;AKUG0103_08670;AKUG0401_08680;AKUG0402_08690;AKUG0403_08610;AKUG0404_08700;AKUG0405_08680;AKUG0406_…
707		core	258		S		AKUA0901_09290;AKUA1001_08520;AKUA1002_09290;AKUA1003_08630;AKUA1201_09280;AKUA1202_09520;AKUA1401_08680;AKUA1404_08820;AKUA1802_09300;AKUA1803_09290;AKUA1805_08830;AKUA2001_09300;AKUA2002_08520;AKUA2003_08500;AKUA2101_08840;AKUA2102_08620;AKUA2103_08640;AKUFHON2_08800;AKUG0101_08740;AKUG0102_08690;AKUG0103_08680;AKUG0401_08690;AKUG0402_08700;AKUG0403_08620;AKUG0404_08710;AKUG0405_08690;AKUG0406_…
708	lexA	core	636		KT	X	AKUA0901_09300;AKUA1001_08530;AKUA1002_09300;AKUA1003_08640;AKUA1201_09290;AKUA1202_09530;AKUA1401_08690;AKUA1404_08830;AKUA1802_09310;AKUA1803_09300;AKUA1805_08840;AKUA2001_09310;AKUA2002_08530;AKUA2003_08510;AKUA2101_08850;AKUA2102_08630;AKUA2103_08650;AKUFHON2_08810;AKUG0101_08750;AKUG0102_08700;AKUG0103_08690;AKUG0401_08700;AKUG0402_08710;AKUG0403_08630;AKUG0404_08720;AKUG0405_08700;AKUG0406_…
709		core	369		F	X	AKUA0901_09310;AKUA1001_08540;AKUA1002_09310;AKUA1003_08650;AKUA1201_09300;AKUA1202_09540;AKUA1401_08700;AKUA1404_08840;AKUA1802_09320;AKUA1803_09310;AKUA1805_08850;AKUA2001_09320;AKUA2002_08540;AKUA2003_08520;AKUA2101_08860;AKUA2102_08640;AKUA2103_08660;AKUFHON2_08820;AKUG0101_08760;AKUG0102_08710;AKUG0103_08700;AKUG0401_08710;AKUG0402_08720;AKUG0403_08640;AKUG0404_08730;AKUG0405_08710;AKUG0406_…
710	mvaS	core	1167		I	X	AKUA0901_09320;AKUA1001_08550;AKUA1002_09320;AKUA1003_08660;AKUA1201_09310;AKUA1202_09550;AKUA1401_08710;AKUA1404_08850;AKUA1802_09330;AKUA1803_09320;AKUA1805_08860;AKUA2001_09330;AKUA2002_08550;AKUA2003_08530;AKUA2101_08870;AKUA2102_08650;AKUA2103_08670;AKUFHON2_08830;AKUG0101_08770;AKUG0102_08720;AKUG0103_08710;AKUG0401_08720;AKUG0402_08730;AKUG0403_08650;AKUG0404_08740;AKUG0405_08720;AKUG0406_…
711	rnz	core	834		J	X	AKUA0901_09400;AKUA1001_08630;AKUA1002_09400;AKUA1003_08710;AKUA1201_09390;AKUA1202_09610;AKUA1401_08790;AKUA1404_09630;AKUA1802_09410;AKUA1803_09400;AKUA1805_08920;AKUA2001_09500;AKUA2002_08630;AKUA2003_08610;AKUA2101_08930;AKUA2102_08730;AKUA2103_08720;AKUFHON2_09650;AKUG0101_08940;AKUG0102_08880;AKUG0103_08870;AKUG0401_08880;AKUG0402_08890;AKUG0403_09380;AKUG0404_08900;AKUG0405_08880;AKUG0406_…
712	obg	core	1293		DL	X	AKUA0901_09410;AKUA1001_08640;AKUA1002_09410;AKUA1003_08720;AKUA1201_09400;AKUA1202_09620;AKUA1401_08800;AKUA1404_09640;AKUA1802_09420;AKUA1803_09410;AKUA1805_08930;AKUA2001_09510;AKUA2002_08640;AKUA2003_08620;AKUA2101_08940;AKUA2102_08740;AKUA2103_08730;AKUFHON2_09660;AKUG0101_08950;AKUG0102_08890;AKUG0103_08880;AKUG0401_08890;AKUG0402_08900;AKUG0403_09390;AKUG0404_08910;AKUG0405_08890;AKUG0406_…
713	uvrC	core	1788		L	X	AKUA0901_09420;AKUA1001_08650;AKUA1002_09420;AKUA1003_08730;AKUA1201_09410;AKUA1202_09630;AKUA1401_08810;AKUA1404_09650;AKUA1802_09430;AKUA1803_09420;AKUA1805_08940;AKUA2001_09520;AKUA2002_08650;AKUA2003_08630;AKUA2101_08950;AKUA2102_08750;AKUA2103_08740;AKUFHON2_09670;AKUG0101_08960;AKUG0102_08900;AKUG0103_08890;AKUG0401_08900;AKUG0402_08910;AKUG0403_09400;AKUG0404_08920;AKUG0405_08900;AKUG0406_…
714		core	141				AKUA0901_09430;AKUA1001_08660;AKUA1002_09430;AKUA1003_08740;AKUA1201_09420;AKUA1202_09640;AKUA1401_08820;AKUA1404_09660;AKUA1802_09440;AKUA1803_09430;AKUA1805_08950;AKUA2001_09530;AKUA2002_08660;AKUA2003_08640;AKUA2101_08960;AKUA2102_08760;AKUA2103_08750;AKUFHON2_09680;AKUG0101_08970;AKUG0102_08910;AKUG0103_08900;AKUG0401_08910;AKUG0402_08920;AKUG0403_09410;AKUG0404_08930;AKUG0405_08910;AKUG0406_…
715		core	273		V		AKUA0901_09440;AKUA1001_08670;AKUA1002_09440;AKUA1003_08750;AKUA1201_09430;AKUA1202_09650;AKUA1401_08830;AKUA1404_09670;AKUA1802_09450;AKUA1803_09440;AKUA1805_08960;AKUA2001_09540;AKUA2002_08670;AKUA2003_08650;AKUA2101_08970;AKUA2102_08770;AKUA2103_08760;AKUFHON2_09690;AKUG0101_08980;AKUG0102_08920;AKUG0103_08910;AKUG0401_08920;AKUG0402_08930;AKUG0403_09420;AKUG0404_08940;AKUG0405_08920;AKUG0406_…
716	engB	core	591		D	X	AKUA0901_09450;AKUA1001_08680;AKUA1002_09450;AKUA1003_08760;AKUA1201_09440;AKUA1202_09660;AKUA1401_08840;AKUA1404_09680;AKUA1802_09460;AKUA1803_09450;AKUA1805_08970;AKUA2001_09550;AKUA2002_08680;AKUA2003_08660;AKUA2101_08980;AKUA2102_08780;AKUA2103_08770;AKUFHON2_09700;AKUG0101_08990;AKUG0102_08930;AKUG0103_08920;AKUG0401_08930;AKUG0402_08940;AKUG0403_09430;AKUG0404_08950;AKUG0405_08930;AKUG0406_…
717	clpX	core	1236		O	X	AKUA0901_09480;AKUA1001_08690;AKUA1002_09480;AKUA1003_08770;AKUA1201_09470;AKUA1202_09670;AKUA1401_08850;AKUA1404_09690;AKUA1802_09490;AKUA1803_09480;AKUA1805_08980;AKUA2001_09580;AKUA2002_08690;AKUA2003_08670;AKUA2101_08990;AKUA2102_08810;AKUA2103_08780;AKUFHON2_09710;AKUG0101_09000;AKUG0102_08940;AKUG0103_08930;AKUG0401_08940;AKUG0402_08950;AKUG0403_09440;AKUG0404_08960;AKUG0405_08940;AKUG0406_…
718	tig	core	873		O	X	AKUA0901_09490;AKUA1001_08700;AKUA1002_09490;AKUA1003_08780;AKUA1201_09480;AKUA1202_09680;AKUA1401_08860;AKUA1404_09700;AKUA1802_09500;AKUA1803_09490;AKUA1805_08990;AKUA2001_09590;AKUA2002_08700;AKUA2003_08680;AKUA2101_09000;AKUA2102_08820;AKUA2103_08790;AKUFHON2_09720;AKUG0101_09010;AKUG0102_08950;AKUG0103_08940;AKUG0401_08950;AKUG0402_08960;AKUG0403_09450;AKUG0404_08970;AKUG0405_08950;AKUG0406_…
719	tuf	core	1188		J	X	AKUA0901_09500;AKUA1001_08710;AKUA1002_09500;AKUA1003_08790;AKUA1201_09490;AKUA1202_09690;AKUA1401_08870;AKUA1404_09710;AKUA1802_09510;AKUA1803_09500;AKUA1805_09000;AKUA2001_09600;AKUA2002_08710;AKUA2003_08690;AKUA2101_09010;AKUA2102_08830;AKUA2103_08800;AKUFHON2_09730;AKUG0101_09020;AKUG0102_08960;AKUG0103_08950;AKUG0401_08960;AKUG0402_08970;AKUG0403_09460;AKUG0404_08980;AKUG0405_08960;AKUG0406_…
720		core	915			X	AKUA0901_09510;AKUA1001_08720;AKUA1002_09510;AKUA1003_08800;AKUA1201_09500;AKUA1202_09700;AKUA1401_08880;AKUA1404_09720;AKUA1802_09520;AKUA1803_09510;AKUA1805_09010;AKUA2001_09610;AKUA2002_08720;AKUA2003_08700;AKUA2101_09020;AKUA2102_08840;AKUA2103_08810;AKUFHON2_09740;AKUG0101_09030;AKUG0102_08970;AKUG0103_08960;AKUG0401_08970;AKUG0402_08980;AKUG0403_09470;AKUG0404_08990;AKUG0405_08970;AKUG0406_…
721	rnj2	core	1248		J	X	AKUA0901_09520;AKUA1001_08730;AKUA1002_09520;AKUA1003_08810;AKUA1201_09510;AKUA1202_09710;AKUA1401_08890;AKUA1404_09730;AKUA1802_09530;AKUA1803_09520;AKUA1805_09020;AKUA2001_09620;AKUA2002_08730;AKUA2003_08710;AKUA2101_09030;AKUA2102_08850;AKUA2103_08820;AKUFHON2_09750;AKUG0101_09040;AKUG0102_08980;AKUG0103_08970;AKUG0401_08980;AKUG0402_08990;AKUG0403_09480;AKUG0404_09000;AKUG0405_08980;AKUG0406_…
722	rpsO	core	270		J		AKUA0901_09530;AKUA1001_08740;AKUA1002_09530;AKUA1003_08820;AKUA1201_09520;AKUA1202_09720;AKUA1401_08900;AKUA1404_09740;AKUA1802_09540;AKUA1803_09530;AKUA1805_09030;AKUA2001_09630;AKUA2002_08740;AKUA2003_08720;AKUA2101_09040;AKUA2102_08860;AKUA2103_08830;AKUFHON2_09760;AKUG0101_09050;AKUG0102_08990;AKUG0103_08980;AKUG0401_08990;AKUG0402_09000;AKUG0403_09490;AKUG0404_09010;AKUG0405_08990;AKUG0406_…
723	rpsT	core	249		J		AKUA0901_09540;AKUA1001_08750;AKUA1002_09540;AKUA1003_08830;AKUA1201_09530;AKUA1202_09730;AKUA1401_08910;AKUA1404_09750;AKUA1802_09550;AKUA1803_09540;AKUA1805_09040;AKUA2001_09640;AKUA2002_08750;AKUA2003_08730;AKUA2101_09050;AKUA2102_08870;AKUA2103_08840;AKUFHON2_09770;AKUG0101_09060;AKUG0102_09000;AKUG0103_08990;AKUG0401_09000;AKUG0402_09010;AKUG0403_09500;AKUG0404_09020;AKUG0405_09000;AKUG0406_…
724	yqeN	core	1029		L	X	AKUA0901_09550;AKUA1001_08760;AKUA1002_09550;AKUA1003_08840;AKUA1201_09540;AKUA1202_09760;AKUA1401_08950;AKUA1404_09760;AKUA1802_09560;AKUA1803_09550;AKUA1805_09050;AKUA2001_09650;AKUA2002_08760;AKUA2003_08740;AKUA2101_09060;AKUA2102_08880;AKUA2103_08850;AKUFHON2_09780;AKUG0101_09070;AKUG0102_09010;AKUG0103_09000;AKUG0401_09010;AKUG0402_09020;AKUG0403_09510;AKUG0404_09030;AKUG0405_09010;AKUG0406_…
725	comEC	core	2046	X			AKUA0901_09560;AKUA1001_08770;AKUA1002_09560;AKUA1003_08850;AKUA1201_09550;AKUA1202_09770;AKUA1401_08960;AKUA1404_09770;AKUA1802_09570;AKUA1803_09560;AKUA1805_09060;AKUA2001_09660;AKUA2002_08770;AKUA2003_08750;AKUA2101_09070;AKUA2102_08890;AKUA2103_08860;AKUFHON2_09790;AKUG0101_09080;AKUG0102_09020;AKUG0103_09010;AKUG0401_09020;AKUG0402_09030;AKUG0403_09520;AKUG0404_09040;AKUG0405_09020;AKUG0406_…
726	tadA	core	480		F	X	AKUA0901_09570;AKUA1001_08780;AKUA1002_09570;AKUA1003_08860;AKUA1201_09560;AKUA1202_09780;AKUA1401_08970;AKUA1404_09780;AKUA1802_09580;AKUA1803_09570;AKUA1805_09070;AKUA2001_09670;AKUA2002_08780;AKUA2003_08760;AKUA2101_09080;AKUA2102_08900;AKUA2103_08870;AKUFHON2_09800;AKUG0101_09090;AKUG0102_09030;AKUG0103_09020;AKUG0401_09030;AKUG0402_09040;AKUG0403_09530;AKUG0404_09050;AKUG0405_09030;AKUG0406_…
727	comEA	core	600	X	L		AKUA0901_09580;AKUA1001_08790;AKUA1002_09580;AKUA1003_08870;AKUA1201_09570;AKUA1202_09790;AKUA1401_08980;AKUA1404_09790;AKUA1802_09590;AKUA1803_09580;AKUA1805_09080;AKUA2001_09680;AKUA2002_08790;AKUA2003_08770;AKUA2101_09090;AKUA2102_08910;AKUA2103_08880;AKUFHON2_09810;AKUG0101_09100;AKUG0102_09040;AKUG0103_09030;AKUG0401_09040;AKUG0402_09050;AKUG0403_09540;AKUG0404_09060;AKUG0405_09040;AKUG0406_…
728	ylbL	core	585		T	X	AKUA0901_09590;AKUA1001_08800;AKUA1002_09590;AKUA1003_08880;AKUA1201_09580;AKUA1202_09800;AKUA1401_08990;AKUA1404_09800;AKUA1802_09600;AKUA1803_09590;AKUA1805_09090;AKUA2001_09690;AKUA2002_08800;AKUA2003_08780;AKUA2101_09100;AKUA2102_08920;AKUA2103_08890;AKUFHON2_09820;AKUG0101_09110;AKUG0102_09050;AKUG0103_09040;AKUG0401_09050;AKUG0402_09060;AKUG0403_09550;AKUG0404_09070;AKUG0405_09050;AKUG0406_…
729	coaD	core	477		H	X	AKUA0901_09600;AKUA1001_08810;AKUA1002_09600;AKUA1003_08890;AKUA1201_09590;AKUA1202_09810;AKUA1401_09000;AKUA1404_09810;AKUA1802_09610;AKUA1803_09600;AKUA1805_09100;AKUA2001_09700;AKUA2002_08810;AKUA2003_08790;AKUA2101_09110;AKUA2102_08930;AKUA2103_08900;AKUFHON2_09830;AKUG0101_09120;AKUG0102_09060;AKUG0103_09050;AKUG0401_09060;AKUG0402_09070;AKUG0403_09560;AKUG0404_09080;AKUG0405_09060;AKUG0406_…
730	rsmD	core	558		J	X	AKUA0901_09610;AKUA1001_08820;AKUA1002_09610;AKUA1003_08900;AKUA1201_09600;AKUA1202_09820;AKUA1401_09010;AKUA1404_09820;AKUA1802_09620;AKUA1803_09610;AKUA1805_09110;AKUA2001_09710;AKUA2002_08820;AKUA2003_08800;AKUA2101_09120;AKUA2102_08940;AKUA2103_08910;AKUFHON2_09840;AKUG0101_09130;AKUG0102_09070;AKUG0103_09060;AKUG0401_09070;AKUG0402_09080;AKUG0403_09570;AKUG0404_09090;AKUG0405_09070;AKUG0406_…
731		core	279		S		AKUA0901_09620;AKUA1001_08830;AKUA1002_09620;AKUA1003_08910;AKUA1201_09610;AKUA1202_09830;AKUA1401_09020;AKUA1404_09830;AKUA1802_09630;AKUA1803_09620;AKUA1805_09120;AKUA2001_09720;AKUA2002_08830;AKUA2003_08810;AKUA2101_09130;AKUA2102_08950;AKUA2103_08920;AKUFHON2_09850;AKUG0101_09140;AKUG0102_09080;AKUG0103_09070;AKUG0401_09080;AKUG0402_09090;AKUG0403_09580;AKUG0404_09100;AKUG0405_09080;AKUG0406_…
732	ftsW	core	1215	X	D		AKUA0901_09630;AKUA1001_08840;AKUA1002_09630;AKUA1003_08920;AKUA1201_09620;AKUA1202_09840;AKUA1401_09030;AKUA1404_09840;AKUA1802_09640;AKUA1803_09630;AKUA1805_09130;AKUA2001_09730;AKUA2002_08840;AKUA2003_08820;AKUA2101_09140;AKUA2102_08960;AKUA2103_08930;AKUFHON2_09860;AKUG0101_09150;AKUG0102_09090;AKUG0103_09080;AKUG0401_09090;AKUG0402_09100;AKUG0403_09590;AKUG0404_09110;AKUG0405_09090;AKUG0406_…
733	typA	core	1839		T	X	AKUA0901_09640;AKUA1001_08850;AKUA1002_09640;AKUA1003_08930;AKUA1201_09630;AKUA1202_09850;AKUA1401_09040;AKUA1404_09850;AKUA1802_09650;AKUA1803_09640;AKUA1805_09140;AKUA2001_09740;AKUA2002_08850;AKUA2003_08830;AKUA2101_09150;AKUA2102_08970;AKUA2103_08940;AKUFHON2_09870;AKUG0101_09160;AKUG0102_09100;AKUG0103_09090;AKUG0401_09100;AKUG0402_09110;AKUG0403_09600;AKUG0404_09120;AKUG0405_09100;AKUG0406_…
734		core	276		S		AKUA0901_09660;AKUA1001_08870;AKUA1002_09660;AKUA1003_08950;AKUA1201_09650;AKUA1202_09870;AKUA1401_09060;AKUA1404_09870;AKUA1802_09670;AKUA1803_09660;AKUA1805_09160;AKUA2001_09760;AKUA2002_08870;AKUA2003_08850;AKUA2101_09170;AKUA2102_08990;AKUA2103_08960;AKUFHON2_09890;AKUG0101_09180;AKUG0102_09120;AKUG0103_09110;AKUG0401_09120;AKUG0402_09130;AKUG0403_09620;AKUG0404_09140;AKUG0405_09120;AKUG0406_…
735	ldh1	core	918		C	X	AKUA0901_09670;AKUA1001_08880;AKUA1002_09670;AKUA1003_08960;AKUA1201_09660;AKUA1202_09880;AKUA1401_09070;AKUA1404_09880;AKUA1802_09680;AKUA1803_09670;AKUA1805_09170;AKUA2001_09770;AKUA2002_08880;AKUA2003_08860;AKUA2101_09180;AKUA2102_09000;AKUA2103_08970;AKUFHON2_09900;AKUG0101_09190;AKUG0102_09130;AKUG0103_09120;AKUG0401_09130;AKUG0402_09140;AKUG0403_09630;AKUG0404_09150;AKUG0405_09130;AKUG0406_…
736	def	core	456		J	X	AKUA0901_09680;AKUA1001_08890;AKUA1002_09680;AKUA1003_08970;AKUA1201_09670;AKUA1202_09890;AKUA1401_09080;AKUA1404_09890;AKUA1802_09690;AKUA1803_09680;AKUA1805_09180;AKUA2001_09780;AKUA2002_08890;AKUA2003_08870;AKUA2101_09190;AKUA2102_09010;AKUA2103_08980;AKUFHON2_09910;AKUG0101_09200;AKUG0102_09140;AKUG0103_09130;AKUG0401_09140;AKUG0402_09150;AKUG0403_09640;AKUG0404_09160;AKUG0405_09140;AKUG0406_…
737		core	264				AKUA0901_09690;AKUA1001_08900;AKUA1002_09690;AKUA1003_08980;AKUA1201_09680;AKUA1202_09900;AKUA1401_09090;AKUA1404_09900;AKUA1802_09700;AKUA1803_09690;AKUA1805_09190;AKUA2001_09790;AKUA2002_08900;AKUA2003_08880;AKUA2101_09200;AKUA2102_09020;AKUA2103_08990;AKUFHON2_09920;AKUG0101_09230;AKUG0102_09170;AKUG0103_09160;AKUG0401_09170;AKUG0402_09180;AKUG0403_09650;AKUG0404_09190;AKUG0405_09170;AKUG0406_…
738		core	216		KV		AKUA0901_09700;AKUA1001_08910;AKUA1002_09700;AKUA1003_08990;AKUA1201_09690;AKUA1202_09910;AKUA1401_09100;AKUA1404_09910;AKUA1802_09710;AKUA1803_09700;AKUA1805_09200;AKUA2001_09800;AKUA2002_08910;AKUA2003_08890;AKUA2101_09210;AKUA2102_09030;AKUA2103_09000;AKUFHON2_09930;AKUG0101_09240;AKUG0102_09180;AKUG0103_09170;AKUG0401_09180;AKUG0402_09190;AKUG0403_09660;AKUG0404_09200;AKUG0405_09180;AKUG0406_…
739	rnj1	core	1683		J	X	AKUA0901_09710;AKUA1001_08920;AKUA1002_09710;AKUA1003_09000;AKUA1201_09700;AKUA1202_09920;AKUA1401_09110;AKUA1404_09920;AKUA1802_09720;AKUA1803_09710;AKUA1805_09210;AKUA2001_09810;AKUA2002_08920;AKUA2003_08900;AKUA2101_09220;AKUA2102_09040;AKUA2103_09010;AKUFHON2_09940;AKUG0101_09250;AKUG0102_09190;AKUG0103_09180;AKUG0401_09190;AKUG0402_09200;AKUG0403_09670;AKUG0404_09210;AKUG0405_09190;AKUG0406_…
740	ytlR	core	909		IR	X	AKUA0901_09720;AKUA1001_08930;AKUA1002_09720;AKUA1003_09010;AKUA1201_09710;AKUA1202_09930;AKUA1401_09120;AKUA1404_09930;AKUA1802_09730;AKUA1803_09720;AKUA1805_09220;AKUA2001_09820;AKUA2002_08930;AKUA2003_08910;AKUA2101_09230;AKUA2102_09050;AKUA2103_09020;AKUFHON2_09950;AKUG0101_09260;AKUG0102_09200;AKUG0103_09190;AKUG0401_09200;AKUG0402_09210;AKUG0403_09680;AKUG0404_09220;AKUG0405_09200;AKUG0406_…
741	arcD	core	687		E	X	AKUA0901_09730;AKUA1001_08940;AKUA1002_09730;AKUA1003_09040;AKUA1201_09720;AKUA1202_09940;AKUA1401_09130;AKUA1404_09940;AKUA1802_09740;AKUA1803_09730;AKUA1805_09250;AKUA2001_09830;AKUA2002_08940;AKUA2003_08920;AKUA2101_09260;AKUA2102_09060;AKUA2103_09050;AKUFHON2_09960;AKUG0101_09270;AKUG0102_09210;AKUG0103_09200;AKUG0401_09210;AKUG0402_09220;AKUG0403_09690;AKUG0404_09230;AKUG0405_09210;AKUG0406_…
742	gpr	core	987		HR	X	AKUA0901_09740;AKUA1001_08950;AKUA1002_09740;AKUA1003_09050;AKUA1201_09730;AKUA1202_09950;AKUA1401_09140;AKUA1404_09950;AKUA1802_09750;AKUA1803_09740;AKUA1805_09260;AKUA2001_09840;AKUA2002_08950;AKUA2003_08930;AKUA2101_09270;AKUA2102_09070;AKUA2103_09060;AKUFHON2_09970;AKUG0101_09280;AKUG0102_09220;AKUG0103_09210;AKUG0401_09220;AKUG0402_09230;AKUG0403_09700;AKUG0404_09240;AKUG0405_09220;AKUG0406_…
743	prs	core	822		F	X	AKUA0901_09750;AKUA1001_08960;AKUA1002_09750;AKUA1003_09060;AKUA1201_09740;AKUA1202_09960;AKUA1401_09150;AKUA1404_09960;AKUA1802_09760;AKUA1803_09750;AKUA1805_09270;AKUA2001_09850;AKUA2002_08960;AKUA2003_08940;AKUA2101_09280;AKUA2102_09080;AKUA2103_09070;AKUFHON2_09980;AKUG0101_09300;AKUG0102_09230;AKUG0103_09220;AKUG0401_09230;AKUG0402_09240;AKUG0403_09710;AKUG0404_09250;AKUG0405_09230;AKUG0406_…
744	recD2	core	2571	X	L		AKUA0901_09760;AKUA1001_08970;AKUA1002_09760;AKUA1003_09070;AKUA1201_09750;AKUA1202_09970;AKUA1401_09160;AKUA1404_09970;AKUA1802_09770;AKUA1803_09760;AKUA1805_09280;AKUA2001_09860;AKUA2002_08970;AKUA2003_08950;AKUA2101_09290;AKUA2102_09090;AKUA2103_09080;AKUFHON2_09990;AKUG0101_09310;AKUG0102_09240;AKUG0103_09230;AKUG0401_09240;AKUG0402_09250;AKUG0403_09720;AKUG0404_09260;AKUG0405_09240;AKUG0406_…
745	cpoB	core	714			X	AKUA0901_09770;AKUA1001_08980;AKUA1002_09770;AKUA1003_09080;AKUA1201_09760;AKUA1202_09980;AKUA1401_09170;AKUA1404_09980;AKUA1802_09780;AKUA1803_09770;AKUA1805_09290;AKUA2001_09870;AKUA2002_08980;AKUA2003_08960;AKUA2101_09300;AKUA2102_09100;AKUA2103_09090;AKUFHON2_10000;AKUG0101_09320;AKUG0102_09250;AKUG0103_09240;AKUG0401_09250;AKUG0402_09260;AKUG0403_09730;AKUG0404_09270;AKUG0405_09250;AKUG0406_…
746	pspA	core	657		G	X	AKUA0901_09780;AKUA1001_08990;AKUA1002_09780;AKUA1003_09090;AKUA1201_09770;AKUA1202_09990;AKUA1401_09180;AKUA1404_09990;AKUA1802_09790;AKUA1803_09780;AKUA1805_09300;AKUA2001_09880;AKUA2002_08990;AKUA2003_08970;AKUA2101_09310;AKUA2102_09110;AKUA2103_09100;AKUFHON2_10010;AKUG0101_09330;AKUG0102_09260;AKUG0103_09250;AKUG0401_09260;AKUG0402_09270;AKUG0403_09740;AKUG0404_09280;AKUG0405_09260;AKUG0406_…
747	mnmA	core	567	X	J		AKUA0901_09790;AKUA1001_09000;AKUA1002_09790;AKUA1003_09100;AKUA1201_09780;AKUA1202_10000;AKUA1401_09190;AKUA1404_10000;AKUA1802_09800;AKUA1803_09790;AKUA1805_09310;AKUA2001_09890;AKUA2002_09000;AKUA2003_08980;AKUA2101_09320;AKUA2102_09120;AKUA2103_09110;AKUFHON2_10020;AKUG0101_09340;AKUG0102_09270;AKUG0103_09260;AKUG0401_09270;AKUG0402_09280;AKUG0403_09750;AKUG0404_09290;AKUG0405_09270;AKUG0406_…
748		core	339			X	AKUA0901_09800;AKUA1001_09010;AKUA1002_09800;AKUA1003_09110;AKUA1201_09790;AKUA1202_10010;AKUA1401_09200;AKUA1404_10010;AKUA1802_09810;AKUA1803_09800;AKUA1805_09320;AKUA2001_09900;AKUA2002_09010;AKUA2003_08990;AKUA2101_09330;AKUA2102_09130;AKUA2103_09120;AKUFHON2_10030;AKUG0101_09350;AKUG0102_09280;AKUG0103_09270;AKUG0401_09280;AKUG0402_09290;AKUG0403_09760;AKUG0404_09300;AKUG0405_09280;AKUG0406_…
749	iscS	core	1155		E	X	AKUA0901_09810;AKUA1001_09020;AKUA1002_09810;AKUA1003_09120;AKUA1201_09800;AKUA1202_10020;AKUA1401_09210;AKUA1404_10020;AKUA1802_09820;AKUA1803_09810;AKUA1805_09330;AKUA2001_09910;AKUA2002_09020;AKUA2003_09000;AKUA2101_09340;AKUA2102_09140;AKUA2103_09130;AKUFHON2_10040;AKUG0101_09360;AKUG0102_09290;AKUG0103_09280;AKUG0401_09290;AKUG0402_09300;AKUG0403_09770;AKUG0404_09310;AKUG0405_09290;AKUG0406_…
750	mtnN	core	693		FH	X	AKUA0901_09820;AKUA1001_09030;AKUA1002_09820;AKUA1003_09130;AKUA1201_09810;AKUA1202_10030;AKUA1401_09220;AKUA1404_10030;AKUA1802_09830;AKUA1803_09820;AKUA1805_09340;AKUA2001_09920;AKUA2002_09030;AKUA2003_09010;AKUA2101_09350;AKUA2102_09150;AKUA2103_09140;AKUFHON2_10050;AKUG0101_09370;AKUG0102_09300;AKUG0103_09290;AKUG0401_09300;AKUG0402_09310;AKUG0403_09780;AKUG0404_09320;AKUG0405_09300;AKUG0406_…
751		core	252				AKUA0901_09830;AKUA1001_09040;AKUA1002_09830;AKUA1003_09140;AKUA1201_09820;AKUA1202_10040;AKUA1401_09230;AKUA1404_10040;AKUA1802_09840;AKUA1803_09830;AKUA1805_09350;AKUA2001_09930;AKUA2002_09040;AKUA2003_09020;AKUA2101_09360;AKUA2102_09160;AKUA2103_09150;AKUFHON2_10060;AKUG0101_09380;AKUG0102_09310;AKUG0103_09300;AKUG0401_09310;AKUG0402_09320;AKUG0403_09790;AKUG0404_09330;AKUG0405_09310;AKUG0406_…
752	nudF	core	555		V	X	AKUA0901_09840;AKUA1001_09050;AKUA1002_09840;AKUA1003_09150;AKUA1201_09830;AKUA1202_10050;AKUA1401_09240;AKUA1404_10050;AKUA1802_09850;AKUA1803_09840;AKUA1805_09360;AKUA2001_09940;AKUA2002_09050;AKUA2003_09030;AKUA2101_09370;AKUA2102_09170;AKUA2103_09160;AKUFHON2_10070;AKUG0101_09390;AKUG0102_09320;AKUG0103_09310;AKUG0401_09320;AKUG0402_09330;AKUG0403_09800;AKUG0404_09340;AKUG0405_09320;AKUG0406_…
753	cspL	core	204		K		AKUA0901_09850;AKUA1001_09060;AKUA1002_09850;AKUA1003_09160;AKUA1201_09840;AKUA1202_10060;AKUA1401_09250;AKUA1404_10060;AKUA1802_09860;AKUA1803_09850;AKUA1805_09370;AKUA2001_09950;AKUA2002_09060;AKUA2003_09040;AKUA2101_09380;AKUA2102_09180;AKUA2103_09170;AKUFHON2_10080;AKUG0101_09400;AKUG0102_09330;AKUG0103_09320;AKUG0401_09330;AKUG0402_09340;AKUG0403_09810;AKUG0404_09350;AKUG0405_09330;AKUG0406_…
754	ileS	core	2799		J	X	AKUA0901_09860;AKUA1001_09070;AKUA1002_09860;AKUA1003_09170;AKUA1201_09850;AKUA1202_10070;AKUA1401_09260;AKUA1404_10070;AKUA1802_09870;AKUA1803_09860;AKUA1805_09380;AKUA2001_09960;AKUA2002_09070;AKUA2003_09050;AKUA2101_09390;AKUA2102_09190;AKUA2103_09180;AKUFHON2_10090;AKUG0101_09410;AKUG0102_09340;AKUG0103_09330;AKUG0401_09340;AKUG0402_09350;AKUG0403_09820;AKUG0404_09360;AKUG0405_09340;AKUG0406_…
755	divIVA	core	642		D	X	AKUA0901_09870;AKUA1001_09080;AKUA1002_09870;AKUA1003_09180;AKUA1201_09860;AKUA1202_10080;AKUA1401_09270;AKUA1404_10080;AKUA1802_09880;AKUA1803_09870;AKUA1805_09390;AKUA2001_09970;AKUA2002_09080;AKUA2003_09060;AKUA2101_09400;AKUA2102_09200;AKUA2103_09190;AKUFHON2_10100;AKUG0101_09420;AKUG0102_09350;AKUG0103_09340;AKUG0401_09350;AKUG0402_09360;AKUG0403_09830;AKUG0404_09370;AKUG0405_09350;AKUG0406_…
756		core	783		R	X	AKUA0901_09880;AKUA1001_09090;AKUA1002_09880;AKUA1003_09190;AKUA1201_09870;AKUA1202_10090;AKUA1401_09280;AKUA1404_10090;AKUA1802_09890;AKUA1803_09880;AKUA1805_09400;AKUA2001_09980;AKUA2002_09090;AKUA2003_09070;AKUA2101_09410;AKUA2102_09210;AKUA2103_09200;AKUFHON2_10110;AKUG0101_09430;AKUG0102_09360;AKUG0103_09350;AKUG0401_09360;AKUG0402_09370;AKUG0403_09840;AKUG0404_09380;AKUG0405_09360;AKUG0406_…
757	sepF	core	405		D	X	AKUA0901_09890;AKUA1001_09100;AKUA1002_09890;AKUA1003_09200;AKUA1201_09880;AKUA1202_10100;AKUA1401_09290;AKUA1404_10100;AKUA1802_09900;AKUA1803_09890;AKUA1805_09410;AKUA2001_09990;AKUA2002_09100;AKUA2003_09080;AKUA2101_09420;AKUA2102_09220;AKUA2103_09210;AKUFHON2_10120;AKUG0101_09440;AKUG0102_09370;AKUG0103_09360;AKUG0401_09370;AKUG0402_09380;AKUG0403_09850;AKUG0404_09390;AKUG0405_09370;AKUG0406_…
758	ftsZ	core	1233		D	X	AKUA0901_09900;AKUA1001_09110;AKUA1002_09900;AKUA1003_09210;AKUA1201_09890;AKUA1202_10110;AKUA1401_09300;AKUA1404_10110;AKUA1802_09910;AKUA1803_09900;AKUA1805_09420;AKUA2001_10000;AKUA2002_09110;AKUA2003_09090;AKUA2101_09430;AKUA2102_09230;AKUA2103_09220;AKUFHON2_10130;AKUG0101_09450;AKUG0102_09380;AKUG0103_09370;AKUG0401_09380;AKUG0402_09390;AKUG0403_09860;AKUG0404_09400;AKUG0405_09380;AKUG0406_…
759	ftsA	core	1359		D	X	AKUA0901_09910;AKUA1001_09120;AKUA1002_09910;AKUA1003_09220;AKUA1201_09900;AKUA1202_10120;AKUA1401_09310;AKUA1404_10120;AKUA1802_09920;AKUA1803_09910;AKUA1805_09430;AKUA2001_10010;AKUA2002_09120;AKUA2003_09100;AKUA2101_09440;AKUA2102_09240;AKUA2103_09230;AKUFHON2_10140;AKUG0101_09460;AKUG0102_09390;AKUG0103_09380;AKUG0401_09390;AKUG0402_09400;AKUG0403_09870;AKUG0404_09410;AKUG0405_09390;AKUG0406_…
760	divIB	core	789		D	X	AKUA0901_09920;AKUA1001_09130;AKUA1002_09920;AKUA1003_09230;AKUA1201_09910;AKUA1202_10130;AKUA1401_09320;AKUA1404_10130;AKUA1802_09930;AKUA1803_09920;AKUA1805_09440;AKUA2001_10020;AKUA2002_09130;AKUA2003_09110;AKUA2101_09450;AKUA2102_09250;AKUA2103_09240;AKUFHON2_10150;AKUG0101_09470;AKUG0102_09400;AKUG0103_09390;AKUG0401_09400;AKUG0402_09410;AKUG0403_09880;AKUG0404_09420;AKUG0405_09400;AKUG0406_…
761	murG	core	531		M	X	AKUA0901_09930;AKUA1001_09140;AKUA1002_09930;AKUA1003_09240;AKUA1201_09920;AKUA1202_10140;AKUA1401_09330;AKUA1404_10140;AKUA1802_09940;AKUA1803_09930;AKUA1805_09450;AKUA2001_10030;AKUA2002_09140;AKUA2003_09120;AKUA2101_09460;AKUA2102_09260;AKUA2103_09250;AKUFHON2_10170;AKUG0101_09480;AKUG0102_09410;AKUG0103_09400;AKUG0401_09410;AKUG0402_09420;AKUG0403_09890;AKUG0404_09430;AKUG0405_09410;AKUG0406_…
762	murD	core	1374		M	X	AKUA0901_09940;AKUA1001_09150;AKUA1002_09940;AKUA1003_09250;AKUA1201_09930;AKUA1202_10150;AKUA1401_09340;AKUA1404_10150;AKUA1802_09950;AKUA1803_09940;AKUA1805_09460;AKUA2001_10040;AKUA2002_09150;AKUA2003_09130;AKUA2101_09470;AKUA2102_09270;AKUA2103_09260;AKUFHON2_10190;AKUG0101_09490;AKUG0102_09420;AKUG0103_09410;AKUG0401_09420;AKUG0402_09430;AKUG0403_09900;AKUG0404_09440;AKUG0405_09420;AKUG0406_…
763	mraY	core	957		M	X	AKUA0901_09950;AKUA1001_09160;AKUA1002_09950;AKUA1003_09260;AKUA1201_09940;AKUA1202_10160;AKUA1401_09350;AKUA1404_10160;AKUA1802_09960;AKUA1803_09950;AKUA1805_09470;AKUA2001_10050;AKUA2002_09160;AKUA2003_09140;AKUA2101_09480;AKUA2102_09280;AKUA2103_09270;AKUFHON2_10200;AKUG0101_09500;AKUG0102_09430;AKUG0103_09420;AKUG0401_09430;AKUG0402_09440;AKUG0403_09910;AKUG0404_09450;AKUG0405_09430;AKUG0406_…
764	ftsL	core	378		D	X	AKUA0901_09970;AKUA1001_09180;AKUA1002_09970;AKUA1003_09280;AKUA1201_09960;AKUA1202_10180;AKUA1401_09370;AKUA1404_10180;AKUA1802_09980;AKUA1803_09970;AKUA1805_09490;AKUA2001_10070;AKUA2002_09180;AKUA2003_09160;AKUA2101_09500;AKUA2102_09300;AKUA2103_09290;AKUFHON2_10220;AKUG0101_09520;AKUG0102_09450;AKUG0103_09440;AKUG0401_09450;AKUG0402_09460;AKUG0403_09930;AKUG0404_09470;AKUG0405_09450;AKUG0406_…
765	rsmH	core	948		J	X	AKUA0901_09980;AKUA1001_09190;AKUA1002_09980;AKUA1003_09290;AKUA1201_09970;AKUA1202_10190;AKUA1401_09380;AKUA1404_10190;AKUA1802_09990;AKUA1803_09980;AKUA1805_09500;AKUA2001_10080;AKUA2002_09190;AKUA2003_09170;AKUA2101_09510;AKUA2102_09310;AKUA2103_09300;AKUFHON2_10230;AKUG0101_09530;AKUG0102_09460;AKUG0103_09450;AKUG0401_09460;AKUG0402_09470;AKUG0403_09940;AKUG0404_09480;AKUG0405_09460;AKUG0406_…
766	mraZ	core	420		J	X	AKUA0901_09990;AKUA1001_09200;AKUA1002_09990;AKUA1003_09300;AKUA1201_09980;AKUA1202_10200;AKUA1401_09390;AKUA1404_10200;AKUA1802_10000;AKUA1803_09990;AKUA1805_09510;AKUA2001_10090;AKUA2002_09200;AKUA2003_09180;AKUA2101_09520;AKUA2102_09320;AKUA2103_09310;AKUFHON2_10240;AKUG0101_09540;AKUG0102_09470;AKUG0103_09460;AKUG0401_09470;AKUG0402_09480;AKUG0403_09950;AKUG0404_09490;AKUG0405_09470;AKUG0406_…
767	spoIIIE	core	2298		D	X	AKUA0901_10010;AKUA1001_09220;AKUA1002_10010;AKUA1003_09320;AKUA1201_10000;AKUA1202_10220;AKUA1401_09410;AKUA1404_10220;AKUA1802_10020;AKUA1803_10010;AKUA1805_09530;AKUA2001_10110;AKUA2002_09210;AKUA2003_09190;AKUA2101_09540;AKUA2102_09340;AKUA2103_09330;AKUFHON2_10270;AKUG0101_09570;AKUG0102_09490;AKUG0103_09490;AKUG0401_09500;AKUG0402_09510;AKUG0403_09970;AKUG0404_09520;AKUG0405_09500;AKUG0406_…
768	trmL	core	513		J	X	AKUA0901_10020;AKUA1001_09230;AKUA1002_10020;AKUA1003_09330;AKUA1201_10010;AKUA1202_10230;AKUA1401_09420;AKUA1404_10230;AKUA1802_10030;AKUA1803_10020;AKUA1805_09540;AKUA2001_10120;AKUA2002_09220;AKUA2003_09200;AKUA2101_09550;AKUA2102_09350;AKUA2103_09340;AKUFHON2_10280;AKUG0101_09580;AKUG0102_09500;AKUG0103_09500;AKUG0401_09510;AKUG0402_09520;AKUG0403_09980;AKUG0404_09530;AKUG0405_09510;AKUG0406_…
769	rlmA	core	486		H	X	AKUA0901_10030;AKUA1001_09240;AKUA1002_10030;AKUA1003_09340;AKUA1201_10020;AKUA1202_10240;AKUA1401_09430;AKUA1404_10240;AKUA1802_10040;AKUA1803_10030;AKUA1805_09550;AKUA2001_10130;AKUA2002_09230;AKUA2003_09210;AKUA2101_09560;AKUA2102_09360;AKUA2103_09350;AKUFHON2_10290;AKUG0101_09590;AKUG0102_09510;AKUG0103_09510;AKUG0401_09520;AKUG0402_09530;AKUG0403_09990;AKUG0404_09540;AKUG0405_09520;AKUG0406_…
770		core	888	X	J		AKUA0901_10040;AKUA1001_09250;AKUA1002_10040;AKUA1003_09350;AKUA1201_10030;AKUA1202_10250;AKUA1401_09440;AKUA1404_10250;AKUA1802_10050;AKUA1803_10040;AKUA1805_09560;AKUA2001_10140;AKUA2002_09240;AKUA2003_09220;AKUA2101_09570;AKUA2102_09370;AKUA2103_09360;AKUFHON2_10300;AKUG0101_09600;AKUG0102_09520;AKUG0103_09520;AKUG0401_09530;AKUG0402_09540;AKUG0403_10000;AKUG0404_09550;AKUG0405_09530;AKUG0406_…
771	nadK	core	810		H	X	AKUA0901_10050;AKUA1001_09260;AKUA1002_10050;AKUA1003_09360;AKUA1201_10040;AKUA1202_10260;AKUA1401_09450;AKUA1404_10260;AKUA1802_10060;AKUA1803_10050;AKUA1805_09570;AKUA2001_10150;AKUA2002_09250;AKUA2003_09230;AKUA2101_09580;AKUA2102_09380;AKUA2103_09370;AKUFHON2_10310;AKUG0101_09610;AKUG0102_09530;AKUG0103_09530;AKUG0401_09540;AKUG0402_09550;AKUG0403_10010;AKUG0404_09560;AKUG0405_09540;AKUG0406_…
772	yjbM	core	633		FT	X	AKUA0901_10060;AKUA1001_09270;AKUA1002_10060;AKUA1003_09370;AKUA1201_10050;AKUA1202_10270;AKUA1401_09460;AKUA1404_10270;AKUA1802_10070;AKUA1803_10060;AKUA1805_09580;AKUA2001_10160;AKUA2002_09260;AKUA2003_09240;AKUA2101_09590;AKUA2102_09390;AKUA2103_09380;AKUFHON2_10320;AKUG0101_09620;AKUG0102_09540;AKUG0103_09540;AKUG0401_09550;AKUG0402_09560;AKUG0403_10020;AKUG0404_09570;AKUG0405_09550;AKUG0406_…
773		core	642		O	X	AKUA0901_10070;AKUA1001_09280;AKUA1002_10070;AKUA1003_09380;AKUA1201_10060;AKUA1202_10280;AKUA1401_09470;AKUA1404_10280;AKUA1802_10080;AKUA1803_10070;AKUA1805_09590;AKUA2001_10170;AKUA2002_09270;AKUA2003_09250;AKUA2101_09600;AKUA2102_09400;AKUA2103_09390;AKUFHON2_10330;AKUG0101_09630;AKUG0102_09550;AKUG0103_09550;AKUG0401_09560;AKUG0402_09570;AKUG0403_10030;AKUG0404_09580;AKUG0405_09560;AKUG0406_…
774	pepF1	core	1800		E	X	AKUA0901_10080;AKUA1001_09290;AKUA1002_10080;AKUA1003_09390;AKUA1201_10070;AKUA1202_10290;AKUA1401_09480;AKUA1404_10290;AKUA1802_10090;AKUA1803_10080;AKUA1805_09600;AKUA2001_10180;AKUA2002_09280;AKUA2003_09260;AKUA2101_09610;AKUA2102_09410;AKUA2103_09400;AKUFHON2_10340;AKUG0101_09640;AKUG0102_09560;AKUG0103_09560;AKUG0401_09570;AKUG0402_09580;AKUG0403_10040;AKUG0404_09590;AKUG0405_09570;AKUG0406_…
775		core	693		R	X	AKUA0901_10090;AKUA1001_09300;AKUA1002_10090;AKUA1003_09400;AKUA1201_10080;AKUA1202_10300;AKUA1401_09490;AKUA1404_10300;AKUA1802_10100;AKUA1803_10090;AKUA1805_09610;AKUA2001_10190;AKUA2002_09290;AKUA2003_09270;AKUA2101_09620;AKUA2102_09420;AKUA2103_09410;AKUFHON2_10350;AKUG0101_09650;AKUG0102_09570;AKUG0103_09570;AKUG0401_09580;AKUG0402_09590;AKUG0403_10050;AKUG0404_09600;AKUG0405_09580;AKUG0406_…
776	mecA	core	1062		KTN	X	AKUA0901_10100;AKUA1001_09310;AKUA1002_10100;AKUA1003_09410;AKUA1201_10090;AKUA1202_10310;AKUA1401_09500;AKUA1404_10310;AKUA1802_10110;AKUA1803_10100;AKUA1805_09620;AKUA2001_10200;AKUA2002_09300;AKUA2003_09280;AKUA2101_09630;AKUA2102_09430;AKUA2103_09420;AKUFHON2_10360;AKUG0101_09660;AKUG0102_09580;AKUG0103_09580;AKUG0401_09590;AKUG0402_09600;AKUG0403_10060;AKUG0404_09610;AKUG0405_09590;AKUG0406_…
777		core	762		J	X	AKUA0901_10110;AKUA1001_09320;AKUA1002_10110;AKUA1003_09420;AKUA1201_10100;AKUA1202_10320;AKUA1401_09510;AKUA1404_10320;AKUA1802_10120;AKUA1803_10110;AKUA1805_09630;AKUA2001_10210;AKUA2002_09310;AKUA2003_09290;AKUA2101_09640;AKUA2102_09440;AKUA2103_09430;AKUFHON2_10370;AKUG0101_09670;AKUG0102_09590;AKUG0103_09590;AKUG0401_09600;AKUG0402_09610;AKUG0403_10070;AKUG0404_09620;AKUG0405_09600;AKUG0406_…
778		core	453			X	AKUA0901_10120;AKUA1001_09330;AKUA1002_10120;AKUA1003_09430;AKUA1201_10110;AKUA1202_10330;AKUA1401_09520;AKUA1404_10330;AKUA1802_10130;AKUA1803_10120;AKUA1805_09640;AKUA2001_10220;AKUA2002_09320;AKUA2003_09300;AKUA2101_09650;AKUA2102_09450;AKUA2103_09440;AKUFHON2_10380;AKUG0101_09680;AKUG0102_09600;AKUG0103_09600;AKUG0401_09610;AKUG0402_09620;AKUG0403_10080;AKUG0404_09630;AKUG0405_09610;AKUG0406_…
779	copB	core	2328	X	P		AKUA0901_10130;AKUA1001_09340;AKUA1002_10130;AKUA1003_09460;AKUA1201_10120;AKUA1202_10340;AKUA1401_09530;AKUA1404_10340;AKUA1802_10140;AKUA1803_10130;AKUA1805_09650;AKUA2001_10230;AKUA2002_09330;AKUA2003_09310;AKUA2101_09660;AKUA2102_09460;AKUA2103_09470;AKUFHON2_10390;AKUG0101_09690;AKUG0102_09610;AKUG0103_09610;AKUG0401_09620;AKUG0402_09630;AKUG0403_10090;AKUG0404_09640;AKUG0405_09620;AKUG0406_…
780	copY	core	330		K	X	AKUA0901_10140;AKUA1001_09350;AKUA1002_10140;AKUA1003_09470;AKUA1201_10130;AKUA1202_10350;AKUA1401_09540;AKUA1404_10350;AKUA1802_10150;AKUA1803_10140;AKUA1805_09660;AKUA2001_10240;AKUA2002_09340;AKUA2003_09320;AKUA2101_09670;AKUA2102_09470;AKUA2103_09480;AKUFHON2_10400;AKUG0101_09700;AKUG0102_09620;AKUG0103_09620;AKUG0401_09630;AKUG0402_09640;AKUG0403_10100;AKUG0404_09650;AKUG0405_09630;AKUG0406_…
781	ltaS1	core	2061	X	M		AKUA0901_10410;AKUA1001_09620;AKUA1002_10410;AKUA1003_09740;AKUA1201_10400;AKUA1202_10620;AKUA1401_09810;AKUA1404_10620;AKUA1802_10420;AKUA1803_10410;AKUA1805_09950;AKUA2001_10510;AKUA2002_09610;AKUA2003_09590;AKUA2101_09960;AKUA2102_09740;AKUA2103_09750;AKUFHON2_10690;AKUG0101_09970;AKUG0102_09890;AKUG0103_09890;AKUG0401_09900;AKUG0402_09910;AKUG0403_10370;AKUG0404_09920;AKUG0405_09900;AKUG0406_…
782		core	1014		M	X	AKUA0901_10420;AKUA1001_09630;AKUA1002_10420;AKUA1003_09750;AKUA1201_10410;AKUA1202_10630;AKUA1401_09820;AKUA1404_10630;AKUA1802_10430;AKUA1803_10420;AKUA1805_09960;AKUA2001_10520;AKUA2002_09620;AKUA2003_09600;AKUA2101_09970;AKUA2102_09750;AKUA2103_09760;AKUFHON2_10700;AKUG0101_09980;AKUG0102_09900;AKUG0103_09900;AKUG0401_09910;AKUG0402_09920;AKUG0403_10380;AKUG0404_09930;AKUG0405_09910;AKUG0406_…
783	cpoA	core	1023		M	X	AKUA0901_10430;AKUA1001_09640;AKUA1002_10430;AKUA1003_09760;AKUA1201_10420;AKUA1202_10640;AKUA1401_09830;AKUA1404_10640;AKUA1802_10440;AKUA1803_10430;AKUA1805_09970;AKUA2001_10530;AKUA2002_09630;AKUA2003_09610;AKUA2101_09980;AKUA2102_09760;AKUA2103_09770;AKUFHON2_10710;AKUG0101_09990;AKUG0102_09910;AKUG0103_09910;AKUG0401_09920;AKUG0402_09930;AKUG0403_10390;AKUG0404_09940;AKUG0405_09920;AKUG0406_…
784	ptsH	core	267		TG		AKUA0901_10450;AKUA1001_09660;AKUA1002_10450;AKUA1003_09780;AKUA1201_10440;AKUA1202_10660;AKUA1401_09850;AKUA1404_10660;AKUA1802_10460;AKUA1803_10450;AKUA1805_09990;AKUA2001_10550;AKUA2002_09650;AKUA2003_09630;AKUA2101_10000;AKUA2102_09780;AKUA2103_09790;AKUFHON2_10730;AKUG0101_10010;AKUG0102_09930;AKUG0103_09930;AKUG0401_09940;AKUG0402_09950;AKUG0403_10410;AKUG0404_09960;AKUG0405_09940;AKUG0406_…
785	clpE	core	2163		O	X	AKUA0901_10460;AKUA1001_09670;AKUA1002_10460;AKUA1003_09790;AKUA1201_10450;AKUA1202_10670;AKUA1401_09860;AKUA1404_10670;AKUA1802_10470;AKUA1803_10460;AKUA1805_10000;AKUA2001_10560;AKUA2002_09660;AKUA2003_09640;AKUA2101_10010;AKUA2102_09790;AKUA2103_09800;AKUFHON2_10740;AKUG0101_10020;AKUG0102_09940;AKUG0103_09940;AKUG0401_09950;AKUG0402_09960;AKUG0403_10420;AKUG0404_09970;AKUG0405_09950;AKUG0406_…
786		core	1038			X	AKUA0901_10470;AKUA1001_09680;AKUA1002_10470;AKUA1003_09800;AKUA1201_10460;AKUA1202_10680;AKUA1401_09870;AKUA1404_10680;AKUA1802_10480;AKUA1803_10470;AKUA1805_10010;AKUA2001_10570;AKUA2002_09670;AKUA2003_09650;AKUA2101_10020;AKUA2102_09800;AKUA2103_09810;AKUFHON2_10750;AKUG0101_10030;AKUG0102_09950;AKUG0103_09950;AKUG0401_09960;AKUG0402_09970;AKUG0403_10430;AKUG0404_09980;AKUG0405_09960;AKUG0406_…
787	prfC	core	1269		J	X	AKUA0901_10480;AKUA1001_09690;AKUA1002_10480;AKUA1003_09830;AKUA1201_10470;AKUA1202_10690;AKUA1401_09880;AKUA1404_10690;AKUA1802_10490;AKUA1803_10480;AKUA1805_10020;AKUA2001_10580;AKUA2002_09680;AKUA2003_09660;AKUA2101_10030;AKUA2102_09810;AKUA2103_09840;AKUFHON2_10760;AKUG0101_10060;AKUG0102_09980;AKUG0103_09980;AKUG0401_09990;AKUG0402_10000;AKUG0403_10440;AKUG0404_10010;AKUG0405_09990;AKUG0406_…
788	tagD	core	411		M	X	AKUA0901_10490;AKUA1001_09700;AKUA1002_10490;AKUA1003_09860;AKUA1201_10480;AKUA1202_10700;AKUA1401_09890;AKUA1404_10700;AKUA1802_10500;AKUA1803_10490;AKUA1805_10030;AKUA2001_10590;AKUA2002_09690;AKUA2003_09670;AKUA2101_10040;AKUA2102_09820;AKUA2103_09870;AKUFHON2_10770;AKUG0101_10070;AKUG0102_09990;AKUG0103_09990;AKUG0401_10000;AKUG0402_10010;AKUG0403_10450;AKUG0404_10020;AKUG0405_10000;AKUG0406_…
789		core	1110		R	X	AKUA0901_10500;AKUA1001_09710;AKUA1002_10500;AKUA1003_09870;AKUA1201_10490;AKUA1202_10710;AKUA1401_09900;AKUA1404_10710;AKUA1802_10510;AKUA1803_10500;AKUA1805_10040;AKUA2001_10600;AKUA2002_09700;AKUA2003_09680;AKUA2101_10050;AKUA2102_09830;AKUA2103_09880;AKUFHON2_10780;AKUG0101_10080;AKUG0102_10000;AKUG0103_10000;AKUG0401_10010;AKUG0402_10020;AKUG0403_10460;AKUG0404_10030;AKUG0405_10010;AKUG0406_…
790	recX	core	804		O	X	AKUA0901_10510;AKUA1001_09720;AKUA1002_10510;AKUA1003_09880;AKUA1201_10500;AKUA1202_10720;AKUA1401_09910;AKUA1404_10720;AKUA1802_10520;AKUA1803_10510;AKUA1805_10050;AKUA2001_10610;AKUA2002_09710;AKUA2003_09690;AKUA2101_10060;AKUA2102_09840;AKUA2103_09890;AKUFHON2_10790;AKUG0101_10090;AKUG0102_10010;AKUG0103_10010;AKUG0401_10020;AKUG0402_10030;AKUG0403_10470;AKUG0404_10040;AKUG0405_10020;AKUG0406_…
791		core	456		C	X	AKUA0901_10520;AKUA1001_09730;AKUA1002_10520;AKUA1003_09890;AKUA1201_10510;AKUA1202_10730;AKUA1401_09920;AKUA1404_10730;AKUA1802_10530;AKUA1803_10520;AKUA1805_10060;AKUA2001_10620;AKUA2002_09720;AKUA2003_09700;AKUA2101_10070;AKUA2102_09850;AKUA2103_09900;AKUFHON2_10800;AKUG0101_10100;AKUG0102_10020;AKUG0103_10020;AKUG0401_10030;AKUG0402_10040;AKUG0403_10480;AKUG0404_10050;AKUG0405_10030;AKUG0406_…
792		core	888		S	X	AKUA0901_10530;AKUA1001_09740;AKUA1002_10530;AKUA1003_09900;AKUA1201_10520;AKUA1202_10740;AKUA1401_09930;AKUA1404_10740;AKUA1802_10540;AKUA1803_10530;AKUA1805_10070;AKUA2001_10630;AKUA2002_09730;AKUA2003_09710;AKUA2101_10080;AKUA2102_09860;AKUA2103_09910;AKUFHON2_10810;AKUG0101_10110;AKUG0102_10030;AKUG0103_10030;AKUG0401_10040;AKUG0402_10050;AKUG0403_10490;AKUG0404_10060;AKUG0405_10040;AKUG0406_…
793	mnaA	core	1149		M	X	AKUA0901_10540;AKUA1001_09750;AKUA1002_10540;AKUA1003_09910;AKUA1201_10530;AKUA1202_10750;AKUA1401_09940;AKUA1404_10750;AKUA1802_10550;AKUA1803_10540;AKUA1805_10080;AKUA2001_10640;AKUA2002_09740;AKUA2003_09720;AKUA2101_10090;AKUA2102_09870;AKUA2103_09920;AKUFHON2_10820;AKUG0101_10120;AKUG0102_10040;AKUG0103_10040;AKUG0401_10050;AKUG0402_10060;AKUG0403_10500;AKUG0404_10070;AKUG0405_10050;AKUG0406_…
794	csbB	core	936		M	X	AKUA0901_10550;AKUA1001_09760;AKUA1002_10550;AKUA1003_09920;AKUA1201_10540;AKUA1202_10760;AKUA1401_09950;AKUA1404_10760;AKUA1802_10560;AKUA1803_10550;AKUA1805_10090;AKUA2001_10650;AKUA2002_09750;AKUA2003_09730;AKUA2101_10100;AKUA2102_09880;AKUA2103_09930;AKUFHON2_10830;AKUG0101_10130;AKUG0102_10050;AKUG0103_10050;AKUG0401_10060;AKUG0402_10070;AKUG0403_10510;AKUG0404_10080;AKUG0405_10060;AKUG0406_…
795		core	420		I	X	AKUA0901_10560;AKUA1001_09770;AKUA1002_10560;AKUA1003_09930;AKUA1201_10550;AKUA1202_10770;AKUA1401_09960;AKUA1404_10770;AKUA1802_10570;AKUA1803_10560;AKUA1805_10100;AKUA2001_10660;AKUA2002_09760;AKUA2003_09740;AKUA2101_10110;AKUA2102_09890;AKUA2103_09940;AKUFHON2_10840;AKUG0101_10140;AKUG0102_10060;AKUG0103_10060;AKUG0401_10070;AKUG0402_10080;AKUG0403_10520;AKUG0404_10090;AKUG0405_10070;AKUG0406_…
796	gntT	core	1356		G	X	AKUA0901_10570;AKUA1001_09780;AKUA1002_10570;AKUA1003_09940;AKUA1201_10560;AKUA1202_10780;AKUA1401_09970;AKUA1404_10780;AKUA1802_10580;AKUA1803_10570;AKUA1805_10110;AKUA2001_10670;AKUA2002_09770;AKUA2003_09750;AKUA2101_10120;AKUA2102_09900;AKUA2103_09950;AKUFHON2_10850;AKUG0101_10150;AKUG0102_10070;AKUG0103_10070;AKUG0401_10080;AKUG0402_10090;AKUG0403_10530;AKUG0404_10100;AKUG0405_10080;AKUG0406_…
[truncated: 1,860 more rows]

## Sheet: S5
	A0901	A1001	A1002	A1003	A1201	A1202	A1401	A1404	A1802	A1803	A1805	A2001	A2002	A2003	A2101	A2102	A2103	fhon2	G0101	G0102	G0103	G0401	G0402	G0403	G0404	G0405	G0406	G0407	G0408	G0410	G0412	G0414	G0415	G0417	G0420	G0601	G0602	G0702	G0801	G0802	G0803	G0804	H1B1-04J	H1B1-05A	H1B3-02M	H2B1-05J	H3B1-01A	H3B1-01J	H3B1-01X
[truncated: 104 more rows]
[truncated: 55 more columns]

[truncated: 3 more sheets: S6, S7, S8]
